# Supplementary material for: Structural, optical, thermal, and computational insights into the 1D antimony-based hybrid perovskite (C10H13N4)[SbI4]·H2O
Source: RSC Adv. 2026 May 5;16(26):23335–53. doi: 10.1039/d6ra02020h (PMC13142660; doi:10.1039/d6ra02020h)
Supplement: RA-016-D6RA02020H-s002 [file RA-016-D6RA02020H-s002.cif]

# Supplementary Information (SI) for RSC Advances.
# This journal is © The Royal Society of Chemistry 2026

####################################################################### 
# 
# This file contains crystal structure data downloaded from the 
# Cambridge Structural Database (CSD) hosted by the Cambridge 
# Crystallographic Data Centre (CCDC).
# 
# Full information about CCDC data access policies and citation 
# guidelines are available at http://www.ccdc.cam.ac.uk/access/V1 
# 
# Audit and citation data items may have been added by the CCDC. 
# Please retain this information to preserve the provenance of 
# this file and to allow appropriate attribution of the data. 
# 
#######################################################################

data_shi_6483_mobo
_database_code_depnum_ccdc_archive 'CCDC 2431918'
#Added by publCIF


_audit_update_record             
;
2025-03-17 deposited with the CCDC.	2026-04-30 downloaded from the CCDC.
;


_diffrn_radiation_monochromator  mirror
# publcif _publ_body_element loop end
_audit_creation_date             2025-03-17
_audit_creation_method           
;
Olex2 1.5
(compiled 2025.03.04 svn.red2d20d0 for OlexSys, GUI svn.r7188)
;
_shelx_SHELXL_version_number     2018/3
_chemical_name_common            ?
_chemical_name_systematic        ?
_chemical_formula_moiety         'I4 Sb, H2 O, C10 H13 N4'
_chemical_formula_sum            'C10 H15 I4 N4 O Sb'
_chemical_formula_weight         836.61
_chemical_melting_point          ?
loop_
_atom_type_symbol
_atom_type_description
_atom_type_scat_dispersion_real
_atom_type_scat_dispersion_imag
_atom_type_scat_source
C C 0.0033 0.0016 'International Tables Vol C Tables 4.2.6.8 and 6.1.1.4'
H H 0.0000 0.0000 'International Tables Vol C Tables 4.2.6.8 and 6.1.1.4'
I I -0.4742 1.8119 'International Tables Vol C Tables 4.2.6.8 and 6.1.1.4'
N N 0.0061 0.0033 'International Tables Vol C Tables 4.2.6.8 and 6.1.1.4'
O O 0.0106 0.0060 'International Tables Vol C Tables 4.2.6.8 and 6.1.1.4'
Sb Sb -0.5866 1.5461 'International Tables Vol C Tables 4.2.6.8 and 6.1.1.4'

_shelx_space_group_comment       
;
The symmetry employed for this shelxl refinement is uniquely defined
by the following loop, which should always be used as a source of
symmetry information in preference to the above space-group names.
They are only intended as comments.
;
_space_group_crystal_system      monoclinic
_space_group_IT_number           14
_space_group_name_H-M_alt        'P 1 21/n 1'
_space_group_name_Hall           '-P 2yn'
loop_
_space_group_symop_operation_xyz
'x, y, z'
'-x+1/2, y+1/2, -z+1/2'
'-x, -y, -z'
'x-1/2, -y-1/2, z-1/2'

_cell_length_a                   10.3400(5)
_cell_length_b                   7.7127(3)
_cell_length_c                   25.5169(10)
_cell_angle_alpha                90
_cell_angle_beta                 91.456(4)
_cell_angle_gamma                90
_cell_volume                     2034.30(15)
_cell_formula_units_Z            4
_cell_measurement_reflns_used    21907
_cell_measurement_temperature    293(2)
_cell_measurement_theta_max      25.0
_cell_measurement_theta_min      2.1
_shelx_estimated_absorpt_T_max   ?
_shelx_estimated_absorpt_T_min   ?
_exptl_absorpt_coefficient_mu    7.428
_exptl_absorpt_correction_T_max  1.00000
_exptl_absorpt_correction_T_min  0.25301
_exptl_absorpt_correction_type   multi-scan
_exptl_absorpt_process_details   
;
CrysAlisPro 1.171.43.107a (Rigaku Oxford Diffraction, 2025)
Empirical absorption correction using spherical harmonics,
implemented in SCALE3 ABSPACK scaling algorithm.
;
_exptl_absorpt_special_details   ?
_exptl_crystal_colour            ?
_exptl_crystal_density_diffrn    2.732
_exptl_crystal_density_meas      ?
_exptl_crystal_density_method    ?
_exptl_crystal_description       'Prism, Deep red'
_exptl_crystal_F_000             1496
_exptl_crystal_size_max          0.15
_exptl_crystal_size_mid          0.15
_exptl_crystal_size_min          0.04
_exptl_transmission_factor_max   ?
_exptl_transmission_factor_min   ?
_diffrn_reflns_av_R_equivalents  0.0569
_diffrn_reflns_av_unetI/netI     0.0585
_diffrn_reflns_Laue_measured_fraction_full 0.994
_diffrn_reflns_Laue_measured_fraction_max 0.994
_diffrn_reflns_limit_h_max       12
_diffrn_reflns_limit_h_min       -12
_diffrn_reflns_limit_k_max       9
_diffrn_reflns_limit_k_min       -9
_diffrn_reflns_limit_l_max       29
_diffrn_reflns_limit_l_min       -30
_diffrn_reflns_number            17707
_diffrn_reflns_point_group_measured_fraction_full 0.994
_diffrn_reflns_point_group_measured_fraction_max 0.994
_diffrn_reflns_theta_full        25.025
_diffrn_reflns_theta_max         25.025
_diffrn_reflns_theta_min         2.107
_diffrn_ambient_temperature      293(2)
_diffrn_detector_area_resol_mean ?
_diffrn_measured_fraction_theta_full 0.994
_diffrn_measured_fraction_theta_max 0.994
_diffrn_measurement_device_type  'XtaLAB Synergy, Dualflex, HyPix'
_diffrn_measurement_method       '\w scans'

_diffrn_radiation_type           MoK\a
_diffrn_radiation_wavelength     0.71073
_diffrn_source                   'micro-focus sealed X-ray tube'
_reflns_Friedel_coverage         0.000
_reflns_Friedel_fraction_full    .
_reflns_Friedel_fraction_max     .
_reflns_number_gt                2667
_reflns_number_total             3578
_reflns_special_details          
;
 Reflections were merged by SHELXL according to the crystal
 class for the calculation of statistics and refinement.
 
 _reflns_Friedel_fraction is defined as the number of unique
 Friedel pairs measured divided by the number that would be
 possible theoretically, ignoring centric projections and
 systematic absences.
;
_reflns_threshold_expression     'I > 2\s(I)'
_computing_cell_refinement       ?
_computing_data_collection       ?
_computing_data_reduction        ?
_computing_molecular_graphics    'Olex2 1.5 (Dolomanov et al., 2009)'
_computing_publication_material  'Olex2 1.5 (Dolomanov et al., 2009)'
_computing_structure_refinement  'SHELXL 2018/3 (Sheldrick, 2015)'
_computing_structure_solution    'SHELXT 2018/2 (Sheldrick, 2018)'
_refine_diff_density_max         0.812
_refine_diff_density_min         -0.687
_refine_diff_density_rms         0.157
_refine_ls_extinction_coef       0.00013(4)
_refine_ls_extinction_expression Fc^*^=kFc[1+0.001xFc^2^\l^3^/sin(2\q)]^-1/4^
_refine_ls_extinction_method     'SHELXL-2018/3 (Sheldrick 2018)'
_refine_ls_goodness_of_fit_ref   1.135
_refine_ls_hydrogen_treatment    constr
_refine_ls_matrix_type           full
_refine_ls_number_parameters     187
_refine_ls_number_reflns         3578
_refine_ls_number_restraints     0
_refine_ls_R_factor_all          0.0787
_refine_ls_R_factor_gt           0.0532
_refine_ls_restrained_S_all      1.135
_refine_ls_shift/su_max          0.001
_refine_ls_shift/su_mean         0.000
_refine_ls_structure_factor_coef Fsqd
_refine_ls_weighting_details     
'w=1/[\s^2^(Fo^2^)+(0.0187P)^2^+1.3356P] where P=(Fo^2^+2Fc^2^)/3'
_refine_ls_weighting_scheme      calc
_refine_ls_wR_factor_gt          0.0767
_refine_ls_wR_factor_ref         0.0836
_refine_special_details          ?
_olex2_refinement_description    
;
1. Fixed Uiso
 At 1.2 times of:
  All C(H) groups, All C(H,H) groups, All N(H) groups, All N(H,H) groups
 At 1.5 times of:
  All C(H,H,H) groups, All O(H,H) groups
2.a Free rotating group:
 O1(H1A,H1B)
2.b Rotating group:
 N4(H4A,H4B)
2.c Secondary CH2 refined with riding coordinates:
 C9(H9A,H9B)
2.d Aromatic/amide H refined with riding coordinates:
 N3(H3A), C2(H2), C3(H3), C4(H4), C5(H5), C6(H6)
2.e Idealised Me refined as rotating group:
 C10(H10A,H10B,H10C)
;
_atom_sites_solution_hydrogens   mixed
_atom_sites_solution_primary     ?
_atom_sites_solution_secondary   ?
loop_
_atom_site_label
_atom_site_type_symbol
_atom_site_fract_x
_atom_site_fract_y
_atom_site_fract_z
_atom_site_U_iso_or_equiv
_atom_site_adp_type
_atom_site_occupancy
_atom_site_site_symmetry_order
_atom_site_calc_flag
_atom_site_refinement_flags_posn
_atom_site_refinement_flags_adp
_atom_site_refinement_flags_occupancy
_atom_site_disorder_assembly
_atom_site_disorder_group
I1 I 0.34083(8) 0.08735(9) 0.52033(3) 0.0593(2) Uani 1 1 d . . . . .
I2 I 0.14825(8) 0.39248(10) 0.63094(2) 0.0618(3) Uani 1 1 d . . . . .
I3 I 0.19115(7) 0.56735(8) 0.47440(2) 0.0429(2) Uani 1 1 d . . . . .
I4 I -0.00685(8) -0.07296(9) 0.58341(2) 0.0533(2) Uani 1 1 d . . . . .
Sb1 Sb 0.09488(7) 0.24084(7) 0.53152(2) 0.0356(2) Uani 1 1 d . . . . .
O1 O 0.4786(10) 0.5937(13) 0.5582(3) 0.091(3) Uani 1 1 d G . . . .
H1A H 0.403552 0.636612 0.561653 0.136 Uiso 1 1 d G U . . .
H1B H 0.511204 0.632265 0.530293 0.136 Uiso 1 1 d G U . . .
N1 N 0.6882(9) 0.7503(11) 0.7236(3) 0.050(2) Uani 1 1 d . . . . .
N2 N 0.5638(10) 0.8142(12) 0.7290(3) 0.062(3) Uani 1 1 d . . . . .
N3 N 0.5905(12) 0.7125(12) 0.6501(3) 0.066(3) Uani 1 1 d . . . . .
H3A H 0.574241 0.687666 0.617734 0.079 Uiso 1 1 calc R U . . .
N4 N 0.8101(11) 0.6075(11) 0.6573(3) 0.072(3) Uani 1 1 d . . . . .
H4A H 0.867876 0.604973 0.682356 0.086 Uiso 1 1 d R U . . .
H4B H 0.794619 0.502133 0.647511 0.086 Uiso 1 1 d R U . . .
C1 C 0.7806(11) 0.7451(12) 0.7661(3) 0.042(3) Uani 1 1 d . . . . .
C2 C 0.9025(13) 0.8095(14) 0.7587(4) 0.060(3) Uani 1 1 d . . . . .
H2 H 0.925779 0.852246 0.726206 0.072 Uiso 1 1 calc R U . . .
C3 C 0.9904(13) 0.8094(14) 0.8007(5) 0.079(4) Uani 1 1 d . . . . .
H3 H 1.073576 0.852238 0.796504 0.095 Uiso 1 1 calc R U . . .
C4 C 0.9546(15) 0.7464(16) 0.8481(5) 0.080(5) Uani 1 1 d . . . . .
H4 H 1.014588 0.745822 0.875891 0.095 Uiso 1 1 calc R U . . .
C5 C 0.8309(15) 0.6831(15) 0.8560(4) 0.068(4) Uani 1 1 d . . . . .
H5 H 0.808207 0.640108 0.888581 0.081 Uiso 1 1 calc R U . . .
C6 C 0.7406(12) 0.6852(12) 0.8138(4) 0.055(3) Uani 1 1 d . . . . .
H6 H 0.656217 0.647029 0.818083 0.066 Uiso 1 1 calc R U . . .
C7 C 0.7027(15) 0.6827(15) 0.6762(4) 0.060(4) Uani 1 1 d . . . . .
C8 C 0.5077(13) 0.7878(14) 0.6831(5) 0.060(4) Uani 1 1 d . . . . .
C9 C 0.3733(15) 0.8373(16) 0.6681(5) 0.083(4) Uani 1 1 d . . . . .
H9A H 0.376423 0.931225 0.642836 0.100 Uiso 1 1 calc R U . . .
H9B H 0.331916 0.739297 0.650705 0.100 Uiso 1 1 calc R U . . .
C10 C 0.2921(14) 0.8924(19) 0.7120(5) 0.113(6) Uani 1 1 d . . . . .
H10A H 0.207671 0.924016 0.698643 0.169 Uiso 1 1 calc R U . . .
H10B H 0.331345 0.990282 0.729300 0.169 Uiso 1 1 calc R U . . .
H10C H 0.284518 0.798600 0.736426 0.169 Uiso 1 1 calc R U . . .

loop_
_atom_site_aniso_label
_atom_site_aniso_U_11
_atom_site_aniso_U_22
_atom_site_aniso_U_33
_atom_site_aniso_U_23
_atom_site_aniso_U_13
_atom_site_aniso_U_12
I1 0.0394(6) 0.0620(5) 0.0765(5) -0.0015(4) 0.0005(4) 0.0161(4)
I2 0.0672(7) 0.0701(5) 0.0473(4) -0.0129(4) -0.0138(4) 0.0014(5)
I3 0.0367(5) 0.0433(4) 0.0489(4) 0.0025(3) 0.0022(3) 0.0000(3)
I4 0.0688(7) 0.0459(4) 0.0452(4) 0.0038(3) 0.0025(4) -0.0108(4)
Sb1 0.0314(5) 0.0353(4) 0.0399(4) -0.0019(3) -0.0024(3) 0.0023(3)
O1 0.081(9) 0.135(8) 0.055(5) -0.015(5) -0.017(4) -0.004(7)
N1 0.053(8) 0.054(6) 0.044(5) -0.008(4) -0.004(5) -0.001(5)
N2 0.039(8) 0.074(7) 0.073(7) 0.012(5) -0.001(5) -0.006(6)
N3 0.083(10) 0.067(7) 0.048(6) -0.002(5) 0.003(6) -0.024(6)
N4 0.084(10) 0.056(6) 0.077(7) -0.016(5) 0.016(6) -0.015(6)
C1 0.048(9) 0.041(6) 0.037(6) 0.000(5) -0.004(5) 0.000(6)
C2 0.061(11) 0.063(8) 0.055(7) -0.011(6) -0.018(7) 0.013(7)
C3 0.054(11) 0.062(8) 0.121(12) -0.015(8) -0.015(9) 0.002(7)
C4 0.094(14) 0.078(10) 0.065(8) -0.008(7) -0.032(8) 0.036(9)
C5 0.093(13) 0.078(9) 0.032(6) -0.005(5) -0.001(7) 0.012(8)
C6 0.068(10) 0.047(7) 0.049(7) 0.001(5) 0.006(6) 0.010(6)
C7 0.071(12) 0.059(8) 0.051(8) 0.014(6) 0.000(7) -0.016(7)
C8 0.057(10) 0.057(8) 0.065(8) 0.011(6) -0.027(7) -0.014(7)
C9 0.083(14) 0.074(9) 0.091(10) 0.021(7) -0.025(9) -0.023(8)
C10 0.074(15) 0.168(16) 0.096(11) 0.029(10) -0.017(9) 0.005(12)

_geom_special_details            
;
 All esds (except the esd in the dihedral angle between two l.s. planes)
 are estimated using the full covariance matrix.  The cell esds are taken
 into account individually in the estimation of esds in distances, angles
 and torsion angles; correlations between esds in cell parameters are only
 used when they are defined by crystal symmetry.  An approximate (isotropic)
 treatment of cell esds is used for estimating esds involving l.s. planes.
;
loop_
_geom_bond_atom_site_label_1
_geom_bond_atom_site_label_2
_geom_bond_distance
_geom_bond_site_symmetry_2
_geom_bond_publ_flag
I1 Sb1 2.8262(10) . ?
I2 Sb1 2.8349(8) . ?
I3 Sb1 3.0873(9) . ?
I4 Sb1 2.9644(9) . ?
O1 H1A 0.8500 . ?
O1 H1B 0.8499 . ?
N1 N2 1.388(12) . ?
N1 C1 1.427(11) . ?
N1 C7 1.329(13) . ?
N2 C8 1.308(12) . ?
N3 H3A 0.8600 . ?
N3 C7 1.343(15) . ?
N3 C8 1.349(15) . ?
N4 H4A 0.8641 . ?
N4 H4B 0.8637 . ?
N4 C7 1.353(15) . ?
C1 C2 1.373(15) . ?
C1 C6 1.376(12) . ?
C2 H2 0.9300 . ?
C2 C3 1.387(14) . ?
C3 H3 0.9300 . ?
C3 C4 1.364(16) . ?
C4 H4 0.9300 . ?
C4 C5 1.388(17) . ?
C5 H5 0.9300 . ?
C5 C6 1.407(14) . ?
C6 H6 0.9300 . ?
C8 C9 1.483(16) . ?
C9 H9A 0.9700 . ?
C9 H9B 0.9700 . ?
C9 C10 1.479(16) . ?
C10 H10A 0.9600 . ?
C10 H10B 0.9600 . ?
C10 H10C 0.9600 . ?

loop_
_geom_angle_atom_site_label_1
_geom_angle_atom_site_label_2
_geom_angle_atom_site_label_3
_geom_angle
_geom_angle_site_symmetry_1
_geom_angle_site_symmetry_3
_geom_angle_publ_flag
I1 Sb1 I2 96.20(3) . . ?
I1 Sb1 I3 89.55(3) . . ?
I1 Sb1 I3 171.41(3) . 3_566 ?
I1 Sb1 I4 91.92(3) . . ?
I1 Sb1 I4 88.54(3) . 3_556 ?
I2 Sb1 I3 91.62(3) . . ?
I2 Sb1 I3 90.56(3) . 3_566 ?
I2 Sb1 I4 175.20(3) . 3_556 ?
I2 Sb1 I4 90.02(3) . . ?
I3 Sb1 I3 84.97(2) . 3_566 ?
I3 Sb1 I4 89.17(2) . 3_556 ?
I3 Sb1 I4 84.78(2) 3_566 3_556 ?
I4 Sb1 I3 177.66(3) . . ?
I4 Sb1 I3 93.36(3) . 3_566 ?
I4 Sb1 I4 89.06(2) . 3_556 ?
H1A O1 H1B 109.4 . . ?
N2 N1 C1 122.6(9) . . ?
C7 N1 N2 110.8(9) . . ?
C7 N1 C1 126.3(11) . . ?
C8 N2 N1 104.3(10) . . ?
C7 N3 H3A 125.7 . . ?
C7 N3 C8 108.5(10) . . ?
C8 N3 H3A 125.7 . . ?
H4A N4 H4B 108.2 . . ?
C7 N4 H4A 107.6 . . ?
C7 N4 H4B 111.0 . . ?
C2 C1 N1 119.0(9) . . ?
C2 C1 C6 122.7(10) . . ?
C6 C1 N1 118.2(10) . . ?
C1 C2 H2 120.7 . . ?
C1 C2 C3 118.7(12) . . ?
C3 C2 H2 120.7 . . ?
C2 C3 H3 120.1 . . ?
C4 C3 C2 119.9(13) . . ?
C4 C3 H3 120.1 . . ?
C3 C4 H4 119.1 . . ?
C3 C4 C5 121.7(11) . . ?
C5 C4 H4 119.1 . . ?
C4 C5 H5 120.6 . . ?
C4 C5 C6 118.7(11) . . ?
C6 C5 H5 120.6 . . ?
C1 C6 C5 118.2(11) . . ?
C1 C6 H6 120.9 . . ?
C5 C6 H6 120.9 . . ?
N1 C7 N3 105.6(12) . . ?
N1 C7 N4 127.3(13) . . ?
N3 C7 N4 127.1(12) . . ?
N2 C8 N3 110.6(12) . . ?
N2 C8 C9 125.7(13) . . ?
N3 C8 C9 123.7(11) . . ?
C8 C9 H9A 108.5 . . ?
C8 C9 H9B 108.5 . . ?
H9A C9 H9B 107.5 . . ?
C10 C9 C8 115.1(11) . . ?
C10 C9 H9A 108.5 . . ?
C10 C9 H9B 108.5 . . ?
C9 C10 H10A 109.5 . . ?
C9 C10 H10B 109.5 . . ?
C9 C10 H10C 109.5 . . ?
H10A C10 H10B 109.5 . . ?
H10A C10 H10C 109.5 . . ?
H10B C10 H10C 109.5 . . ?

loop_
_geom_hbond_atom_site_label_D
_geom_hbond_atom_site_label_H
_geom_hbond_atom_site_label_A
_geom_hbond_distance_DH
_geom_hbond_distance_HA
_geom_hbond_distance_DA
_geom_hbond_angle_DHA
_geom_hbond_site_symmetry_A
_geom_hbond_publ_flag
O1 H1B O1 0.85 2.86 3.343(18) 118.2 3_666 yes
N3 H3A O1 0.86 1.93 2.746(12) 157.2 . yes

loop_
_geom_torsion_atom_site_label_1
_geom_torsion_atom_site_label_2
_geom_torsion_atom_site_label_3
_geom_torsion_atom_site_label_4
_geom_torsion
_geom_torsion_site_symmetry_1
_geom_torsion_site_symmetry_2
_geom_torsion_site_symmetry_3
_geom_torsion_site_symmetry_4
_geom_torsion_publ_flag
N1 N2 C8 N3 -0.3(12) . . . . ?
N1 N2 C8 C9 -178.6(10) . . . . ?
N1 C1 C2 C3 177.8(9) . . . . ?
N1 C1 C6 C5 -178.8(9) . . . . ?
N2 N1 C1 C2 -130.7(11) . . . . ?
N2 N1 C1 C6 45.3(13) . . . . ?
N2 N1 C7 N3 3.6(12) . . . . ?
N2 N1 C7 N4 -179.4(10) . . . . ?
N2 C8 C9 C10 -11.2(18) . . . . ?
N3 C8 C9 C10 170.7(12) . . . . ?
C1 N1 N2 C8 -176.4(9) . . . . ?
C1 N1 C7 N3 177.6(9) . . . . ?
C1 N1 C7 N4 -5.4(18) . . . . ?
C1 C2 C3 C4 -0.1(17) . . . . ?
C2 C1 C6 C5 -2.9(15) . . . . ?
C2 C3 C4 C5 -0.7(19) . . . . ?
C3 C4 C5 C6 -0.3(19) . . . . ?
C4 C5 C6 C1 2.0(16) . . . . ?
C6 C1 C2 C3 1.9(16) . . . . ?
C7 N1 N2 C8 -2.1(12) . . . . ?
C7 N1 C1 C2 55.9(14) . . . . ?
C7 N1 C1 C6 -128.0(11) . . . . ?
C7 N3 C8 N2 2.6(13) . . . . ?
C7 N3 C8 C9 -179.1(10) . . . . ?
C8 N3 C7 N1 -3.7(12) . . . . ?
C8 N3 C7 N4 179.3(11) . . . . ?

loop_
_diffrn_refln_index_h
_diffrn_refln_index_k
_diffrn_refln_index_l
_diffrn_refln_intensity_net
_diffrn_refln_intensity_u
0 0 -2 4270.17 41.75
0 0 2 0.36 1.06
0 0 3 2.6 1.94
0 0 -3 1.26 2.03
0 0 -4 788.72 25.34
0 0 4 780.81 25.26
0 0 -4 730.05 18.61
0 0 -5 2.8 3.62
0 0 5 -1.15 2.68
0 0 -5 1.92 2.36
0 0 -6 1237.85 39.23
0 0 6 1217.58 38.64
0 0 -6 1174.32 28.63
0 0 -7 3.94 3.66
0 0 7 3.02 3.98
0 0 -7 4.55 3.19
0 0 -8 774.33 35.77
0 0 8 793.22 36.69
0 0 -8 812.28 36.47
0 0 -8 746.11 26.37
0 0 -9 4.13 5.23
0 0 -9 1.38 4.67
0 0 9 3.39 5.19
0 0 -9 5.34 3.64
0 0 -10 115.49 15.94
0 0 -10 115.19 15.3
0 0 10 116.18 16.07
0 0 -10 103.85 10.88
0 0 -11 2.52 5.15
0 0 11 0.92 3.64
0 0 -11 4.48 4.34
0 0 -11 -2.27 2.4
0 0 -12 283.23 26.49
0 0 -12 305.35 27.87
0 0 12 270.09 26.67
0 0 -12 258.29 19.14
0 0 -13 -0.85 4.24
0 0 13 -1.8 3.6
0 0 -13 -1.46 2.53
0 0 14 112.89 19.31
0 0 -14 119.61 13.93
0 0 15 5.33 6.16
0 0 -15 2.61 3.81
0 0 -16 1056.1 58.28
0 0 -16 1013.62 42.66
0 0 -17 15.22 9.56
0 0 -17 16.5 7.76
0 0 -18 2727.32 100.33
0 0 -18 2770.96 74.68
0 0 -19 17.35 10
0 0 -19 9 7.05
0 0 -20 1740.02 84.79
0 0 -20 1734.16 62.23
0 0 -21 22.43 11.43
0 0 -21 4.55 6.45
0 0 -22 25.7 11.7
0 0 -22 15.83 6.23
0 0 -23 1.49 8.03
0 0 -23 -6.14 6.71
0 0 -24 -1.5 9.64
0 0 -24 -0.1 2.7
0 0 -25 14.95 11.34
0 0 -25 9.43 5.29
0 0 -26 7.01 10.69
0 0 -26 31 10.9
0 0 -27 -3.8 8.51
0 0 -28 22.07 12.84
0 0 -29 6.17 7.93
0 0 -30 3.02 7.5
0 0 -31 10.2 12.69
0 0 -32 38.64 18.85
0 0 -33 14.49 14.86
0 -1 0 3.74 2.45
0 1 0 -0.39 1.75
0 -1 0 3.91 2.39
0 1 0 1.49 1.75
0 -1 0 2.48 1.87
0 1 0 -0.48 1.55
0 1 1 15.09 3.4
0 -1 1 16.66 3.61
0 1 -1 17.86 3.91
0 -1 -1 16.47 4.02
0 1 1 18.55 3.68
0 -1 -1 17.42 3.88
0 1 1 16.34 3.55
0 -1 -1 17.28 3.52
0 1 1 12.67 2.96
0 1 -1 18.53 3.88
0 -1 1 16.98 3.69
0 1 2 397.91 16.81
0 -1 -2 411.35 16.94
0 1 -2 379.95 15.79
0 -1 2 408.03 16.32
0 -1 -2 386.99 15.88
0 1 2 386.99 15.84
0 1 -2 382.11 13
0 -1 -2 382.16 18.45
0 1 2 389.55 12.7
0 1 2 420.05 19.05
0 -1 -2 395.9 12.7
0 1 -2 383.28 16.81
0 -1 2 390.7 17.27
0 -1 -2 405.87 13.84
0 1 2 377.51 13.34
0 -1 -3 273.39 15.54
0 1 3 264.32 15.16
0 -1 -3 263.12 13.1
0 1 -3 265.76 13.24
0 -1 3 241.62 12.83
0 1 3 241.85 12.71
0 1 3 256.24 12.47
0 -1 -3 263.17 16.5
0 1 -3 265.71 13.26
0 -1 -3 266.11 12.7
0 -1 3 239.84 14.43
0 1 -3 272.85 15.06
0 -1 -3 245.15 10.54
0 1 4 656.92 26.23
0 -1 -4 676.53 26.76
0 -1 -4 675.94 21.17
0 1 4 665.13 20.93
0 -1 4 680.24 21.21
0 1 -4 658.5 20.62
0 1 -4 634.2 23.03
0 -1 -4 692.91 23.56
0 -1 -4 647.76 18.08
0 1 4 657.2 23.05
0 1 -4 627.62 24.7
0 -1 4 675.89 25.65
0 1 5 22.78 6.41
0 -1 -5 13.29 5.15
0 1 -5 21.68 4.43
0 -1 -5 31.54 4.81
0 -1 5 25.33 4.36
0 1 5 24.54 4.72
0 1 5 25.27 5.96
0 -1 -5 22.84 5.36
0 1 -5 22.48 5.18
0 -1 5 23.41 5.53
0 -1 -5 18.96 4.37
0 -1 5 30.61 6.35
0 1 -5 16.25 4.53
0 -1 -6 475.5 26.19
0 1 6 495.26 27.19
0 -1 -6 464.72 17.62
0 -1 6 461.29 17.57
0 1 -6 480.51 17.61
0 1 6 454.43 17.39
0 -1 6 480.49 24.88
0 1 -6 487.28 24.78
0 -1 -6 497.15 20.85
0 -1 -6 515.48 25.05
0 1 6 472.92 24.17
0 1 -6 484.3 23.84
0 -1 6 451.96 23.48
0 -1 -7 1383.98 47.64
0 1 7 1358.04 47.69
0 1 -7 1360.95 29.53
0 -1 7 1286.62 29.1
0 1 7 1359.59 30.26
0 -1 -7 1380.8 30.29
0 -1 7 1353.11 44.75
0 -1 -7 1361.74 38.04
0 -1 -7 1367.72 44.15
0 1 -7 1368.57 44.89
0 1 7 1425.72 45.2
0 -1 7 1360.38 42.34
0 1 -7 1302.75 41.05
0 -1 -8 3619.15 81.36
0 1 -8 3491.7 47.01
0 1 8 3459.3 48.14
0 -1 -8 3445.5 47.66
0 -1 -8 3511.5 75.54
0 1 8 3441.53 75.15
0 1 -8 3450.86 76.23
0 -1 -8 3449.2 65.77
0 -1 8 3342.71 75.76
0 1 -8 3397.76 68.16
0 -1 8 3428.64 69.89
0 -1 -9 34.5 9.36
0 -1 -9 17.14 3.84
0 1 -9 16.2 3.84
0 1 9 21.11 4.22
0 -1 -9 9.33 5.63
0 -1 9 29.54 9.92
0 -1 -9 35.13 8.83
0 1 9 7.31 6.4
0 1 -9 22.04 7.25
0 1 -9 27.72 7.46
0 -1 9 13.37 5.92
0 -1 -10 4338.96 98.52
0 1 10 4145.93 52.39
0 1 -10 4211.39 50.74
0 1 10 4230.04 94.22
0 -1 -10 4285.17 94.24
0 1 -10 4347.18 95.48
0 -1 -10 4302.4 84.57
0 -1 10 4268.48 95.87
0 -1 10 4236.01 84.43
0 1 -10 4082.08 80.76
0 1 11 1574.69 31.38
0 -1 -11 1682.76 64.18
0 1 -11 1525.94 29.97
0 -1 -11 1617.82 60.93
0 1 11 1634.33 61.74
0 -1 -11 1537.73 53.31
0 1 -11 1658.24 61.82
0 -1 11 1593.18 61.96
0 1 -11 1543.79 51.27
0 -1 11 1601.58 53.61
0 1 -12 792.41 20.7
0 -1 12 772.89 19.99
0 1 12 831.21 22.46
0 -1 12 788.3 20.07
0 -1 -12 847.67 47.52
0 -1 -12 801.13 22.96
0 -1 -12 859.77 42.09
0 1 -12 860.21 46.89
0 1 12 840.52 46.45
0 -1 -12 906.08 47.95
0 -1 12 877.16 41.36
0 1 -12 836.11 39.2
0 -1 -13 688.14 20.73
0 1 -13 679.19 18.14
0 1 13 734.38 45.42
0 -1 -13 743.1 41.31
0 1 -13 690.1 36.61
0 -1 13 745.36 39.84
0 -1 -13 696.38 29.12
0 -1 -14 10.3 2.62
0 -1 -14 1.12 1.44
0 1 14 2.7 7.29
0 -1 -14 5.61 4.62
0 1 -14 6.54 4.41
0 -1 -14 5.5 4.17
0 -1 -15 55.89 12.61
0 1 15 58.69 15.07
0 -1 -15 48.93 8.64
0 1 -15 66.9 12.07
0 1 16 110.41 20.44
0 -1 -16 111.51 18.39
0 1 -16 121.92 16.98
0 -1 -16 142.1 14.85
0 -1 -17 67.41 15.59
0 -1 -17 81.97 11.41
0 1 -17 76.74 13.47
0 -1 -18 44.81 13.33
0 1 -18 35.64 10.02
0 -1 -18 31.5 8.28
0 -1 -19 3.42 5
0 1 -19 4.16 4.38
0 -1 -19 6.48 3.86
0 1 -20 72.9 18.35
0 -1 -20 132.7 22.73
0 1 -20 99.29 17.08
0 -1 -20 99.95 13.51
0 -1 -21 34.44 13.41
0 1 -21 35.35 13.38
0 -1 -21 27.19 7.72
0 1 -21 20.19 9.33
0 -1 -22 69.2 17.57
0 1 -22 62.52 19.57
0 -1 -22 54.61 10.51
0 1 -22 41.17 12.78
0 1 -23 16.71 9.64
0 -1 -23 1.95 6.04
0 1 -23 8.91 7.42
0 -1 -23 15.08 6.04
0 -1 -24 65.96 16.85
0 1 -24 74.3 21.85
0 1 -24 59.74 13.91
0 -1 -24 71.91 12.62
0 1 -25 29.69 15.3
0 -1 -25 42.29 13.82
0 1 -25 69.04 15.75
0 1 -26 88.93 23.12
0 -1 -26 57.93 19.54
0 1 -26 85.99 18.03
0 -1 -27 13.15 11.2
0 1 -27 22.27 11.56
0 1 -27 51.61 14.92
0 -1 -28 216.02 36.38
0 1 -28 162.91 32.58
0 -1 -29 36.54 15.37
0 1 -29 33.33 14.85
0 -1 -30 9.42 10.05
0 1 -30 7.69 7.34
0 1 -31 101.41 29.74
0 -1 -31 32.81 16.65
0 1 -32 13.68 12.29
0 -1 -32 36.14 18.39
0 -1 -33 -0.82 6.35
0 -1 -34 -2.66 7.97
0 -2 0 17.97 6.54
0 2 0 8.34 4.33
0 2 0 6.58 3.07
0 -2 0 6.85 4.07
0 2 0 4.86 3.33
0 2 -1 1049.71 37.17
0 2 1 1086.03 38.14
0 -2 1 973.2 36.65
0 -2 -1 1013.12 36.78
0 -2 -1 1059.2 37.43
0 2 -1 1018.15 34.92
0 2 1 1014.95 36.77
0 2 -1 1060.45 35.91
0 2 1 1035.16 33.52
0 -2 1 1045.28 35.98
0 -2 -1 1056.6 33.87
0 2 2 1033.51 34.24
0 2 -2 1023.64 36.72
0 -2 2 1050.41 37.39
0 2 2 1063.64 37.39
0 -2 -2 1064.65 37.93
0 2 -2 1050.48 22.1
0 2 2 1072.07 39.3
0 2 2 1056.56 21.03
0 -2 -2 992.98 38.51
0 2 2 1078.64 33.62
0 -2 2 1065.68 37.92
0 -2 -2 1057.96 33.01
0 2 -2 995.7 36.21
0 2 3 581.31 27.66
0 -2 3 621.45 29.01
0 2 -3 668.79 29.94
0 -2 -3 592.51 28.13
0 2 3 617.48 28.5
0 2 3 650.29 32.09
0 2 -3 602.96 20.03
0 2 3 649.23 19.9
0 -2 -3 612.55 31.09
0 -2 3 631.9 30.33
0 2 3 595.49 24.57
0 2 -3 624.22 29.41
0 -2 -3 597.22 24.34
0 -2 -4 91.31 12
0 2 4 85.2 11.42
0 2 -4 100.14 11.4
0 -2 -4 105.87 12.32
0 2 4 90.45 11.13
0 -2 4 89.16 11.25
0 2 -4 103.06 9.69
0 2 4 100.83 9.36
0 -2 -4 78.98 8.19
0 2 4 87.44 13.02
0 -2 -4 98.04 14.05
0 2 -4 86.68 11.77
0 -2 4 102.4 13.26
0 -2 -4 95.5 9.9
0 2 5 12.73 5.34
0 -2 -5 22.2 6.76
0 -2 5 24.15 6.34
0 2 5 21.13 5.55
0 -2 -5 32.79 7.78
0 2 -5 23.19 6.39
0 2 5 28.44 5.94
0 2 -5 22.17 5.6
0 2 5 20.97 3.54
0 -2 -5 30.36 9.43
0 -2 -5 23.95 5.5
0 2 -5 27.94 7.01
0 -2 5 20.67 6.72
0 -2 -5 28.12 5.71
0 2 6 145.48 16.41
0 -2 -6 135.53 16.06
0 -2 6 131.37 13.98
0 2 6 163.87 15.1
0 -2 -6 132.49 13.52
0 2 -6 130.95 13.44
0 2 -6 128.08 12.95
0 2 6 153.1 13.76
0 -2 -6 144.61 13.64
0 -2 -6 129.83 17.43
0 -2 -6 136.7 11.27
0 2 -6 136 15.74
0 -2 6 125.91 14.83
0 2 7 860.26 41.43
0 -2 -7 872.29 41.01
0 2 7 890.25 34.78
0 2 -7 841.42 33.44
0 -2 7 805.23 33.12
0 -2 -7 846.97 33.92
0 2 -7 812.02 34.72
0 -2 -7 869.14 27.28
0 -2 -7 774.12 43.13
0 -2 -7 867.56 35.06
0 2 7 857.48 35.14
0 -2 -7 837.12 27.36
0 2 -7 794.52 37.94
0 -2 7 898.84 41
0 -2 -8 38.16 10.06
0 2 8 30.7 9.32
0 -2 8 20.8 6.43
0 2 -8 40.18 7.37
0 -2 -8 28.15 5.81
0 2 8 44.21 8.13
0 -2 -8 35.5 6.51
0 2 8 43.92 9.62
0 -2 -8 37.86 12.18
0 2 -8 45.99 9.16
0 -2 -8 27.94 7.4
0 -2 -8 32.42 5.75
0 2 -8 33.02 8.07
0 -2 8 29.78 8.52
0 2 9 7.45 5.98
0 -2 -9 13.24 6.62
0 2 -9 8.79 4.49
0 -2 9 14.81 5.54
0 -2 -9 5.96 4.23
0 2 9 9.68 3.85
0 2 9 8.78 4.26
0 -2 -9 13.06 5.35
0 -2 -9 9.96 3.85
0 2 -9 6.65 5.57
0 -2 9 8.76 5.78
0 2 -9 4.67 5.32
0 2 10 371.94 31.2
0 -2 -10 370.77 30.99
0 -2 -10 397.37 23.23
0 2 -10 401.83 23.38
0 -2 10 367.04 22.41
0 2 10 384.67 23.06
0 2 -10 417.4 29.94
0 -2 -10 381.3 23.28
0 2 10 436.11 30.3
0 -2 -10 455.18 30.74
0 2 -10 385.34 28.6
0 -2 10 370.89 29.07
0 2 11 16.64 9.11
0 2 -11 4.46 3.86
0 -2 -11 10.26 5.24
0 2 11 -0.25 2.38
0 2 -11 12.04 5.97
0 -2 -11 5.4 4.69
0 -2 -11 8.1 4.71
0 2 11 3.28 6.69
0 2 -11 5.32 6.66
0 -2 11 1.63 3.06
0 2 -12 216.55 17.01
0 2 12 202.47 16.76
0 -2 -12 236.28 20.74
0 -2 -12 195.83 22.43
0 2 12 215 23.4
0 2 -12 208.14 23.42
0 2 -12 182.91 21.36
0 -2 12 234.48 24.31
0 2 13 127.14 13.36
0 2 -13 138.08 13.45
0 2 13 157.96 21.77
0 -2 -13 105.4 14.56
0 2 -13 123.07 17.66
0 -2 13 129.35 18.61
0 2 14 158.79 14.48
0 2 14 146.88 14.44
0 2 -14 172.93 15.06
0 2 14 165.86 22.66
0 -2 -14 153.13 18.4
0 2 -14 155.58 20.65
0 2 15 52.87 8.31
0 2 -15 59.89 8.61
0 -2 -15 57.75 12.29
0 2 15 44.05 13.22
0 2 -15 39.01 11.16
0 -2 16 17.98 4.7
0 2 16 15.26 4.41
0 2 -16 18.29 4.67
0 -2 16 17.53 4.21
0 -2 -16 19.84 5.86
0 -2 -16 24.3 8.57
0 2 16 14.04 6.96
0 2 -16 23.02 7.32
0 -2 17 198.98 14.64
0 -2 -17 218.92 16.81
0 2 -17 231.76 16.14
0 2 17 204.63 15.72
0 -2 17 217.81 15.01
0 -2 -17 261.93 27.5
0 2 -17 253.7 27.64
0 -2 -17 260.71 18.41
0 -2 18 49.02 6.68
0 -2 -18 50.99 7.77
0 -2 18 52.49 7.21
0 2 -18 57.68 7.8
0 -2 18 48.13 6.76
0 -2 -18 55.97 8.3
0 -2 -18 47.92 12.55
0 2 -18 48.87 12.21
0 -2 -18 49.08 8.77
0 -2 -19 47.74 7.58
0 -2 19 33.09 5.05
0 -2 -19 30.55 5.94
0 -2 19 33.44 5.07
0 -2 -19 37.01 12.12
0 2 -19 20.7 8.39
0 -2 -19 49.43 8.64
0 -2 -20 39.83 6.04
0 -2 -20 41.23 6.27
0 -2 -20 53.32 14.24
0 -2 -20 52.08 8.96
0 2 -20 49.17 13.9
0 -2 -21 339.41 16.16
0 -2 -21 346.6 15.58
0 -2 -21 461.53 42.45
0 -2 -21 496.08 26.49
0 2 -21 445 39.65
0 -2 -22 11.1 10
0 2 -22 40.94 15.85
0 -2 -22 25.57 7.52
0 2 -22 21.8 9.69
0 2 -23 54.75 18.49
0 -2 -23 52.34 15.28
0 2 -23 69.54 15.86
0 2 -24 38.07 15.8
0 -2 -24 17.4 10.37
0 2 -24 16.77 10.63
0 -2 -25 52.75 16.78
0 2 -25 68.47 21.48
0 2 -25 73.76 17.63
0 2 -26 37.57 17.87
0 -2 -26 59.24 17.46
0 2 -26 38.91 13.31
0 -2 -27 -8.83 7.26
0 2 -27 3.65 7.01
0 2 -27 13.04 9.18
0 -2 -28 71.43 20.12
0 2 -28 78.67 24.26
0 2 -28 84.1 20.35
0 2 -29 9.88 12.47
0 -2 -29 21.28 10.96
0 2 -29 18.02 9.06
0 -2 -30 45.33 16.83
0 2 -30 30.61 16.22
0 2 -31 -8.82 13.08
0 -2 -31 18.18 11.95
0 -2 -32 23.34 13.75
0 -2 -33 -10.38 8.94
0 -2 -34 -2.14 8.44
0 -3 0 3.49 4.73
0 3 0 -0.24 3.22
0 3 0 1.83 4.2
0 -3 0 2.85 4.92
0 3 0 -1.51 3.36
0 3 -1 9.85 6.68
0 -3 -1 -0.31 4.16
0 -3 1 -0.98 4.37
0 3 1 15.26 7.14
0 3 -1 2.68 3.15
0 3 1 17.6 6.83
0 -3 -1 5.12 6.1
0 -3 -1 4.74 4.33
0 -3 1 7.45 4.28
0 3 -1 8.37 5.56
0 3 1 14.7 7.15
0 3 2 6 4.14
0 -3 -2 3.31 5.34
0 3 -2 -5.81 4.58
0 3 2 -2.4 5.31
0 -3 2 4.56 6.14
0 3 -2 2.21 1.52
0 3 -2 5.24 4.04
0 3 2 2.97 1.73
0 -3 -2 -2.84 6.3
0 3 2 2.58 3.27
0 3 -2 2.23 5.61
0 3 2 2.58 3.8
0 -3 -2 4.95 4.02
0 -3 2 -1.89 3.11
0 3 3 290.45 22.8
0 3 3 309.33 25.06
0 3 -3 264.04 23.77
0 -3 3 308.04 24.94
0 -3 -3 283.02 24.47
0 3 3 310.29 13.62
0 3 3 301.5 26.02
0 3 -3 285.62 13.77
0 -3 -3 270.84 25.16
0 -3 3 302.68 25.08
0 3 3 311.19 22.33
0 3 -3 253.03 23.19
0 -3 -3 273.29 21.09
0 3 4 215.49 20.12
0 3 4 201.02 20.62
0 -3 4 208.02 20.93
0 3 -4 239.65 22.22
0 -3 -4 251.69 22.75
0 3 -4 208.56 13.57
0 3 4 255.07 14.33
0 3 4 210.22 22.57
0 -3 -4 222.17 23.07
0 3 -4 231.93 22.64
0 -3 4 227.73 22.3
0 -3 -4 254.55 19.76
0 3 4 218.74 18.78
0 -3 4 228.8 12.6
0 3 5 338.62 27.04
0 3 -5 359.05 27.21
0 3 5 340.38 26.55
0 -3 5 340.34 26.93
0 -3 -5 343.41 26.79
0 -3 -5 355.32 29.59
0 3 5 325.47 18.2
0 3 5 347.99 29.76
0 3 -5 322.9 18.62
0 3 5 331.24 11.42
0 3 5 336.67 22.55
0 -3 -5 354.36 22.97
0 -3 5 332.71 12.58
0 3 -5 344.3 27.63
0 -3 5 318.89 27.08
0 3 6 69 13.57
0 3 6 72.77 12.62
0 3 -6 75.86 12.58
0 -3 -6 47.9 10.67
0 -3 6 55.02 10.61
0 3 -6 67.34 9.75
0 -3 -6 63.66 13.81
0 3 6 68.48 9.37
0 -3 -6 67.23 10.39
0 -3 6 72.92 13.5
0 3 -6 63.32 13.14
0 3 7 -0.84 4.33
0 3 -7 4.51 4.84
0 3 7 -0.21 3.78
0 -3 7 0.4 5.45
0 -3 -7 -0.02 4.76
0 3 -7 4.59 4.05
0 3 7 7.17 4.48
0 -3 -7 -1.63 5.33
0 -3 -7 5.54 4.28
0 3 -7 3.9 5.82
0 -3 7 -2.21 3.6
0 -3 -8 1135.55 53.73
0 3 8 1148.13 54.25
0 3 8 1084.47 47.56
0 -3 8 1162.45 48.29
0 3 -8 1124.73 47.78
0 -3 -8 1128.32 48.73
0 -3 -8 1064.83 57.31
0 3 8 1113.67 42.79
0 3 -8 1097.58 43.23
0 -3 -8 1137.78 42.5
0 3 -8 1086.06 51.77
0 -3 -8 1159.71 39.48
0 3 9 22.86 10.83
0 3 9 13.49 7.11
0 -3 9 13.5 5.98
0 -3 -9 6.99 6.82
0 3 -9 20.67 7.98
0 -3 -9 12.91 9.23
0 3 9 11.01 6.87
0 3 -9 9.48 6.7
0 -3 -9 10.98 5.75
0 3 -9 12.02 9.46
0 -3 -9 4.84 2.59
0 3 10 2181.53 81.31
0 3 10 2234.78 69.16
0 3 -10 2206.85 67.36
0 -3 10 2193.62 66.62
0 -3 -10 2190.32 67.76
0 -3 -10 2149.55 85.83
0 -3 -10 2289.17 67.91
0 3 10 2298.72 69.47
0 3 -10 2291.23 69.92
0 -3 -10 2240.8 54.42
0 3 -10 2144.12 75.55
0 3 11 5.76 9.21
0 -3 11 17.06 7.9
0 3 11 6.64 5.08
0 -3 -11 7.87 6.26
0 3 -11 3.12 6.1
0 -3 -11 11.76 9.08
0 3 11 7.89 5.68
0 3 -11 7.74 6.8
0 -3 -11 7.65 6.18
0 -3 -11 7.99 4.2
0 3 -11 13.86 8.57
0 3 12 221.85 28
0 3 12 230.36 22.36
0 -3 -12 203.61 20.85
0 3 -12 187.37 19.77
0 3 12 177.31 21.64
0 -3 -12 203.03 28.62
0 -3 -12 188.2 21.69
0 -3 -12 187.89 17
0 3 -12 183.53 23.47
0 -3 -12 198.12 15.96
0 3 13 37.68 13.97
0 3 13 30.82 9.01
0 -3 -13 53.12 10.7
0 3 -13 52.9 10.36
0 -3 -13 40.53 12.54
0 -3 -13 49.19 9.53
0 3 13 62.04 13.85
0 3 -13 60.85 14.53
0 -3 -13 46.84 7.99
0 3 -14 49.97 9.72
0 3 14 75.42 12.66
0 -3 -14 76.79 18.53
0 -3 -14 44.01 9.78
0 3 14 91.43 16.6
0 3 -14 41.93 4.52
0 -3 -14 63.06 9.75
0 3 -14 69.04 15.47
0 3 15 137.87 17.46
0 3 -15 89.34 12.86
0 3 15 129.89 21.19
0 -3 -15 156.4 26.97
0 -3 -15 122.53 16.68
0 3 -15 111.13 8.84
0 3 -15 112.45 19.71
0 -3 -15 117.92 12.86
0 3 -16 112.67 15.03
0 3 16 96.85 14.84
0 -3 -16 108.08 16.19
0 -3 -16 104.97 23.57
0 -3 -16 110.4 12.37
0 3 -16 132.7 20.82
0 3 -16 106.85 9.99
0 3 17 5.84 3.19
0 3 -17 1.53 3.1
0 -3 -17 5.7 5.88
0 -3 -17 9.15 5.86
0 3 -17 12.35 4.12
0 -3 -17 5.08 2.16
0 3 18 429.34 29.24
0 3 -18 449.09 29.4
0 -3 18 447.53 29.25
0 -3 -18 468.3 31.33
0 -3 -18 463.48 36.54
0 3 -18 461.23 41.64
0 3 -18 441.42 23.81
0 -3 -18 466.81 25.05
0 3 19 1.1 3.65
0 3 -19 10.29 6.52
0 -3 19 0.52 3.15
0 -3 -19 -3.7 2.5
0 -3 -19 -2.24 3.88
0 -3 -19 2.17 2.21
0 3 -19 1.79 2.23
0 3 -19 -0.81 5.18
0 3 -20 167.36 17.43
0 3 20 157.78 17.04
0 -3 -20 151.32 17.28
0 -3 -20 166.48 23.83
0 3 -20 173.82 16.92
0 -3 -20 169.99 14.27
0 3 -20 183.96 27.41
0 3 -21 17.56 5.13
0 -3 -21 20.23 9.4
0 3 -21 24.59 10.68
0 -3 -21 27.6 5.79
0 3 -21 18.19 6.33
0 3 -22 37.91 15.65
0 -3 -22 56.78 14.94
0 3 -22 55.17 14.84
0 -3 -23 57.26 15.61
0 3 -23 30.46 14.22
0 3 -23 34.02 13.28
0 -3 -24 94.13 20.56
0 3 -24 83.23 24.09
0 3 -24 88.95 21.43
0 -3 -25 2.4 5.53
0 3 -25 -5.88 7.98
0 3 -25 1.57 5.01
0 -3 -26 7.18 8.08
0 3 -26 -4.78 8.88
0 -3 -27 21.83 12.74
0 -3 -27 3.22 10.36
0 3 -27 3.97 7.98
0 3 -27 26.28 11.05
0 -3 -28 91.7 28.93
0 -3 -28 86.65 22.41
0 3 -28 67.4 23.49
0 3 -28 35.84 15.8
0 -3 -29 15.95 11.5
0 3 -29 -1.79 6.48
0 -3 -29 20.17 20.22
0 3 -29 1.96 5.88
0 3 -30 31.77 17.7
0 -3 -30 29.07 14.75
0 -3 -30 25.12 15.91
0 3 -30 29.48 12.2
0 -4 0 167.37 22.14
0 4 0 190.24 22.61
0 -4 0 169.9 20.68
0 4 0 144.02 18.56
0 -4 1 234.79 25.83
0 -4 -1 262.91 27.28
0 4 1 241.97 25.78
0 4 -1 234.29 24.49
0 4 -1 246.88 25.17
0 -4 -1 281.98 25.55
0 4 1 202.48 22.04
0 4 2 1.3 3.65
0 -4 2 4.82 5.38
0 -4 -2 4.38 4.38
0 4 -2 12.27 7.27
0 -4 -2 -0.1 5.06
0 4 -2 -0.81 5.69
0 -4 -2 4.11 5.76
0 4 2 9.38 6.72
0 4 3 1150.78 50.54
0 -4 3 1067.9 54.89
0 -4 -3 1127.43 55.89
0 -4 -3 1131.43 56.73
0 4 -3 1057.43 51.45
0 4 -3 993.02 23.92
0 -4 -3 1107.29 49.21
0 4 3 1166.44 51.04
0 4 -3 1072.84 52.76
0 4 4 511.33 34.95
0 -4 -4 458.34 36.18
0 -4 4 475.84 36.67
0 -4 -4 426.76 37.23
0 4 -4 411.42 18.33
0 4 4 424.14 30.29
0 -4 4 448.28 22.83
0 4 -4 431.59 35.31
0 -4 -4 486.75 32.29
0 4 5 67.5 14.05
0 -4 -5 65.27 14.96
0 -4 5 45.95 12.85
0 4 -5 57.46 8.39
0 4 5 65.54 8.2
0 -4 -5 70.37 15.39
0 4 -5 62.77 13.97
0 -4 5 70.14 8.51
0 -4 -5 71.09 12.5
0 4 5 58.91 12.04
0 4 6 2.7 5.08
0 -4 -6 3.84 5.89
0 -4 6 5.85 5.56
0 4 6 3.34 3.18
0 4 -6 9.97 3.81
0 -4 -6 16.55 7.8
0 -4 -6 9.79 5.12
0 4 -6 0.4 6.62
0 -4 6 7.63 2.7
0 4 7 4.84 7.02
0 -4 -7 9.76 7.63
0 -4 7 -4.68 6.52
0 -4 -7 -3.57 7.56
0 4 -7 2.73 3.26
0 4 7 4.05 3.47
0 -4 -7 5.19 4.72
0 4 -7 -0.4 4.56
0 4 8 198.54 24.6
0 -4 -8 162.85 21.65
0 -4 8 168.35 21.79
0 4 -8 146.49 15.7
0 -4 -8 190.3 26.26
0 4 8 172.7 16.95
0 4 -8 158.01 22.36
0 -4 -8 168.23 17.86
0 4 9 -0.51 4.84
0 -4 9 4.09 7.52
0 -4 -9 0.47 5.21
0 4 -9 0.77 3.24
0 4 9 1.38 4.43
0 -4 -9 1.7 5.46
0 -4 -9 -0.32 3.65
0 4 -9 -4.17 5.21
0 4 10 50.34 13.78
0 -4 -10 29.53 9.9
0 -4 10 28.4 10.27
0 -4 -10 41.68 14.9
0 4 10 40.55 9.71
0 4 -10 38.38 9.07
0 4 -10 45.64 12.96
0 -4 -10 46.19 9.35
0 4 11 11.09 7.83
0 -4 -11 12.45 6.38
0 -4 11 31.82 10.82
0 4 11 14.98 6.17
0 4 -11 24.22 8.12
0 -4 -11 7.51 8.93
0 4 -11 21.26 9.07
0 -4 -11 13.85 5.44
0 4 12 24.76 11.16
0 -4 12 6.44 6.21
0 -4 -12 34.36 10.81
0 -4 -12 17.77 14.54
0 4 -12 5.91 5.61
0 -4 -12 22.17 6.63
0 4 13 46.18 14.68
0 -4 -13 60.35 13.56
0 -4 -13 30.63 14.25
0 4 -13 45.4 12.46
0 -4 -13 47.85 9.68
0 4 14 271.13 34.87
0 -4 -14 287.9 38.23
0 4 -14 275.47 31.78
0 -4 -14 277.46 21.84
0 4 15 154.65 27.69
0 -4 -15 123.43 26.18
0 -4 -15 144.86 15.42
0 4 -15 145.07 24.28
0 -4 -16 228.73 36.6
0 4 -16 290.48 34.9
0 -4 -16 248.53 20.13
0 -4 -17 53.31 19.24
0 4 -17 37.23 13.35
0 -4 -17 53.34 9.25
0 4 18 15.71 8.16
0 -4 -18 16.94 9.86
0 4 -18 11.49 8.4
0 4 19 58.54 12.58
0 4 -19 64.79 13.49
0 -4 -19 80.29 24.35
0 4 -19 54.74 16.17
0 4 -20 11.65 6.07
0 4 20 9.97 7.37
0 -4 -20 2.02 11.57
0 4 -20 15.03 9.16
0 4 -21 241.54 25.69
0 -4 -21 322.17 47.68
0 4 -21 252.12 34.76
0 4 -22 14.03 10.56
0 4 -22 15.84 8.78
0 4 -23 90.97 24.44
0 -4 -23 102.18 28.45
0 4 -23 81.55 20.53
0 -4 -24 9.61 6.77
0 -4 -24 25.17 14.94
0 4 -24 -4.56 8.2
0 4 -24 8.97 6.85
0 -4 -25 6.48 9.8
0 4 -25 21.03 12.79
0 4 -25 -7.07 7.24
0 -4 -26 61.01 25.54
0 4 -26 51.26 20.53
0 4 -26 64.97 21.7
0 4 -27 -5.38 12.26
0 -4 -27 -1.17 8.69
0 4 -27 19.93 13.74
0 4 -28 39.55 20.91
0 -4 -28 62.53 24.89
0 4 -28 39.66 17.3
0 -4 -29 5.61 10.88
0 4 -29 -13.37 12.1
0 4 -29 3.19 6.24
0 4 -30 13.83 10.69
0 -5 0 11.51 8.3
0 5 0 -5.57 5.71
0 -5 1 6.26 7.28
0 -5 -1 2.21 5.24
0 5 1 21.52 9.62
0 5 1 -2.87 4.57
0 5 -1 5.4 4.91
0 -5 -2 6.64 6.1
0 -5 2 21.87 10.41
0 5 2 17.91 8.18
0 5 -2 1.07 5.09
0 5 2 8.78 5.7
0 -5 -3 136.3 23.47
0 -5 3 138.89 22.47
0 5 3 111.43 17.38
0 5 3 133.69 19.74
0 5 -3 122.17 20.88
0 5 4 138.85 20.46
0 -5 4 182.73 25.85
0 -5 -4 183.89 25.96
0 -5 -4 194.16 26.84
0 -5 4 147.8 15.58
0 5 4 140.68 20.25
0 5 -4 150.51 23.75
0 5 5 4.64 6.48
0 -5 5 -0.72 5.72
0 -5 -5 -0.98 6.74
0 5 -5 4.54 3.12
0 -5 5 6.18 3.24
0 5 5 5.49 5.68
0 5 -5 12.74 7.52
0 5 6 908.5 53.98
0 -5 -6 868.76 56.07
0 -5 6 843.22 55.3
0 5 -6 789.86 29.86
0 -5 -6 866.62 58.95
0 5 6 882.45 48.88
0 5 -6 887.1 56.14
0 -5 6 793.33 29.56
0 5 7 228.15 28.61
0 -5 -7 236.27 30.15
0 -5 7 227.4 29.16
0 -5 -7 232.19 31.7
0 5 -7 198.89 16.84
0 -5 7 200.37 12.34
0 5 -7 245.56 30.77
0 5 8 1455.11 72.28
0 -5 -8 1386.03 70.99
0 -5 8 1462.83 71.95
0 -5 -8 1495.88 79.99
0 5 -8 1301.61 45.98
0 5 -8 1406.23 72.92
0 5 9 39.72 14.79
0 -5 9 19.77 10.9
0 -5 -9 20.06 10.68
0 5 -9 7.34 7.05
0 -5 -9 16.82 12.44
0 5 -9 13.01 10.27
0 5 10 1045.06 64.41
0 -5 10 1130.02 63.05
0 -5 -10 1089.13 63.38
0 -5 -10 1062.2 70.7
0 5 -10 970.82 45.29
0 5 -10 1076.25 65.85
0 -5 -10 1153.07 52.57
0 5 11 515.96 46.29
0 -5 11 430.78 39.69
0 -5 -11 427.88 40.33
0 -5 -11 456.34 48.71
0 5 -11 387.96 30.28
0 -5 -11 459.99 33.01
0 5 -11 434.08 42.73
0 5 12 586.31 50.62
0 -5 -12 575.16 45.95
0 -5 -12 568.18 54.24
0 -5 -12 506.38 34.46
0 5 -12 491.47 46.06
0 5 13 218.07 31.61
0 -5 -13 179.06 26.17
0 -5 -13 195.2 34.04
0 -5 -13 216.7 22.11
0 5 -13 202.84 30.72
0 5 14 122.79 25.18
0 -5 -14 81.92 22.2
0 -5 -14 91.53 14.15
0 5 -14 69.91 18.15
0 5 15 13.79 8.84
0 -5 -15 8.55 10.86
0 5 -15 5.71 7.02
0 5 16 9.04 10.95
0 -5 -16 14.44 11.78
0 5 -16 7.24 6.37
0 -5 -17 9.11 6.33
0 5 -17 -7.07 8
0 5 18 -4.15 6.13
0 5 -18 4.85 10.39
0 5 19 11.24 7.23
0 -5 -19 20.04 13.7
0 5 -19 14.46 11.2
0 5 -20 3.47 5.63
0 5 20 -0.08 3.65
0 -5 -20 9.35 7.25
0 5 -20 0.93 7.66
0 5 -21 0.89 6.49
0 -5 -21 -2.24 9.91
0 5 -21 -5.15 7.08
0 -5 -22 15.99 15.22
0 5 -22 36.83 16.08
0 5 -22 15.84 11.48
0 5 -23 19.93 14.39
0 -5 -23 14.69 16.81
0 5 -23 -4.6 5.71
0 -5 -24 164.26 38.54
0 5 -24 118.11 28.3
0 5 -24 109.1 26.68
0 -5 -25 15.75 17.3
0 5 -25 7.17 13.95
0 5 -25 15.47 10.89
0 -5 -26 142.14 37.48
0 5 -26 71.81 26.37
0 5 -26 94.25 26.52
0 5 -27 18.21 17.48
0 -5 -27 4.76 14.74
0 5 -27 11.51 10.52
0 5 -28 52.87 18.47
0 5 -29 38.06 15.61
0 5 -30 34.16 14.54
0 5 -31 36.07 18.62
0 -6 0 2510.63 104.82
0 6 0 2640.41 86.76
0 6 0 2637.71 98.7
0 -6 1 75.27 21.16
0 -6 -1 59.52 19.37
0 6 -1 28.06 12.29
0 6 1 44.6 14.58
0 6 1 21.45 13.03
0 6 -1 51.46 17.02
0 -6 -2 1405.86 78.59
0 -6 2 1364.42 77.73
0 6 2 1468.19 67.19
0 6 2 1446.96 72.31
0 6 -2 1293.33 71.36
0 -6 -3 18.75 12.61
0 -6 3 10.48 10.95
0 6 3 7.61 8.31
0 6 -3 13.3 11.81
0 -6 3 7.27 5.35
0 6 3 16.06 10.11
0 -6 4 234.25 32.61
0 -6 -4 207.67 31.62
0 6 4 230.09 28.67
0 -6 4 183.71 19.73
0 6 -4 202.36 29.33
0 6 4 202.86 26.98
0 -6 5 126.86 24.76
0 -6 -5 206.17 30.86
0 6 5 150.67 24.37
0 -6 5 139.19 16.15
0 6 -5 138.92 24.44
0 6 5 142.12 22.97
0 6 6 36.37 12.78
0 -6 6 15.81 10.35
0 -6 -6 47.26 15.99
0 -6 -6 22.62 12.78
0 6 -6 35.45 12.51
0 -6 6 20.51 6.03
0 6 7 10.1 7.72
0 -6 7 14.97 9.55
0 -6 -7 12.37 5.35
0 -6 -7 7.7 8.6
0 -6 7 8.78 4.11
0 6 -7 -2.31 6.49
0 6 8 76.4 18.45
0 -6 -8 72.35 18.57
0 -6 8 34.46 11.36
0 -6 -8 54.12 17.85
0 6 -8 44.43 14.06
0 6 9 48.93 14.99
0 -6 -9 64 17.58
0 -6 9 55.68 17.21
0 -6 -9 29.41 12.95
0 6 -9 54.89 15.83
0 6 10 5.49 7.31
0 -6 -10 -2.19 8.86
0 -6 10 7.84 9.55
0 -6 -10 9.41 8.6
0 6 -10 17.59 11.23
0 6 11 -3.77 6.44
0 -6 -11 11.84 9.06
0 -6 -11 -5.34 8.56
0 6 -11 3.56 6.58
0 6 12 26.55 12.54
0 -6 -12 12.73 12.41
0 6 -12 44.11 15.84
0 6 13 131.42 27.03
0 -6 -13 117.68 28.01
0 6 -13 112.81 24.92
0 6 14 88.15 22.24
0 -6 -14 71.32 22.71
0 6 -14 54.18 19.03
0 6 15 46.22 16.24
0 -6 -15 33.1 16.44
0 6 -15 58.17 19.08
0 6 16 269.44 41.06
0 -6 -16 208.7 38.97
0 6 -16 284.21 40.64
0 -6 -17 57.16 22.21
0 6 -17 16.81 13.47
0 6 18 403.17 43.8
0 -6 -18 418.34 57.77
0 6 -18 487.74 53.09
0 6 19 6.88 8.91
0 -6 -19 27.56 22.29
0 6 -19 33.46 16.99
0 6 20 301.54 38.12
0 6 -20 264.15 35.61
0 -6 -20 388.1 56.31
0 6 -20 247.23 40.07
0 6 -20 330.01 46.22
0 6 -21 11.04 7.47
0 -6 -21 22.06 18.82
0 6 -21 7.72 9.4
0 6 -21 31.56 18.91
0 -6 -22 -13.6 13.21
0 6 -22 33.97 16.59
0 6 -22 52.13 21.07
0 -6 -23 -5.45 11.92
0 6 -23 -25.66 17.73
0 6 -23 7.34 9
0 6 -24 1.13 10.57
0 -6 -24 8.76 10.64
0 6 -24 23.39 15.49
0 6 -25 7.81 7.62
0 -6 -25 18.45 14.43
0 6 -25 -0.14 10.01
0 6 -26 0.02 16.51
0 6 -27 -8.17 9.98
0 -7 0 -6.29 6.43
0 7 0 0.22 6.8
0 7 0 6.07 8.7
0 -7 -1 37.72 14.98
0 -7 1 64.18 19.53
0 7 -1 55.63 14.46
0 7 1 71.12 16.52
0 7 1 62.98 17.83
0 7 -1 70.36 19.14
0 -7 1 63.79 14.89
0 -7 -2 89.37 22
0 -7 2 54.49 17.73
0 7 -2 80.04 16.51
0 7 2 111.94 20.43
0 -7 2 73.34 15.67
0 7 -2 98.92 22.48
0 7 2 108.35 22.58
0 -7 3 6.93 7.56
0 -7 -3 12.36 11.02
0 7 3 5.34 8.34
0 7 -3 -2.5 5.81
0 7 -3 3.02 9.14
0 -7 3 -15.7 7.17
0 7 3 -4.08 8.44
0 -7 4 44.25 16.61
0 -7 -4 41.75 16.38
0 7 4 34.22 12.65
0 7 -4 42.44 14.98
0 7 4 18.84 9.28
0 -7 4 36.31 9.33
0 -7 5 55.01 18.78
0 -7 -5 56.98 18.85
0 7 5 42.98 14.55
0 7 -5 84.27 21.63
0 7 5 73.77 17.88
0 -7 6 23.76 14.05
0 -7 -6 27.7 12.37
0 7 6 13.84 9.54
0 7 -6 6.75 6.32
0 -7 7 66.75 20.15
0 -7 -7 76.84 21.95
0 7 7 73.75 19.6
0 7 -7 32.43 13.2
0 7 8 203.97 31.57
0 -7 -8 179.3 31.93
0 -7 -8 160.86 32.14
0 7 -8 120.76 26.72
0 7 9 -12.73 9.35
0 7 -9 4.11 10.36
0 7 10 238.99 35.17
0 -7 -10 229.63 39.16
0 7 -10 228.96 36.53
0 7 11 42.84 16.08
0 -7 -11 46.5 19.8
0 7 -11 30.25 12.96
0 7 12 30.93 14.25
0 -7 -12 36.14 17.62
0 7 -12 37.97 16.58
0 7 13 45.65 18.62
0 -7 -13 51.79 18.72
0 7 -13 57.06 24.41
0 7 14 -3.88 5.95
0 -7 -14 4.62 8.77
0 7 -14 -0.85 7.77
0 7 15 -22.03 12.93
0 -7 -15 6.26 13.6
0 7 -15 1.1 7.62
0 7 16 21.02 14.93
0 -7 -16 -23.16 14.53
0 7 -16 11.94 14.86
0 7 -17 53.04 17.93
0 -7 -17 57.31 22.63
0 7 -17 48.57 19.91
0 7 18 -6.76 10.12
0 -7 -18 25.87 16.26
0 7 -18 8.04 9.58
0 7 -18 14.77 13.07
0 7 -19 3.58 8.8
0 7 19 -4.27 9.61
0 7 -19 12.24 6.92
0 -7 -19 35.38 24.46
0 7 -19 12.14 13.25
0 7 20 6.77 7.78
0 7 -20 13 11.36
0 7 -20 16.42 12.65
0 -7 -20 18.94 17.36
0 7 -20 12.7 15.16
0 7 -21 17.79 13.1
0 -7 -21 8.1 12.74
0 7 -21 -6.27 12.77
0 7 -22 12.28 10.56
0 -7 -22 6.02 16.94
0 7 -22 27.66 16.71
0 7 -23 28.79 15.42
0 7 -23 21.15 15.16
0 8 0 25.88 10.78
0 8 0 52.22 16.4
0 -8 0 32.22 11.6
0 8 1 33.2 12.78
0 8 -1 8.29 4.7
0 -8 -1 12.71 9.38
0 8 -1 12.46 9.52
0 8 1 9.49 9.61
0 8 2 18.74 11.12
0 8 -2 26.52 11.84
0 8 2 35.12 14.17
0 8 -2 15.39 10.5
0 8 3 4.33 5.22
0 8 -3 4.78 7.32
0 8 3 12.07 10.73
0 8 -3 4.96 8.42
0 8 4 -2.76 6.59
0 8 -4 -0.19 7.19
0 8 4 -8.95 8.13
0 8 5 27.41 11.95
0 8 -5 17.37 9.94
0 8 6 20.95 11.6
0 8 -6 -6.29 7.44
0 8 7 40.79 16.47
0 8 -7 77.72 23.69
0 8 8 27.7 12.02
0 8 -8 14.8 8.06
0 8 -8 22.43 13.43
0 8 9 42.91 16.45
0 8 -9 23.34 10.63
0 8 -9 13.38 11.21
0 8 10 74.06 22.62
0 8 -10 38.88 14.36
0 8 -10 61.39 22.22
0 8 11 30.59 15.8
0 8 -11 8.91 8.07
0 -8 -11 23.62 17.52
0 8 -11 -10.32 7.49
0 8 12 67.54 21.27
0 8 -12 73.17 20.92
0 -8 -12 42.31 17.6
0 8 -12 61.05 20.84
0 8 13 43.05 17.33
0 8 -13 9.34 9.6
0 -8 -13 17.21 7.77
0 8 -13 19.66 8.37
0 8 14 -1.24 9.24
0 -8 -14 1.53 8.56
0 8 -14 -18.2 11.34
0 8 -14 7.06 7.53
0 8 15 25.38 16.22
0 8 -15 -10.94 9.8
0 -8 -15 6 12.6
0 8 -15 5.96 9.07
0 -8 -16 0.89 12.1
0 8 -16 4.59 7.6
0 8 -16 2.41 6.84
0 8 17 19.17 10.65
0 -8 -17 3.57 10.42
0 8 -17 10.78 11.56
0 8 -17 -4.31 7.86
0 8 18 23.03 16.55
0 8 -18 -10.07 10.02
0 8 -18 4.61 6.52
0 -8 -18 -1.91 11.61
0 8 -18 13.23 13.99
0 8 -19 2.02 12.1
0 8 19 -3.18 10.27
0 8 -19 -29.05 15.59
0 8 -20 -16.8 12.73
0 8 -21 -8.75 8.96
0 9 0 0.48 7.3
0 9 1 39.26 16.29
0 9 -1 9.44 10.27
0 9 2 32.63 15.53
0 9 -2 0.86 7.99
0 9 -3 60.33 21.3
0 9 -4 14.34 13.32
0 9 5 63.99 20.83
0 -9 -5 28.22 12.95
0 9 -5 57.88 18.37
0 9 6 -23.23 12.27
0 9 -6 7.55 7.15
0 9 7 -5.57 9.76
0 9 -7 -15.01 12.02
0 9 8 1.16 9.94
0 9 -8 37.59 16.38
0 9 9 15.31 13.25
0 9 -9 -0.04 8.43
0 9 10 4.49 7.9
0 9 -10 12.78 12.37
0 9 11 15.28 12.28
0 9 -11 31.73 17.58
0 9 12 4.4 9.04
0 9 13 21.59 16.33
0 9 14 -2.97 7.45
0 9 14 7.09 8.05
0 9 15 16.46 12.04
0 9 16 -18.26 13.76
0 9 -16 -4.28 14.28
0 9 17 10.26 10.61
0 9 -17 0.13 7.12
0 9 -18 39.81 19.41
0 9 18 19.03 16.4
0 9 -19 -7.84 10.23
0 10 0 8.81 10.47
0 10 -1 20.92 15.21
0 10 -2 -9.12 11.21
0 10 -3 22.51 16.48
0 -10 -11 -25.58 17.12
1 0 -33 75.41 24.44
1 0 -32 -6.79 8.81
1 0 -31 21.91 9.5
1 0 -31 76.07 20.84
1 0 -30 5.57 11.1
1 0 -29 2.33 7.53
1 0 -28 -6.13 9.72
1 0 -27 -11.6 9.95
1 0 -27 0.63 5.75
1 0 -26 1.27 8.34
1 0 -26 1.62 5.15
1 0 -25 330.29 42
1 0 -25 293.41 31.06
1 0 -24 -0.12 6.8
1 0 -24 3.52 6.33
1 0 -23 145.48 26.24
1 0 -23 129.48 20.23
1 0 -22 -14.14 6.99
1 0 -21 165.2 21.53
1 0 -20 0.6 3.62
1 0 -19 728.25 44.14
1 0 -18 10.5 7.36
1 0 -17 189.52 21.62
1 0 -16 3.52 4.38
1 0 -15 71.17 12.89
1 0 -14 -2.74 4.12
1 0 -13 374.4 27.21
1 0 -12 -0.03 3.24
1 0 -12 -0.63 1.38
1 0 -12 -0.75 4.08
-1 0 11 343.58 13.26
1 0 -11 300.11 13.84
1 0 -11 339.14 14.06
1 0 -11 333.62 28.58
1 0 -11 315.45 23.49
1 0 -10 1.65 1.66
1 0 -10 2.2 2.06
1 0 -10 1.25 3.19
-1 0 10 3.54 2.13
-1 0 9 426.28 17.02
1 0 -9 425.84 17.91
1 0 -9 485.25 30.97
1 0 -8 2.92 3.04
1 0 -8 5.99 5.36
-1 0 8 1.79 3.35
-1 0 7 98.52 9.8
1 0 -7 96.72 9.93
1 0 -6 4.72 3.52
-1 0 6 0.86 2.95
1 0 -5 1725.83 42.19
-1 0 5 1917.46 42.55
1 0 -4 4.43 3.3
-1 0 4 6.39 4.06
1 0 -4 -0.11 1.66
1 0 -3 1697.78 41.89
-1 0 3 1891.3 43.44
1 0 -3 1863.6 37
-1 0 3 1859.14 36.74
1 0 -2 3.74 3.37
1 0 -2 0.95 1.92
-1 0 2 -1.2 1.65
-1 0 1 2089.3 45.49
1 0 -1 1935.14 44.68
1 0 -1 2181.3 35.36
-1 0 1 2103.03 34.51
-1 0 0 1.23 3.2
1 0 0 -0.39 3.53
-1 0 -1 1878.43 42.22
1 0 1 1458.71 37.58
1 0 2 1.03 2.37
-1 0 -2 -0.38 3.17
1 0 2 -0.59 1.39
1 0 3 75.96 6.7
1 0 3 84.28 9.23
-1 0 -3 84.66 9.37
-1 0 -3 73.85 7.75
1 0 3 76.96 7.92
1 0 3 78.68 5.34
-1 0 -4 -0.19 2.33
1 0 4 3.32 2.59
-1 0 -4 0.57 2.9
1 0 4 1.26 2.95
-1 0 -4 2.64 2.57
1 0 4 0.2 2.28
1 0 4 1.06 2.49
-1 0 -4 1.57 1.69
1 0 4 1.47 1.53
-1 0 -5 914.25 28.17
1 0 5 916.13 27.68
1 0 5 940.73 28.72
-1 0 -5 916.77 28.93
-1 0 -5 921.58 31.83
1 0 5 915.55 31.3
1 0 5 923.07 31.59
-1 0 -5 912.35 19.99
1 0 5 926.08 20.11
-1 0 -6 4.56 3.85
1 0 6 2.98 2.94
1 0 6 12.55 4.2
-1 0 -6 -0.19 2.45
1 0 6 2.22 3.24
-1 0 -6 13.37 4.79
1 0 6 1.78 3.59
-1 0 -6 -3.05 3.56
-1 0 -6 3.35 1.97
1 0 6 -0.06 1.71
-1 0 -7 12.08 4.66
1 0 7 12.86 5.12
1 0 7 23.88 4.25
-1 0 -7 24.41 5.27
-1 0 -7 19.44 5.95
-1 0 -7 16.02 5.95
1 0 7 19.87 6.65
1 0 7 23.97 3.99
-1 0 -7 11.88 2.12
1 0 8 2.09 2.16
1 0 8 1.56 1.93
1 0 8 3 3.19
-1 0 -8 -0.57 2.75
-1 0 -8 1.61 2.73
-1 0 -8 7.4 5.12
1 0 8 2.24 3.64
-1 0 -8 -1.13 3.77
-1 0 -8 0.49 1.64
1 0 8 3.21 2.4
-1 0 -9 438.31 26.61
1 0 9 443.59 14.58
-1 0 -9 457.86 16.3
-1 0 -9 471.2 29.77
-1 0 -9 401.62 27.54
1 0 9 423.23 28.73
1 0 9 417.74 18.74
-1 0 -9 439.38 18.46
1 0 10 1.37 2.22
-1 0 -10 -1.04 3.4
1 0 10 4.88 5.18
-1 0 -10 3.12 6.01
-1 0 -10 1.19 5.16
-1 0 -10 2.68 3.14
-1 0 -11 405.78 28.85
1 0 11 419 31.91
-1 0 -11 440.97 31.8
-1 0 -11 434.1 31.43
1 0 11 380.97 20.76
-1 0 -11 396.64 19.65
-1 0 -12 1.82 4.5
-1 0 -12 -1.36 4.33
1 0 12 3.33 5.66
-1 0 -12 1.36 3.63
-1 0 -12 2.71 2.37
-1 0 -13 58.22 12.21
1 0 13 32.76 9.9
-1 0 -13 43.83 11.46
-1 0 -13 57.79 8.37
-1 0 -14 9.22 6.32
-1 0 -14 -4.56 6.21
1 0 14 3.9 6.33
-1 0 -14 2.81 2.28
-1 0 -15 13.3 8.25
1 0 15 10.64 8.66
-1 0 -15 20 6.08
-1 0 -16 15.69 10.2
1 0 16 10.44 9.45
-1 0 -16 5.95 3.47
1 0 17 1619.13 78.88
-1 0 -17 1589.9 74.75
-1 0 -17 1608.54 50.3
1 0 18 3.57 9.17
-1 0 -18 11.34 9.54
-1 0 -18 20.25 7.04
1 0 19 933.85 63.79
-1 0 -19 870.69 58.93
-1 0 -19 867.6 38.97
-1 0 -20 16.06 11.12
1 0 20 3.84 9.33
-1 0 -20 0.57 3.24
1 0 21 6.19 7.58
-1 0 -21 17.57 6.14
1 0 22 -7.63 12.35
-1 0 -22 -4.59 5.22
-1 0 -22 0.69 3.98
-1 0 -23 256.47 36.16
-1 0 -23 275.55 24.34
-1 0 -24 -4.26 5.94
-1 0 -24 -7.26 5.62
-1 0 -25 14.44 14.91
-1 0 -25 -4.16 6.44
-1 0 -26 -14.8 11.13
-1 0 -27 12.19 9.88
-1 0 -28 16.26 12.1
-1 0 -29 55.66 21.36
-1 0 -30 23.99 14.52
-1 0 -31 3.56 9.42
-1 0 -32 -6.7 8.35
-1 0 -33 2.72 9.96
1 -1 -34 -7.03 5.99
1 -1 -34 -1.17 5.72
1 -1 -33 23.6 15.96
1 -1 -33 29.62 16.06
1 1 -32 52.38 25.07
1 -1 -32 68.12 22.63
1 -1 -31 10.24 9.52
1 1 -31 -4.01 12.71
1 -1 -30 45.58 17.59
1 1 -30 80.51 24.52
1 1 -29 56.53 21.64
1 -1 -29 56.79 19.83
1 1 -29 52.94 17.16
1 1 -28 19.78 13.23
1 -1 -28 41.11 15.7
1 1 -28 32.45 13.65
1 1 -28 17.98 11.28
1 -1 -27 68.46 19.86
1 1 -27 52.81 20.37
1 1 -27 62.8 16.24
1 1 -27 47.16 14.36
1 1 -26 7.25 9.12
1 -1 -26 14.96 9.99
1 1 -26 -0.42 6.54
1 1 -25 61.87 19.62
1 -1 -25 48.72 14.58
1 -1 -25 34.48 8.94
1 1 -25 40.87 13.5
1 -1 -24 0.51 5.49
1 1 -24 7.77 5.89
1 -1 -24 1.07 3.43
1 -1 -23 84.77 20.09
1 -1 -23 75.33 14.13
1 1 -23 82.19 17.86
1 -1 -22 90.86 19.59
1 -1 -22 59.43 11.92
1 1 -22 77.82 16.38
1 -1 -21 61.05 17.5
1 -1 -21 36.38 10.03
1 1 -21 26.81 10.52
1 -1 -20 205.89 28.14
1 -1 -20 199.83 21.8
1 1 -20 215.45 25.86
1 -1 -19 39.61 10.34
1 1 -19 38.46 11.63
1 -1 -18 7.76 6.04
1 1 -18 1.64 3.64
1 -1 -17 3.44 2.01
1 -1 -17 5.3 4.44
1 -1 -16 19.44 4.64
1 1 -16 7.46 2.12
1 1 -16 18.98 8.35
1 1 -15 68.38 6.28
1 -1 -15 85.36 7.6
-1 -1 15 73.3 7.89
1 -1 -15 78.89 9.54
1 1 -15 87.09 15.51
1 1 -14 1718.73 33.19
1 -1 -14 1725.32 34.89
-1 -1 14 1642.78 40.92
1 -1 -14 1679.52 44.44
1 1 -14 1627.23 62.61
1 -1 -13 7.53 3.28
-1 -1 13 9.82 3.98
1 -1 -13 3.9 2.79
1 1 -13 7.53 3
1 1 -13 0.93 6.44
1 -1 -12 3508.29 63.39
-1 -1 12 3427.18 59.76
1 1 -12 3402.78 51.03
1 -1 -12 3471.01 52.51
1 -1 -12 3560.54 96.01
1 1 -12 3560.59 97.62
1 1 -12 3519.72 87.79
-1 -1 11 986.29 31.79
1 -1 -11 1063.24 54.17
1 -1 -11 975.43 33.16
1 1 -11 999.64 28.5
1 -1 -11 1015.14 29.32
1 1 -11 1052.07 50.96
1 -1 -11 1047.09 50.13
1 1 -11 998.31 45.62
-1 -1 10 961.41 31.31
1 -1 -10 965.8 32.4
-1 -1 10 917.44 30.36
1 -1 -10 983.43 49.6
1 1 -10 923.9 27.93
1 -1 -10 931.17 28.71
1 1 -10 1028.88 47.94
1 -1 -10 1007.29 46.67
1 1 -10 897.96 41.93
1 -1 -9 800.52 29.31
-1 -1 9 776.56 27.68
1 -1 -9 867.8 44.67
-1 -1 9 797.63 27.94
1 -1 -9 753.99 26.21
1 1 -9 830.82 41.04
1 -1 -9 823.44 39.98
1 1 -9 835.45 30.51
1 1 -9 704.79 35.96
-1 1 8 2.45 3.27
1 -1 -8 6.01 6.57
-1 -1 8 13.95 4.21
1 -1 -8 6.14 3.91
1 -1 -8 0.82 3.4
1 -1 -8 6.07 3.07
1 1 -8 4.31 5.3
1 1 -8 7.84 4.39
-1 -1 7 43.16 6.91
-1 1 7 36.68 6.94
1 -1 -7 63.91 11.66
1 -1 -7 48.87 7.29
1 -1 -7 38.89 6.75
1 -1 -7 49.95 9.5
1 1 -7 51.69 6.95
1 1 -7 42.16 9.51
-1 -1 6 40.07 6.75
-1 1 6 50.04 7.3
1 -1 -6 36.65 6.51
1 -1 -6 45.77 7.23
1 -1 -6 41.3 8.06
1 -1 -6 41.48 8.74
1 1 -6 43.36 5.85
1 1 -6 51.03 9.18
-1 -1 5 3.69 5.3
-1 1 5 14.51 4.76
-1 -1 5 1.84 2.63
1 -1 -5 6.53 3.94
1 -1 -5 4.65 3.72
1 -1 -5 3.71 3.14
1 1 -5 11.96 3.56
-1 -1 5 6.39 2.73
1 1 -5 6.47 4.6
-1 1 4 32.9 6.22
-1 -1 4 36.18 7.63
1 -1 -4 31.88 6.71
-1 -1 4 25.11 5.07
1 -1 -4 32.25 6.19
1 -1 -4 32.31 6.13
1 -1 -4 28.26 6.94
-1 1 4 31.38 6.49
1 1 -4 21.12 3.63
1 1 -4 31.9 6.5
-1 -1 4 27.13 3.9
1 -1 -3 6.43 3.82
-1 -1 3 7.1 4.93
-1 1 3 3.88 2.56
-1 -1 3 6.65 3.25
1 -1 -3 7.33 4.19
1 -1 -3 6.58 3.76
-1 1 3 8.68 3.62
1 -1 -3 6.33 3.3
1 1 -3 8.69 4.12
-1 -1 3 5.54 2.45
1 -1 -2 23.94 5.68
-1 1 2 20.69 5.19
-1 -1 2 17.09 5.16
-1 -1 2 25.43 5.21
1 -1 -2 20.17 4.99
1 -1 -2 20.23 4.9
1 -1 -2 25.56 5.65
-1 1 2 29.68 5.84
1 1 -2 18.5 4.85
1 -1 -2 20.07 5.05
-1 1 1 321.45 17.61
1 -1 -1 314.15 17.68
1 -1 -1 329.11 17.95
1 -1 -1 313.76 17.47
-1 -1 1 326.56 11.22
1 1 -1 320.49 11.25
-1 1 1 325.23 16.75
-1 1 1 331.07 17.32
-1 -1 1 341.55 17.01
1 -1 -1 313.78 16.76
1 1 -1 335.31 16.75
1 -1 0 67.99 8.7
-1 1 0 73.26 8.52
1 -1 0 68.93 8.6
1 -1 0 71.97 8.87
1 1 0 65.28 6.01
-1 -1 0 66.5 5.86
1 -1 0 69.79 5.83
1 -1 0 62.17 7.25
1 -1 0 50.59 6.61
-1 -1 0 63.31 7.12
-1 1 0 60.13 7.28
1 1 0 69.87 7.29
-1 1 -1 1407.79 35.9
1 -1 1 1473.15 36.6
1 -1 1 1472.71 37.16
1 -1 1 1460.28 36.17
-1 1 -1 1415.28 28.75
1 -1 1 1426.89 31.02
1 -1 1 1406.51 29.19
1 1 1 1414.65 28.24
-1 1 -1 1407.89 31.43
1 -1 1 1443.41 34.48
-1 -1 -1 1428.58 28.98
-1 1 -1 1388.18 33.98
1 -1 2 2.46 3.6
-1 -1 -2 5.43 2.44
-1 1 -2 5.42 4.1
1 -1 2 1.76 2.54
1 -1 2 1.12 2.34
-1 1 -2 2.88 2.92
1 -1 2 1.41 2.72
1 1 2 4.51 1.94
1 -1 2 1.49 2.34
-1 1 -2 1.06 2.52
-1 1 -2 1.95 2.74
1 -1 3 154.04 11.76
-1 1 -3 160.08 12.37
1 -1 3 167.55 12.75
1 -1 3 157.4 12.04
1 -1 3 143.32 10.48
-1 1 -3 153.9 11.97
1 -1 3 155.66 12.55
1 -1 3 168.16 12.64
-1 1 -3 145.15 11.61
1 1 4 1508.48 41.05
-1 1 -4 1518.32 37.69
-1 1 -4 1465.13 24.07
1 -1 4 1501.36 35.92
1 -1 4 1509.45 37.65
-1 1 -4 1496.8 40.6
1 -1 4 1462.72 36.12
1 1 4 1502.79 35.62
1 -1 4 1556.8 38.67
-1 1 -4 1488.41 37.57
1 1 5 32.8 7.3
-1 -1 -5 32.62 5.69
-1 1 -5 44.72 5.76
-1 1 -5 34.26 6.09
1 -1 5 30.88 5.77
1 -1 5 34.15 6.21
1 1 5 21.71 5.82
1 1 5 27.77 6.01
-1 1 -5 28.53 6.37
-1 1 -5 32.27 7.18
1 -1 5 31.17 6.43
-1 -1 -5 36.05 6.9
-1 1 -5 29.98 6.04
1 -1 5 34.53 6.71
1 1 6 8848.78 112.86
1 -1 6 8919.76 91.44
-1 1 -6 8854.83 83.77
-1 -1 -6 9101.3 113.2
-1 1 -6 8979.31 91.21
-1 -1 -6 8910.52 90.7
1 -1 6 8768.29 85.65
1 -1 6 8879.42 106.55
-1 1 -6 9139.34 107.13
-1 1 -6 8961.4 115.15
1 1 6 9207.67 100.92
-1 -1 -6 8961.39 100.3
1 1 6 8857.94 108.17
-1 1 -6 8899.33 98.3
1 -1 6 9052.3 99.62
-1 1 -7 1725.94 41.56
-1 1 -7 1754.29 41.11
-1 -1 -7 1686.1 51.7
1 -1 7 1738.23 40.62
1 1 7 1692.38 52.25
-1 -1 -7 1742.27 40.6
1 -1 7 1670.29 37.08
1 1 7 1742.22 47.37
-1 1 -7 1824.29 55.61
-1 -1 -7 1676.94 46.74
-1 1 -7 1755.73 50.6
1 1 7 1825.61 52.76
1 -1 7 1736.25 50.96
-1 1 -7 1642.97 44.58
1 -1 7 1767.06 46.01
1 -1 8 4429.1 65.33
-1 1 -8 4448.93 65.5
-1 -1 -8 4516.03 88.99
1 1 8 4360.36 88.58
-1 1 -8 4392.1 72.94
-1 -1 -8 4484.44 65.63
1 1 8 4434.65 59.34
1 -1 8 4454.82 59.25
-1 -1 -8 4518.13 81.37
1 1 8 4623.66 81.32
-1 -1 -8 4552.76 87.67
-1 1 -8 4455.71 91.06
-1 1 -8 4508.37 86.22
1 -1 8 4443.82 87.42
1 1 8 4497.85 88.59
-1 1 -8 4322.28 74.24
1 -1 8 4486.32 76.39
1 -1 9 1542.73 39.06
-1 -1 -9 1530.96 39.09
-1 -1 -9 1531.01 54.47
1 1 9 1528.82 55.41
-1 1 -9 1544.65 46.58
1 1 9 1539.28 34.68
1 -1 9 1518.01 34.19
-1 1 -9 1491.19 55.9
-1 -1 -9 1463.84 49.92
-1 -1 -9 1497.33 53.45
-1 1 -9 1545.77 53.79
1 1 9 1436.93 52.86
1 -1 9 1550 55.1
1 -1 9 1556.27 47.24
-1 1 -9 1524.9 45.53
-1 -1 -10 158.29 12.67
1 1 10 115.09 16.35
1 -1 10 111.32 10.74
-1 1 -10 112.58 13.88
-1 -1 -10 112.18 15.46
1 1 10 129.54 10.02
1 -1 10 115.52 9.24
-1 1 -10 126.45 17.31
-1 1 -10 118.87 15.62
-1 -1 -10 129.19 15.75
-1 -1 -10 104.61 14.99
1 -1 10 94.16 14.28
1 1 10 127.4 16.57
-1 1 -10 104.34 12.5
1 -1 10 116.89 13.38
-1 -1 -11 43.67 7.12
1 1 11 25.41 9.68
-1 -1 -11 23.47 8.53
-1 -1 -11 44 7.2
-1 1 -11 28.23 8.46
1 -1 11 28.73 6.12
1 1 11 21.98 4.77
1 -1 11 22.71 5.2
-1 -1 -11 20.73 7.56
-1 -1 -11 33.26 9.19
1 1 11 18.95 9.3
-1 1 -11 33.07 10.22
1 -1 11 21.93 10.33
-1 1 -11 19.43 7.49
1 -1 11 28.84 8.37
-1 1 -11 27.04 8.01
-1 -1 -11 23.21 3.84
1 1 12 43.83 11.62
-1 -1 -12 45.78 7.39
-1 -1 -12 32.07 9.39
-1 1 -12 44.57 9.77
1 -1 12 45.68 5.51
1 1 12 53.86 6.36
1 -1 12 36.13 6.26
1 -1 12 43.78 10.43
1 1 12 46.68 11.91
-1 1 -12 42.48 10.58
-1 -1 -12 43.42 10.66
-1 1 -12 42.88 13.05
-1 -1 -12 38.6 10.66
-1 1 -12 52.29 9.58
1 -1 12 30.44 7.52
-1 -1 -12 48.7 5.25
-1 -1 -13 130.95 11.97
1 -1 13 107.34 10.2
-1 1 -13 139.83 17.43
1 1 13 151.62 9.91
1 -1 13 125.38 8.54
-1 -1 -13 143.54 19.16
-1 1 -13 146.42 21.13
1 -1 13 146.77 20.27
1 1 13 138.05 20
-1 -1 -13 140.96 9.35
1 -1 13 126.64 16.2
-1 1 -13 169.66 17.54
1 -1 14 554.59 21.45
-1 1 -14 579.66 37.33
-1 -1 -14 562.22 24.13
1 1 14 615.97 19.06
1 -1 14 567.97 16.96
-1 -1 -14 612.18 40.31
-1 1 -14 557.71 41.71
1 -1 14 563.7 41.72
1 1 14 589.33 43.15
-1 -1 -14 605.08 20.7
1 -1 14 634.89 35.81
-1 1 -14 619.91 33.66
-1 -1 -15 82.7 9.14
1 -1 15 78.49 13.77
-1 1 -15 76.24 14.78
1 1 15 74.15 6.01
-1 1 -15 77.48 16.54
-1 -1 -15 72.23 15.07
1 -1 15 61.58 14.41
1 1 15 91.81 18.77
-1 1 -15 78.23 12.79
-1 -1 -15 82.4 8.07
-1 -1 -16 154.06 10.5
1 1 16 161.79 24.84
-1 -1 -16 181.26 23.69
-1 1 -16 195.13 26.81
1 -1 16 243.09 29.74
-1 1 -16 171.41 19.19
-1 -1 -16 189.79 12.91
1 -1 16 193.01 21.47
1 -1 17 91.1 14.9
-1 -1 -17 75.41 16.66
1 -1 17 73.02 17.18
1 1 17 94.94 19.74
-1 1 -17 95.85 19.46
-1 1 -17 117.38 16.51
-1 -1 -17 88.59 9.23
-1 -1 -18 1.55 4.14
1 -1 18 2.05 6.61
-1 1 -18 11.09 9.13
1 1 18 1.27 4.24
-1 1 -18 12.03 6.78
-1 -1 -18 -2.91 2.29
1 1 19 112.9 22.71
-1 1 -19 190.73 32.13
1 -1 19 127.86 24.24
-1 -1 -19 133.58 22.49
-1 -1 -19 139.56 12.34
-1 1 -19 133.76 18.1
1 1 20 -2.21 5.57
-1 1 -20 10.68 9.01
1 -1 20 0.85 6.94
-1 -1 -20 16.15 9.02
-1 1 -20 10.7 7.61
-1 -1 -20 0.85 2.14
1 -1 21 176.76 30.75
1 1 21 216.3 33.09
-1 -1 -21 229.6 31.4
-1 1 -21 192.02 30.54
-1 1 -21 190.22 22.52
-1 -1 -21 160.3 13.98
1 1 22 14.61 12.31
-1 1 -22 32.89 14.04
-1 -1 -22 23.93 10.78
-1 -1 -22 13.56 3.66
-1 1 -22 18.9 9.02
-1 -1 -23 10.81 9.64
1 1 23 3.03 7.11
-1 1 -23 14.45 12.19
-1 1 -23 2.05 3.61
-1 -1 -23 2.19 2.42
-1 -1 -24 324.1 41.36
-1 1 -24 337.91 43.62
-1 1 -24 297.79 29.51
-1 -1 -25 73.29 20.66
-1 1 -25 53.31 18.55
-1 1 -25 39.3 10.69
-1 -1 -26 287.37 40.56
-1 1 -26 293.96 43.32
-1 1 -26 278.45 29.87
-1 -1 -27 96.86 24.9
-1 1 -27 139.2 30.52
-1 1 -28 3.07 7.28
-1 -1 -28 20.24 13.36
-1 -1 -29 24.16 15.22
-1 1 -29 2.57 13.26
-1 1 -30 21.3 16.77
-1 -1 -30 18.55 14.45
-1 -1 -31 37.84 18.6
-1 1 -31 54.72 21.42
-1 1 -32 22.75 14.44
-1 -1 -32 25.98 17.27
-1 -1 -33 36.78 18.32
1 -2 -33 -3.97 6.93
1 -2 -32 17.7 14.35
1 -2 -32 36.5 17.95
1 -2 -31 18.28 11.46
1 2 -31 17.53 14.32
1 2 -30 30.85 18.22
1 -2 -30 50.64 18.5
1 -2 -29 12.7 12.32
1 2 -29 28.67 18.44
1 2 -29 8.26 8.21
1 -2 -28 -0.52 9.19
1 2 -28 18.29 12.98
1 2 -28 8.3 10.58
1 -2 -27 32.17 15.14
1 2 -27 12.81 12.18
1 2 -27 23.09 11.14
1 -2 -26 37.1 13.11
1 2 -26 37.03 14.21
1 -2 -25 98.31 21.56
1 2 -25 104.85 21.84
1 2 -25 98.29 18.39
1 -2 -24 47.28 16.57
1 2 -24 65.04 16.96
1 -2 -24 56.83 12.33
1 2 -24 74.79 15.62
1 -2 -23 246.57 32.84
1 2 -23 249.22 32.27
1 -2 -23 233.41 23.96
1 2 -23 213.49 25.52
1 -2 -22 517.3 45.58
1 2 -22 533.79 38.48
1 -2 -22 562.18 36.33
1 2 -22 494.88 44.07
1 -2 -21 90.3 15.71
1 -2 -21 89.84 10.56
1 -2 -21 90.9 19.11
1 2 -21 108.14 21.18
1 2 -21 101.51 16.69
-1 -2 20 162.73 10.79
-1 -2 20 167.47 12.81
1 -2 -20 190.09 16.55
1 2 -20 190.91 12.55
1 -2 -20 211.25 27.13
1 2 -20 244.61 29.6
1 2 -20 234.91 23.85
1 -2 -20 251.01 24.06
-1 -2 19 31.11 6.73
1 -2 -19 34.81 7.65
1 2 -19 38.64 6.49
1 -2 -19 32 11.21
1 2 -19 31.1 11.87
1 2 -19 44.52 9.98
-1 -2 18 -1.86 3.13
1 2 -18 -3.18 2.7
1 -2 -18 2.56 3.37
1 2 -18 4.39 6.39
1 2 -18 4.74 3.6
-1 -2 17 27.62 6.53
1 -2 -17 37.67 6.9
1 -2 -17 36.47 7.92
1 2 -17 30.87 6.54
1 -2 -17 33.45 10.3
1 2 -17 44.23 9.63
1 2 -17 29.78 9.86
-1 -2 16 -1.52 2.42
-1 -2 16 6.16 3.38
1 -2 -16 3.07 4.13
1 -2 -16 -1.54 2.5
1 2 -16 9.69 4.02
1 -2 -16 0.01 3.16
1 2 -16 11.28 7.72
1 2 -16 4.58 5.01
-1 -2 15 47.44 8.73
-1 -2 15 30.72 6.85
1 -2 -15 40.25 8.44
1 2 -15 44.99 7.84
1 -2 -15 38.3 7.74
1 -2 -15 57.7 11.97
1 2 -15 34.53 8.26
1 2 -15 33.03 9.78
-1 2 14 24.83 6.92
-1 -2 14 32.43 7.28
1 -2 -14 27.85 7.35
1 -2 -14 27.58 6.99
1 2 -14 32.42 6.89
1 -2 -14 34.71 9.97
1 2 -14 23.83 6.42
1 2 -14 17.51 9.68
1 -2 -13 76.25 11.65
1 2 -13 90.73 11.26
1 -2 -13 95.61 11.86
-1 2 13 110.24 13.37
-1 -2 13 86.21 11.41
1 2 -13 71.75 15.2
1 2 -13 85.54 10.58
-1 -2 12 131.93 14.16
-1 2 12 128.66 14.44
1 2 -12 114.38 12.8
1 -2 -12 138.71 14.41
1 -2 -12 128.43 14.76
1 -2 -12 139.15 22.92
1 -2 -12 134.47 18.92
1 2 -12 139.09 12.39
1 2 -12 113.94 17.63
-1 -2 11 1.49 7.03
-1 -2 11 7.14 4
-1 2 11 9.46 5.15
1 2 -11 0.72 3.47
1 -2 -11 5.1 3.05
1 -2 -11 8.07 5.05
1 2 -11 2.73 5.9
1 -2 -11 11.98 6.91
1 -2 -11 4.87 6.26
1 2 -11 12.86 8.75
1 2 -11 8.1 3.92
-1 2 10 322.36 22.43
1 -2 -10 292.49 28.12
1 -2 -10 328.91 23.08
1 -2 -10 299.59 21.2
1 2 -10 289.31 20.36
1 2 -10 313.3 26.67
1 -2 -10 313.83 30.18
1 -2 -10 299.12 25.33
-1 -2 10 305.55 27.71
1 2 -10 273.27 25.98
1 2 -10 306.35 15.37
-1 -2 9 71.89 13.99
1 -2 -9 65.65 13.22
-1 2 9 70.58 11.21
1 -2 -9 77.87 12.22
1 2 -9 75.27 11.36
1 -2 -9 82.57 11.93
1 -2 -9 61.93 11.33
1 -2 -9 59.95 13.75
1 2 -9 51.79 6.06
1 2 -9 83.76 13.97
1 2 -9 90.25 15.53
-1 -2 8 16.32 7.2
1 -2 -8 11.04 5.74
-1 2 8 8.13 5.06
-1 2 8 7.32 5.5
1 2 -8 18.5 6.44
1 -2 -8 4.83 4.32
1 -2 -8 6.84 4.41
1 -2 -8 2.71 4.19
1 2 -8 7.48 5.31
-1 2 7 1313.35 44.77
1 -2 -7 1338.42 52.42
1 -2 -7 1275.39 43.76
1 2 -7 1300.79 43.64
-1 2 7 1320.96 45.27
1 -2 -7 1198.47 53.15
1 -2 -7 1299.52 43.97
-1 -2 7 1383.34 52.94
1 2 -7 1230.33 49.68
1 -2 -6 22.75 8
1 2 -6 22.89 6.93
1 -2 -6 18.52 6.49
-1 2 6 27.97 8.02
1 -2 -6 21.16 7.75
-1 2 6 31.71 9.9
1 -2 -6 27.25 6.52
-1 -2 6 31.78 10.45
1 2 -6 17.75 7.41
-1 2 5 1628.2 51.98
1 -2 -5 1661.56 51.74
-1 2 5 1620.34 49.56
1 -2 -5 1588.68 48.48
1 2 -5 1579.71 48.05
1 -2 -5 1572.79 40.91
-1 2 5 1622.29 56.29
1 -2 -5 1526.52 54.77
1 2 -5 1635.06 53.22
-1 -2 5 1537.55 52.34
-1 2 4 8168.69 109.06
1 -2 -4 8381.08 108.53
1 2 -4 8274.44 109.63
-1 2 4 8472.55 114.01
1 -2 -4 8277.93 110.71
1 -2 -4 8325.53 84.48
-1 2 4 8456.14 122.8
1 -2 -4 8373.37 122.03
1 2 -4 8355.13 115.92
-1 -2 4 8527.67 118.13
1 -2 -4 8316.78 103.56
-1 2 3 2612.64 57.39
1 -2 -3 2561.69 55.62
1 2 -3 2605.1 61.56
1 -2 -3 2574.72 62.42
-1 2 3 2616 62.8
-1 2 3 2594.2 65.47
1 -2 -3 2648.92 66.22
1 2 -3 2628.84 62.71
1 -2 -3 2624.4 57.79
-1 -2 3 2674.4 64.28
1 -2 -2 7354.66 86.76
-1 2 2 7314.54 87.54
1 2 -2 7139.42 101.57
-1 2 2 7493.56 105.47
1 -2 -2 7230.85 103.41
-1 2 2 7330.53 107.16
1 2 -2 7287.21 84.6
1 -2 -2 7330.24 106.52
1 -2 -2 7464.43 98.1
-1 -2 2 7341.11 102.21
1 2 -2 7140.52 100.35
-1 2 1 181.6 12.82
1 -2 -1 181.53 12.64
1 -2 -1 191.3 17.47
-1 2 1 188.41 17.79
1 2 -1 182.87 16.99
1 2 -1 153.2 12.86
-1 2 1 168.31 8.34
-1 2 1 188 16.84
1 -2 -1 180.19 16.01
1 -2 -1 178.27 15.43
1 2 -1 180.71 15.68
-1 2 1 187.33 16.41
-1 -2 1 187.11 16.04
-1 2 0 77.76 7.57
1 2 0 121.41 13.23
1 -2 0 69.17 10.47
-1 2 0 84.72 11.54
1 2 0 75.78 9.42
-1 2 0 68.77 6.69
-1 2 0 76.37 10.6
-1 -2 0 79.23 9.63
1 2 0 69.47 9.48
-1 -2 0 89.9 10.84
-1 2 0 78.7 10.45
1 -2 0 81.53 10.92
1 -2 0 72.65 9.45
-1 2 -1 111.18 7.9
1 -2 1 104.81 12.86
-1 2 -1 111.39 13.16
1 2 1 94.8 11.92
1 2 1 101.08 11.3
-1 2 -1 111.66 9.52
-1 -2 -1 130.52 13.17
1 2 1 114.49 11.37
-1 2 -1 110.79 13.03
1 -2 1 112.03 12.6
-1 -2 -1 107.33 11.4
1 -2 1 105.03 10.61
-1 2 -2 99.67 12.78
1 2 2 100.81 12.3
1 -2 2 100.84 12.45
1 -2 2 87.88 6.79
1 2 2 85.52 10.99
-1 2 -2 76.34 8.88
-1 -2 -2 82.34 11.39
1 -2 2 94.82 9.49
1 -2 2 93.96 11.73
1 2 2 85.89 9.21
-1 2 -2 88.02 9.07
-1 2 -2 96.05 12.53
-1 -2 -2 77.18 9.14
1 2 3 240.56 18.72
-1 2 -3 238 19.02
1 -2 3 301.36 21.32
1 -2 3 266.98 13.55
-1 -2 -3 282.77 21.22
1 -2 3 277.35 14.86
-1 2 -3 277.75 18.1
1 2 3 247.38 14.79
-1 2 -3 260.21 14.67
-1 2 -3 279.8 20.96
-1 -2 -3 282.44 16.14
1 -2 3 274.48 20.19
-1 2 -4 689.67 32.01
1 2 4 684.86 31.25
1 -2 4 627.93 30.39
1 -2 4 650.81 24.04
-1 -2 -4 683.53 35.13
-1 2 -4 685.69 30.61
-1 2 -4 664.95 22.64
1 2 4 654.76 22.54
-1 -2 -4 649.99 22.81
-1 2 -4 632.48 31.69
1 -2 4 643.25 31.86
1 2 5 2.56 5
1 2 5 -1.37 2.77
1 -2 5 3.5 4.95
-1 2 -5 6.77 5.11
1 2 5 4.06 3.29
-1 2 -5 4.17 3.59
-1 2 -5 4.94 2.88
1 2 5 6.69 4.14
1 -2 5 8.8 3.86
-1 2 -5 6.75 3.09
1 -2 5 -2.87 3.22
1 2 5 6.97 2.97
-1 2 -5 4.65 5.09
-1 -2 -5 2.37 2.21
1 2 6 190.77 19.42
1 -2 6 198.98 16.7
-1 2 -6 224.58 18.61
1 2 6 214.34 17.47
-1 2 -6 220.67 16.92
1 2 6 197.39 14.61
1 2 6 178.39 15.7
1 -2 6 185.86 15.69
-1 2 -6 180.33 12.1
1 2 6 194.42 11.07
-1 -2 -6 202.06 11.24
1 -2 6 192.29 18.46
-1 2 -6 191.83 18.3
1 2 7 108.23 15.43
1 -2 7 105.09 12.53
1 2 7 119.46 13.27
-1 2 -7 126.04 13.85
1 -2 7 117.62 13.48
1 2 7 119.49 11.99
-1 2 -7 127.8 14.12
1 2 7 115.05 13.66
-1 2 -7 93.27 13.13
-1 -2 -7 114.16 7.84
1 -2 7 117.89 14.52
1 2 8 20.17 7.99
-1 2 -8 27.72 7.1
-1 2 -8 25.72 7.17
1 -2 8 38.03 8.27
1 2 8 29.8 7.26
-1 2 -8 13.5 5.81
1 -2 8 36.83 8.31
1 2 8 22.52 6.9
1 2 8 36.06 7.2
-1 -2 -8 25.79 3.69
-1 2 -8 28.26 7.8
1 -2 8 36.18 9.16
-1 -2 -9 272.6 25.25
1 2 9 316.31 27.89
-1 2 -9 266.37 20.04
1 -2 9 260.97 19.84
1 2 9 278.49 19.92
1 -2 9 260.79 18.85
1 2 9 296.99 20.99
-1 2 -9 303.77 23.96
1 -2 9 290.4 23.85
1 2 9 300.76 24.44
-1 2 -9 300.22 24.36
-1 -2 -9 292.47 10.53
1 -2 9 336.63 26.47
-1 2 -10 3.55 3.34
-1 -2 -10 1.88 4.46
1 2 10 9 4.93
1 -2 10 2.33 4.13
1 -2 10 0.61 2.57
1 2 10 3.42 2.44
1 2 10 5.54 3.42
-1 2 -10 9.8 6.83
1 -2 10 1.4 3.17
1 2 10 6.08 5.92
-1 -2 -10 1.05 2.78
-1 2 -10 2.77 4.15
1 -2 10 -0.74 3.61
-1 2 -10 6.9 4.93
1 2 11 755.79 46.14
-1 2 -11 723.22 33.27
1 -2 11 721.79 32.86
1 2 11 760.08 32.51
1 -2 11 769.23 31.98
1 -2 11 728.26 41.69
1 2 11 744.25 42.55
-1 2 -11 763.86 41.99
-1 2 -11 704.64 43.96
-1 -2 -11 687.03 35.96
-1 2 -11 768.76 40.53
1 -2 11 814.86 42.58
1 2 12 19.69 9.02
-1 2 -12 8.86 5.22
1 2 12 11.21 5.88
1 -2 12 16.12 5.31
1 -2 12 15.11 5.55
1 -2 12 17.44 8.55
-1 2 -12 18.76 8.18
-1 2 -12 11.58 7.26
1 2 12 9.05 4.68
-1 -2 -12 11.64 5.73
1 -2 12 8.77 5.71
-1 2 -12 11.68 7.67
1 -2 13 1169.38 41.83
-1 -2 -13 1156.03 42.42
1 2 13 1172.11 61.38
-1 2 -13 1184.08 42.15
1 2 13 1111.62 39.04
1 -2 13 1151.3 38.65
1 2 13 1176.9 58
-1 -2 -13 1135.07 50.28
-1 2 -13 1064.25 58.49
1 -2 13 1130.85 56.96
-1 2 -13 1126.71 51.36
1 -2 13 1206.49 54.54
-1 2 -14 703.96 39.86
-1 2 -14 695.52 32.52
1 2 14 765.92 51.66
1 -2 14 715.84 32.53
-1 -2 -14 704.59 33.34
1 2 14 746.24 31.95
1 -2 14 727.39 30.47
-1 -2 -14 797.96 43.82
1 2 14 829.99 50.79
-1 2 -14 722.49 49.78
1 -2 14 668.82 45.61
1 -2 14 758.24 44.58
-1 2 -14 759.55 43.2
1 -2 15 216.53 17.99
1 2 15 206.45 28
-1 -2 -15 231.91 19.05
-1 2 -15 193.02 21.76
1 -2 15 208.89 16.23
1 2 15 235.43 17.84
-1 2 -15 215.36 27.25
-1 -2 -15 261.11 26.53
1 2 15 236.87 28.68
1 -2 15 204.76 26.64
-1 2 -15 280.89 26.89
-1 2 -16 1999.41 73.39
-1 -2 -16 1873.99 54.1
1 -2 16 1896 52.29
1 2 16 1937.74 50.11
-1 -2 -16 2051.48 76.56
1 2 16 2056.01 85.48
1 -2 16 1982.15 84.62
-1 2 -16 1890.72 85.74
-1 2 -16 2049.89 74.05
-1 -2 -17 1.41 3.25
-1 -2 -17 5.35 4.49
1 -2 17 1.91 2.73
1 2 17 -1.01 2.4
-1 -2 -17 5.62 8.08
1 -2 17 12.46 8.66
-1 2 -17 13.03 11.74
1 2 17 6.17 9.32
-1 2 -17 17.23 10.26
-1 -2 -18 313.36 21.79
1 -2 18 282.59 19.15
-1 -2 -18 294.84 21.49
1 2 18 304.8 18.7
-1 -2 -18 316.25 32.32
1 -2 18 337.26 37.64
1 2 18 344.01 37.29
-1 2 -18 288.25 35.15
-1 2 -18 251.51 26.96
-1 -2 -19 63.75 9.88
1 2 19 63.94 8.03
1 -2 19 59.82 8.09
-1 -2 -19 86.77 17.86
-1 2 -19 59.64 17.42
1 2 19 74.57 19.02
-1 2 -19 53.55 13.74
-1 -2 -20 12.36 5.26
1 2 20 6.24 2.99
-1 -2 -20 11.53 4.04
-1 -2 -20 10.81 8.26
1 2 20 0.62 7.18
-1 2 -20 2.94 7.72
-1 2 -20 18.1 8.94
-1 -2 -21 9.27 3.59
-1 -2 -21 3.67 2.35
-1 2 -21 1.54 9.51
-1 -2 -21 7.78 7.37
1 2 21 9.29 8.03
-1 2 -21 4.43 6.74
-1 2 -22 52.31 17.13
1 2 22 25.81 15.08
-1 -2 -22 61.29 16.44
-1 2 -22 60.83 15.63
-1 2 -23 29.42 15.93
1 2 23 12.98 11.93
-1 -2 -23 14.49 10.66
-1 2 -23 25.78 11.57
-1 -2 -24 260.18 35.3
-1 2 -24 160 30.5
-1 2 -24 201.97 27.04
-1 2 -25 29.55 16.73
-1 -2 -25 27.14 12.14
-1 2 -25 24.96 11.05
-1 -2 -26 22.79 14.26
-1 2 -26 19.93 11.66
-1 2 -26 17.26 10.45
-1 -2 -27 96.84 24.21
-1 2 -27 99.02 26.5
-1 2 -27 105 21.11
-1 -2 -28 -3.43 5.97
-1 2 -28 -3.24 7.09
-1 -2 -29 77.86 23.04
-1 2 -29 74.52 24.46
-1 -2 -30 3.73 7.6
-1 2 -30 -3.67 13.1
-1 2 -31 74.57 28.85
-1 -2 -31 83.63 25.49
-1 -2 -32 5.93 11.8
-1 -2 -33 34.04 17.27
-1 -2 -34 41.79 17.03
1 -3 -31 25.36 16.63
1 -3 -30 3 10.54
1 3 -30 13.05 12.94
1 3 -30 27.98 14.68
1 -3 -29 13.46 16.58
1 3 -29 -6.39 11.03
1 -3 -29 -25.68 12.82
1 3 -29 11.58 8.28
1 -3 -28 24.79 18.66
1 3 -28 23.55 17.23
1 -3 -28 7.96 5.64
1 3 -28 18.79 12.93
1 3 -27 4.92 9.75
1 -3 -27 0.26 8.37
1 -3 -27 30.54 14.78
1 3 -27 10.85 10.46
1 -3 -26 19.23 14.24
1 -3 -26 8.1 7.28
1 3 -26 14.95 9.71
1 -3 -25 6.27 5.58
1 -3 -25 5.52 11.1
1 -3 -24 5.98 9.42
1 -3 -24 1.11 4.76
1 3 -24 22.56 12.13
1 -3 -23 18.32 14.16
1 -3 -23 3.59 7.09
1 3 -23 2.74 6.1
1 -3 -22 30.25 11.42
1 -3 -22 24.89 15.25
1 3 -22 18.76 13.21
1 -3 -21 37.68 16.35
1 -3 -21 20.74 9.94
1 3 -21 14.33 5.72
1 3 -21 15.36 7.36
-1 -3 20 16.65 5.74
1 -3 -20 6.13 4.52
1 3 -20 29.32 7.6
1 -3 -20 34.45 17.2
1 -3 -20 17.85 9.6
1 3 -20 23.09 9.05
1 3 -20 15.06 5.21
-1 -3 19 51.55 10.39
1 3 -19 40.95 8.89
1 -3 -19 28.4 7.82
1 -3 -19 80.15 22.23
1 -3 -19 66.95 14.75
1 3 -19 55.75 16.8
1 3 -19 36.97 7.37
-1 -3 18 5.85 3.83
-1 3 18 -2.92 3.94
1 -3 -18 -2.17 4.52
1 -3 -18 7.43 5.34
1 3 -18 2.02 3.97
1 -3 -18 -1.39 5.6
1 -3 -18 8.74 7.04
1 3 -18 -2.23 7.58
1 3 -18 3.39 2.92
1 -3 -17 208.17 22.27
-1 3 17 196.68 21.46
-1 -3 17 215.39 21.45
1 -3 -17 204.41 21.37
1 3 -17 214.78 21.33
1 -3 -17 221.89 34.31
1 -3 -17 216.61 23.52
1 3 -17 203.41 28.4
1 3 -17 162.64 13.37
-1 -3 16 59.86 12.12
-1 3 16 69.53 12.65
1 -3 -16 65.32 12.44
1 -3 -16 71.14 12.86
1 3 -16 69.65 12.36
1 -3 -16 76.3 20.88
1 -3 -16 64.87 11.75
1 3 -16 54.08 7.12
1 3 -16 75.22 18.03
-1 3 15 1743.83 62.35
-1 -3 15 1763 60.71
1 -3 -15 1864.28 62.8
1 3 -15 1835.64 61.26
1 -3 -15 1728.72 63.33
1 -3 -15 1769.59 59.92
1 -3 -15 1818.3 90.49
1 3 -15 1782.39 79.65
-1 3 14 8.95 5.75
1 -3 -14 33.74 10.21
1 3 -14 22.33 7.85
1 -3 -14 23.42 8.86
1 -3 -14 10.81 11.49
1 -3 -14 7.65 5.07
1 3 -14 43.4 14
-1 3 13 1335.68 54.41
1 3 -13 1324 52.34
1 -3 -13 1390.24 56.58
1 -3 -13 1235.06 51.91
1 -3 -13 1186.2 70.12
1 -3 -13 1291.78 45.17
1 3 -13 1321.12 65.51
-1 3 12 2.1 3.61
1 -3 -12 8.77 4.61
-1 3 12 9.63 6.62
1 3 -12 20.89 7.07
1 -3 -12 14.09 5.72
1 -3 -12 8.53 6.42
1 -3 -12 4.51 7.45
1 3 -12 10.46 8.36
-1 3 11 23.4 7.22
1 -3 -11 13.39 5.96
-1 3 11 12.12 6.3
1 3 -11 8.79 5.95
1 -3 -11 18.18 5.22
1 -3 -11 33.22 9.37
1 -3 -11 10.21 7.39
1 3 -11 8.06 6.03
1 3 -11 20.42 10.14
1 -3 -10 152.32 18.38
-1 3 10 132.28 17.59
1 3 -10 140.71 17.41
1 -3 -10 126.26 16.33
1 -3 -10 153.68 23.97
1 -3 -10 129.98 11.08
1 3 -10 117.87 17.12
1 3 -10 140.47 20.93
1 -3 -10 155.12 17.52
-1 3 9 -1.98 3.9
1 -3 -9 8.18 5.21
-1 3 9 0.26 4.51
1 3 -9 7.81 6.53
1 -3 -9 9.66 4.47
1 -3 -9 1.51 6.01
1 -3 -9 4.55 2.74
1 3 -9 -4.02 2.75
1 -3 -9 9.45 6.34
1 3 -9 5.53 7.49
-1 3 8 81.97 15.13
1 -3 -8 60.6 13.5
1 3 -8 54.13 10.82
-1 3 8 51.17 10.9
1 -3 -8 48.19 10.16
1 3 -8 39.61 9.37
1 -3 -8 59.51 10.19
1 -3 -8 56.13 13.09
1 -3 -8 44.44 9.37
1 3 -8 64.08 14.15
1 -3 -7 806.19 43.43
-1 3 7 708.92 41.56
-1 3 7 778.41 42.11
1 3 -7 727.32 39.3
1 -3 -7 686.17 38.44
1 -3 -7 745.22 32.48
-1 3 7 829.75 48.5
1 -3 -7 744.09 46.34
1 -3 -7 724.2 35.84
1 3 -7 698.63 42.56
-1 -3 7 768.48 44.98
-1 3 6 42.17 10.24
1 -3 -6 49.91 11.71
1 -3 -6 38.87 9.84
1 3 -6 48.77 10.93
-1 3 6 48.62 11.55
-1 3 6 56.02 12.39
1 -3 -6 50.18 8.02
1 -3 -6 52.31 13.33
-1 -3 6 43.73 11.54
1 -3 -6 55.44 10.81
1 3 -6 61.48 12.97
1 -3 -5 260.12 22.53
-1 3 5 246.47 22.26
1 -3 -5 268.56 23.98
-1 3 5 226.8 22.48
1 3 -5 247.19 23.05
-1 3 5 239.84 24.96
1 -3 -5 242.18 15.46
1 -3 -5 240.68 26.06
1 3 -5 262.59 24.66
-1 -3 5 226.41 23.3
1 -3 -5 262.43 21.74
-1 3 4 118.46 15.23
1 -3 -4 108.9 13.91
1 3 -4 107.89 15.37
-1 3 4 102.96 14.98
1 -3 -4 100.38 15.13
1 -3 -4 110.6 9.21
-1 3 4 110.67 16.13
1 -3 -4 115.68 17.25
1 -3 -4 103.46 14.22
1 3 -4 82.73 13.87
-1 -3 4 113.5 16.44
-1 3 3 1.11 2.75
1 -3 -3 -1.06 4.69
1 3 -3 6.33 6.03
-1 3 3 2.52 5.22
-1 3 3 2.91 5.44
1 3 -3 2.69 3.2
1 -3 -3 2.67 2.09
1 -3 -3 8.73 8.31
-1 -3 3 2.44 4.07
1 -3 -3 4.68 2.85
1 3 -3 6.61 4.89
-1 3 2 26.1 7.55
-1 3 2 14.66 7.18
1 -3 -2 32.22 9.49
1 3 -2 12.47 6.19
-1 3 2 20.76 8.02
1 3 -2 20.7 6.23
1 -3 -2 23.45 6.51
1 3 -2 22.59 7.55
-1 3 2 14.57 6.83
-1 -3 2 22.13 7.38
-1 3 1 27.92 7.06
1 3 -1 26.08 8.16
-1 3 1 23.65 9.12
1 -3 -1 30.15 9.22
1 3 -1 15 5.76
-1 3 1 24.69 3.91
-1 3 1 23.53 8.24
1 -3 -1 16.91 6.79
-1 -3 1 36.83 9.4
-1 3 1 27.21 8.14
1 3 -1 23.32 8.18
-1 3 0 28.04 6.38
1 3 0 25.23 6.28
1 -3 0 29.13 9.05
-1 3 0 29.4 8.23
-1 -3 0 25.5 6.99
1 3 0 23.97 6.64
-1 3 0 34.08 9.36
-1 3 0 26.28 4.83
1 -3 0 22.33 6.84
-1 3 0 39.05 9.18
1 -3 0 23.16 7.77
-1 -3 0 23.24 6.81
1 3 0 24.08 6.91
-1 3 -1 115.4 11
-1 3 -1 123.76 16.68
1 -3 1 102.78 15.79
1 3 1 117.24 16.59
-1 3 -1 132.21 16.97
-1 3 -1 114.27 10.92
1 3 1 111.37 15.21
-1 -3 -1 98.88 14.18
1 -3 1 117.39 15.26
1 3 1 120.72 14.39
-1 -3 -1 145.52 16.3
1 -3 1 122.93 13.76
-1 3 -1 104.75 14.64
-1 3 -2 144.07 18.97
1 3 2 143.39 18.2
1 -3 2 133.93 18.63
-1 -3 -2 123.74 15.88
-1 3 -2 122.08 12.63
1 3 2 111.62 15.2
-1 3 -2 101.82 15.17
-1 -3 -2 146.03 15.86
1 -3 2 130.17 16.95
1 3 2 121.97 14.19
1 -3 2 112.05 12.43
-1 3 -3 2449.09 72.8
1 -3 3 2305.29 69.05
1 3 3 2418.14 70.65
1 3 3 2432.44 72.12
-1 -3 -3 2401.34 71.48
-1 3 -3 2424.74 71.31
-1 -3 -3 2431.19 60.5
1 -3 3 2372.29 51.92
1 3 3 2340.28 58.16
1 -3 3 2352.06 70.21
-1 3 -4 175.31 20.42
1 3 4 166.41 18.93
1 -3 4 177.58 19.78
-1 -3 -4 162.44 19.76
1 -3 4 163.87 12.16
1 3 4 157.97 15.56
1 -3 4 172.91 19.59
-1 -3 -4 170.2 16.17
-1 3 -4 160.4 19.96
1 -3 4 156.99 12.61
1 3 5 2621.71 75.01
-1 3 -5 2604.08 75.31
1 -3 5 2367.43 69.6
1 3 5 2476 71.32
-1 -3 -5 2374.48 77.03
1 -3 5 2342.54 44.68
1 3 5 2467.71 55.15
1 -3 5 2411.39 51.11
-1 -3 -5 2502.04 57.37
1 -3 5 2553.88 75.74
-1 3 -5 2403.43 73
1 3 5 2431.42 56.01
1 3 6 10.44 6.87
1 -3 6 3.57 5.45
-1 3 -6 7.47 5.72
1 3 6 3.45 3.98
-1 -3 -6 4.13 6.79
1 3 6 5.05 3
1 -3 6 7.75 4.96
1 3 6 1.91 3.23
-1 3 -6 5.84 3.86
-1 3 -6 1.89 4.73
-1 -3 -6 6.42 4.29
1 -3 6 7.35 5.29
1 3 6 2.12 2.54
1 3 7 9.51 5.32
1 -3 7 15.51 6.98
-1 3 -7 8.51 7.48
1 3 7 -2.08 4.05
-1 3 -7 15.17 5.62
1 3 7 6.09 3.93
-1 -3 -7 -0.74 5.27
1 3 7 7.04 4.62
1 -3 7 21.53 6.63
-1 -3 -7 1.43 2.92
-1 3 -7 5.41 4.65
1 3 7 0.16 3.92
1 -3 7 8.33 7.93
1 3 8 4.58 6.62
1 3 8 6.63 5.93
1 -3 8 -0.96 3.65
-1 3 -8 5.49 4.69
1 -3 8 5.34 4.48
-1 -3 -8 1.36 5.73
1 3 8 -1.4 2.25
-1 3 -8 1.44 2.36
1 3 8 -0.23 2.78
-1 -3 -8 2.43 3.06
-1 3 -8 -2.41 3.81
-1 3 -8 1.53 1.37
1 3 9 417.19 34.66
-1 3 -9 472.5 32.77
1 -3 9 401.98 29.23
1 3 9 430.73 30.11
-1 3 -9 446.75 29.15
-1 -3 -9 419.48 37.84
1 3 9 423.87 29.5
1 -3 9 433.07 29.46
1 3 9 423.14 23.78
-1 -3 -9 433.31 20.96
-1 3 -9 463.21 34.91
-1 3 -9 436.64 16.61
1 3 10 71.21 15.46
-1 3 -10 76.74 12.78
1 -3 10 62.63 12.53
1 3 10 73.57 12.32
1 -3 10 73.54 13.4
-1 -3 -10 76.89 18.1
-1 3 -10 69.11 11.87
1 3 10 84.45 11.19
1 3 10 86.76 14.22
-1 3 -10 59.13 12.93
-1 -3 -10 77.79 8.36
-1 3 -10 69.3 7.07
1 3 11 7.87 6.26
1 -3 11 13.72 6.18
1 3 11 -3.09 4.29
-1 3 -11 8.62 3.71
-1 -3 -11 17.48 12.69
1 -3 11 9.17 6.49
1 3 11 10.59 8.36
-1 3 -11 4.99 3.52
-1 -3 -11 5.83 3.05
-1 3 -11 12.58 3.73
-1 3 -11 10.6 7.17
1 3 12 19.02 11.11
-1 3 -12 17.18 7.85
1 -3 12 15.21 6.56
-1 3 -12 13.27 5.69
1 3 12 8.97 5.59
1 3 12 23.79 8.93
-1 3 -12 14.54 6.81
-1 -3 -12 24.13 4.62
-1 3 -12 13.63 4.11
1 3 13 206.42 27.85
-1 3 -13 221.3 22.06
1 3 13 205 20.75
1 -3 13 202.64 20.81
1 -3 13 235.54 22.81
1 3 13 261.07 27.56
-1 -3 -13 228.83 12.05
-1 3 -13 206.71 24.58
-1 3 -14 103.27 15.47
1 3 14 112.07 21.92
1 3 14 96.91 14.37
1 -3 14 92.81 14.06
1 -3 14 132.92 16.87
-1 3 -14 106.31 20.8
1 3 14 95.19 18.12
-1 3 -14 123.06 19.74
-1 -3 -14 107.96 7.64
1 3 15 4.71 9.01
-1 3 -15 8.92 4.8
1 3 15 1.86 3.7
1 -3 15 10.74 6.05
1 -3 15 -0.26 3.19
1 3 15 3.18 7.78
-1 3 -15 -1.67 6.18
-1 3 -15 -5.57 6.58
-1 -3 -15 2.26 1.75
-1 3 -16 10.78 6.19
1 3 16 20.61 11.29
1 3 16 4.21 4.64
1 -3 16 0.69 2.49
1 -3 16 6.47 5.31
-1 3 -16 12.95 8.94
1 3 16 3.11 6.33
-1 -3 -16 9.24 5.4
-1 3 -16 6.14 5.81
-1 3 -17 229.8 22.18
-1 -3 -17 206.1 21.72
1 -3 17 201.6 20.83
1 3 17 214.42 32.92
1 3 17 197.1 20.74
1 3 17 242.53 30.79
-1 -3 -17 229.94 26.18
-1 3 -17 225.2 31.85
-1 3 -17 207.39 27.09
-1 3 -18 16.09 4.95
-1 -3 -18 21.45 7.43
1 -3 18 11.53 5.21
1 3 18 25.36 6.73
1 3 18 29.22 13.12
-1 3 -18 10.75 8.07
-1 -3 -18 9.06 6.38
-1 3 -18 28.68 10.69
-1 -3 -19 96.28 14.95
1 3 19 90.53 13.7
1 3 19 131.83 24.64
-1 -3 -19 81.98 16.64
-1 3 -19 95.14 22.72
-1 3 -19 72.81 16.86
1 3 20 23.51 9.52
-1 3 -20 31.19 15.55
-1 3 -20 27.05 12.89
-1 -3 -21 231.35 22.83
-1 -3 -21 209.17 28.5
-1 3 -21 262.45 38.27
1 3 21 295.07 38.6
-1 3 -21 257.61 31.86
-1 3 -22 11.89 9.67
1 3 22 25.83 13.03
-1 -3 -22 18.1 10.11
-1 3 -22 15.41 9.55
-1 -3 -23 253.7 33.42
-1 3 -23 193.24 34.53
-1 3 -23 226.3 30.65
-1 3 -24 12.58 13.29
-1 -3 -24 16.8 10.04
-1 3 -24 -2.71 5.87
-1 3 -25 24.76 15.33
-1 -3 -25 28.19 13.61
-1 3 -25 15.88 12.06
-1 -3 -26 -7.91 7.51
-1 3 -26 -5.61 7.44
-1 3 -26 5.34 5.96
-1 3 -27 44.51 18.67
-1 -3 -27 94.73 22.89
-1 3 -27 77.16 20.17
-1 -3 -28 -1.42 5.39
-1 3 -28 -6.16 12.43
-1 3 -28 5.24 7.54
-1 -3 -29 23.82 12.39
-1 3 -29 62.71 22.78
-1 3 -29 61.1 18.16
-1 -3 -30 -12.28 9.94
-1 3 -30 12.89 12.83
1 4 -31 -44.64 18.28
1 4 -30 1.92 9.64
1 4 -29 41.63 23.11
1 -4 -29 33.59 21.67
1 4 -29 17.53 7.61
1 4 -28 23.62 15.49
1 -4 -28 37.27 19.86
1 4 -28 12.13 12.26
1 4 -27 19.59 14.33
1 -4 -27 33.6 19.48
1 4 -27 0.7 6.28
1 -4 -26 9.09 14.41
1 4 -26 21.59 11.08
1 -4 -25 53.04 21.52
1 4 -25 43.58 17.11
1 -4 -24 135.93 32.6
1 4 -24 138.19 28.47
1 -4 -23 147.02 23.3
1 -4 -23 168.87 36.63
1 4 -23 146.33 29
1 -4 -22 280.12 30.85
1 -4 -22 286.76 45.95
1 4 -22 327.71 41.48
-1 4 21 3.62 6.11
1 -4 -21 21.9 8.7
1 -4 -21 19.98 13.37
1 4 -21 31.07 14.49
-1 4 20 272.69 28.85
1 -4 -20 261.71 27.11
1 -4 -20 267.99 41.21
1 4 -20 302.31 38.68
-1 4 19 31.44 9.81
1 -4 -19 33.64 9.88
1 -4 -19 30.94 15.96
1 4 -19 52.27 16.86
-1 4 18 31.27 10.49
1 -4 -18 26.19 9.16
1 -4 -18 16.7 8.09
1 -4 -18 33.1 8.42
1 4 -18 42.56 15.05
-1 4 17 271.04 28.49
1 -4 -17 280.04 28.79
1 -4 -17 262.49 23.25
1 -4 -17 343.88 44.06
1 -4 -17 279.3 25.2
1 4 -17 348.67 39.68
-1 4 16 4.02 4.65
1 -4 -16 6.75 6.78
1 -4 -16 0.92 2.63
1 -4 -16 0.31 7.52
1 4 -16 15.93 10.78
1 -4 -16 -2.3 3.66
-1 4 15 291.07 29.69
1 -4 -15 273.75 28.14
1 -4 -15 285.47 38.63
1 4 -15 263.01 33.18
1 -4 -15 274.15 24.92
-1 4 14 39.55 10.41
1 -4 -14 79.57 15.85
1 -4 -14 51.42 15.46
1 -4 -14 71.89 13.23
1 4 -14 61.73 16.36
-1 4 13 14.73 8.65
1 -4 -13 20.77 9.54
1 -4 -13 22.91 11.76
1 -4 -13 15.93 7.28
1 4 -13 7.55 10.23
1 -4 -12 188.45 23.68
1 -4 -12 168.82 20.82
1 -4 -12 207.34 31.16
1 -4 -12 159.22 19.21
1 4 -12 172.62 25.64
-1 4 11 8.14 8.31
1 -4 -11 14.49 7.72
1 -4 -11 1.05 4
1 4 -11 16.24 7.18
1 -4 -11 11.28 9.89
1 4 -11 9.49 8.05
1 -4 -11 10.79 6
-1 4 10 56.31 14.69
1 -4 -10 61.88 14.2
1 -4 -10 87.9 20.14
1 4 -10 57.48 12.07
1 -4 -10 67.31 11.65
1 -4 -10 44.68 10.81
1 4 -10 39.68 11.7
-1 4 9 84.2 17.79
1 -4 -9 71.85 15.73
1 -4 -9 60.61 10.38
1 -4 -9 49.64 15.19
1 4 -9 75.55 13.37
1 4 -9 65.46 14.59
1 -4 -9 84.78 14.16
-1 4 8 4.31 5.95
1 -4 -8 3.17 5.74
1 -4 -8 1.49 8.09
1 4 -8 7.34 5.48
1 -4 -8 -2.93 3.25
1 -4 -8 3.78 5.02
1 4 -8 9.58 8.84
-1 4 7 181.02 23.07
1 -4 -7 167.23 22.34
1 4 -7 173.94 17.79
1 -4 -7 159.79 14.57
1 -4 -7 168.98 24.96
1 -4 -7 218.65 22.77
1 4 -7 157.86 23.73
-1 4 6 1161.2 54.68
1 -4 -6 1116.46 56.36
1 -4 -6 1035.75 59.83
1 4 -6 1033.98 54.96
1 -4 -6 1205.52 52.42
-1 4 5 980.54 48.61
1 -4 -5 978.39 52.88
1 4 -5 957.35 46.77
1 -4 -5 965.65 57.04
1 4 -5 967.76 52.28
1 -4 -5 992.55 47.88
-1 4 4 2527.06 74.7
1 -4 -4 2431.81 82.86
1 -4 -4 2322.95 85.1
1 4 -4 2456.28 74.23
1 -4 -4 2554.38 76.91
1 4 -4 2412.37 80.91
-1 4 3 752.1 39.65
1 -4 -3 811.24 48.64
1 4 -3 768.43 42.04
1 -4 -3 866.91 45.7
-1 4 3 744.66 42.77
1 4 -3 795.13 46.26
-1 4 2 2886.19 73.5
1 -4 -2 2809.83 88.74
1 4 -2 2769.28 79.83
-1 4 2 2854.4 83.83
1 4 -2 2768.96 82.76
1 -4 -2 2985.47 84.99
-1 4 1 7.74 5.03
1 -4 -1 13.88 9.5
1 4 -1 7.81 7.65
-1 4 1 6.8 3.36
1 4 -1 3.52 5.57
-1 -4 1 5.72 7.5
-1 4 1 7.35 7.15
-1 4 0 739.97 34.28
1 -4 0 652.12 42.61
1 4 0 732.19 42.65
-1 4 0 647.54 25.88
1 4 0 623.91 38.07
1 -4 0 669.13 37.57
-1 4 0 679.88 42.29
-1 -4 0 698.66 41
-1 4 -1 428.31 24.95
1 -4 1 474.22 36.81
-1 4 -1 415.6 22.92
-1 -4 -1 411.32 32.37
1 4 1 475.24 35.09
-1 -4 -1 462.71 32.84
1 -4 1 438 29.11
1 4 1 407 29.8
-1 4 -1 415.96 33.57
-1 4 -2 1.54 2.3
1 -4 2 9.41 8.9
-1 -4 -2 -1.88 5.04
1 4 2 -1.45 3.41
-1 4 -2 -2.32 4.41
-1 -4 -2 6.01 5.06
1 -4 2 3.69 4.3
1 4 2 10.09 7
1 -4 3 911.33 50.27
-1 -4 -3 854.67 49.21
1 4 3 851.89 48.86
1 4 3 795.13 40.67
-1 -4 -3 893.96 43.76
1 -4 3 811.4 35.64
-1 4 -3 849.53 48.88
1 4 4 2.31 5
1 -4 4 5.04 5.9
1 4 4 6.54 3.63
-1 -4 -4 6.95 5.95
1 4 4 5.59 5.06
1 -4 4 -0.61 3.04
-1 -4 -4 -2.63 3.01
-1 4 -4 6.7 6.98
1 4 5 48.16 13.02
1 -4 5 46.83 12.35
1 4 5 59.4 9
-1 -4 -5 59.35 14.55
1 -4 5 56.75 8.37
-1 4 -5 59.48 13.7
-1 -4 -5 70.89 11.87
1 4 5 45.72 9.71
1 4 6 22.43 9.38
1 -4 6 14.49 7.41
1 4 6 28.71 6.7
-1 -4 -6 51.11 13.67
-1 -4 -6 53.31 10.47
1 -4 6 30.96 5.86
1 4 6 28.6 7.64
-1 4 -6 27.2 10.35
1 4 7 167.18 22.75
1 -4 7 148.94 20.79
-1 -4 -7 129.29 22.25
1 4 7 137.96 12.08
1 4 7 157.99 16.07
1 4 7 144.53 16.53
-1 -4 -7 153.69 16.66
-1 4 -7 137.92 21.04
1 4 8 18.32 9.59
1 -4 8 33.75 10.68
-1 -4 -8 21.33 10.42
1 4 8 18.54 4.83
1 4 8 12.85 5.15
-1 4 -8 20.71 8.61
-1 -4 -8 31.49 7.32
1 4 9 6.17 7.65
1 -4 9 16.04 8.22
1 4 9 1.75 3.88
1 4 9 -0.49 1.71
-1 4 -9 3.04 4.12
-1 -4 -9 8.6 9
-1 -4 -9 0.5 2.62
-1 4 -9 1.69 6.43
1 4 10 6.71 6.35
1 -4 10 8.71 6.61
1 4 10 5.19 3.67
-1 4 -10 1.01 4.78
-1 -4 -10 7.54 11.75
1 4 10 7.32 6
-1 -4 -10 0.46 2.25
-1 4 -10 -1.04 4.83
1 4 11 8.89 9.75
1 -4 11 3.57 3.43
-1 -4 -11 8.73 10.08
1 4 11 1.17 4.78
-1 4 -11 2.96 3.56
-1 -4 -11 5.79 4.18
-1 4 -11 2.15 4.76
1 4 12 76.67 18.17
1 -4 12 75.25 13.98
1 4 12 76.02 14.16
-1 -4 -12 68.65 18.26
-1 4 -12 84.03 17.83
-1 -4 -12 71.79 10.22
1 4 13 514.99 46.15
1 -4 13 496.88 37.14
-1 -4 -13 476.19 48.21
1 4 13 503.08 38.18
-1 -4 -13 554.21 26.33
-1 4 -13 520.7 43.43
-1 4 -14 488.45 38.12
1 4 14 601.71 51.7
1 -4 14 616.65 41.56
-1 4 -14 540.73 46.91
-1 -4 -14 646.03 57.6
1 4 14 622.54 44.27
-1 -4 -14 578.36 25.65
-1 4 -14 516.42 44.22
1 4 15 225.34 33.59
-1 4 -15 230.19 26.64
1 -4 15 263.66 27.2
-1 4 -15 182.41 28.52
1 4 15 232.78 28.22
-1 -4 -15 203.04 34.89
-1 4 -15 218.34 29.78
-1 -4 -15 234.15 15.5
1 4 16 727.91 60.31
-1 4 -16 649.7 43.74
1 -4 16 716.16 44.51
1 4 16 704.13 50.87
-1 -4 -16 679.98 63.13
-1 4 -16 643.77 54.04
-1 4 -16 567.53 48.03
-1 -4 -16 704.15 24.23
1 4 17 13.32 9.56
-1 4 -17 15.22 7.26
-1 4 -17 5.19 8.77
-1 -4 -17 33.05 17.86
1 4 17 19.6 11.24
-1 4 -17 23.34 12.76
-1 4 -18 230.39 26.1
1 4 18 267.05 38.46
-1 -4 -18 275.98 42.35
-1 4 -18 265.7 36.95
1 4 18 258.38 33.46
-1 4 -18 244.46 32.56
-1 4 -19 28.64 8.56
-1 -4 -19 37.54 16.9
1 4 19 12.45 10.77
-1 4 -19 16.61 8.98
-1 4 -19 12.47 9.69
-1 4 -20 6.49 5.27
-1 -4 -20 10.81 9.93
1 4 20 -1.25 7.82
-1 4 -20 -2.18 6.32
-1 4 -20 12.74 11.17
-1 4 -21 34.33 9.72
-1 -4 -21 58.58 22.96
-1 4 -21 36.42 16.05
1 4 21 30.52 13.28
-1 4 -21 63.69 19.07
-1 -4 -22 9.74 16.48
-1 4 -22 10 11.82
-1 4 -22 13.06 7.93
-1 -4 -23 -0.68 10
-1 4 -23 -2.03 7.2
-1 4 -23 17.97 12.32
-1 -4 -24 67.54 23.95
-1 4 -24 41.79 17.88
-1 4 -24 53.7 18.09
-1 4 -25 47.96 19.11
-1 -4 -25 69.88 25.94
-1 4 -25 50.1 16.54
-1 4 -26 51.19 18.81
-1 -4 -26 63.05 26
-1 4 -26 43.14 17.22
-1 -4 -27 30.18 17.26
-1 4 -27 31.75 18.61
-1 4 -27 15.5 11.58
-1 -4 -28 26.34 16.63
-1 4 -28 -15.07 15.91
-1 4 -28 -3.39 11.21
-1 -4 -29 -0.82 12.14
-1 4 -29 -4.53 7.49
-1 4 -30 -8.13 6.59
1 5 -30 16.85 11.82
1 5 -29 8.68 10.48
1 5 -28 -10.18 8.05
1 5 -27 50.99 20.95
1 -5 -27 43.95 24
1 5 -27 76.25 23.71
1 -5 -26 -15.91 14.26
1 5 -26 11.09 13.7
1 -5 -25 85.32 28.87
1 5 -25 163.03 33
1 -5 -24 7.6 12.23
1 5 -24 5.71 9.75
1 -5 -23 96.36 29.7
1 5 -23 59.91 18.99
1 -5 -22 40.52 20.46
1 5 -22 71.3 22.05
1 -5 -21 -3.55 11
1 5 -21 -0.96 11.16
-1 5 20 64.34 16.27
1 -5 -20 94.79 26.97
1 5 -20 63.44 20.16
-1 5 19 7.32 7.14
1 -5 -19 34.36 17.29
1 5 -19 14.7 11.96
-1 5 18 9.08 7.46
1 -5 -18 10.18 7.28
1 -5 -18 27.07 13.29
1 5 -18 5.83 8.28
-1 5 17 22.61 9.58
1 -5 -17 22.15 11.08
1 -5 -17 27.16 15.27
1 5 -17 38.99 15.78
-1 5 16 31.55 11.11
1 -5 -16 7.25 5.84
1 -5 -16 35.18 15.85
1 5 -16 13.33 11.03
-1 5 15 25.21 10.33
1 -5 -15 9.69 5.1
1 -5 -15 9.64 12.12
1 5 -15 34.39 14.34
-1 5 14 415.07 39.81
1 -5 -14 458.55 41.42
1 -5 -14 414.13 49.02
1 5 -14 454.96 46.03
-1 5 13 25.67 11.34
1 -5 -13 38.82 14.18
1 -5 -13 25.84 16.84
1 5 -13 43.02 15.44
-1 5 12 828.03 60.8
1 -5 -12 774.34 53.81
1 -5 -12 815.62 64.23
1 5 -12 779.79 58.6
-1 5 11 212.42 30.29
1 -5 -11 199.72 27.59
1 -5 -11 178.47 31.83
1 5 -11 131.72 18.8
1 5 -11 197.67 30.41
-1 5 10 120.96 22.58
1 -5 -10 127.06 22.09
1 -5 -10 103 24.41
1 5 -10 100.36 15.99
1 5 -10 106.76 22.07
-1 5 9 547.12 44.91
1 -5 -9 456.92 41.24
1 -5 -9 461.48 45.97
1 5 -9 447.06 31.11
1 5 -9 473.03 43.08
-1 5 8 18.51 9.78
1 -5 -8 44.64 14.27
1 -5 -8 48.35 17.41
1 5 -8 22.85 7.11
1 5 -8 34.99 14.95
-1 5 7 580.91 44.16
1 -5 -7 536.98 44.1
1 5 -7 467.06 28.81
1 -5 -7 505.83 47.12
1 5 -7 538.16 44.5
-1 -5 7 485.18 19.08
-1 5 6 -3.43 5.84
1 -5 -6 -4.01 6.21
1 5 -6 2.24 3.31
1 -5 -6 6.05 7.27
-1 5 5 90.2 15.98
1 -5 -5 62.84 15.91
1 -5 -5 48.03 15.07
1 5 -5 67.34 9.55
1 5 -5 68.87 16.93
-1 5 4 2.46 5.83
1 -5 -4 9.45 7.79
1 5 -4 5.44 3.06
1 5 -4 -5.04 8.18
1 -5 -3 33.94 12.37
-1 5 3 46.97 12.01
-1 5 3 34.56 12.25
1 5 -3 52.67 13.99
-1 5 2 123.43 17.69
1 -5 -2 141.34 22.79
-1 5 2 101.77 8.58
1 5 -2 117.21 19.91
-1 5 2 121.43 19.59
-1 5 1 14.54 5.93
1 -5 -1 27.07 11.16
-1 5 1 13.08 3.8
1 5 -1 13.14 7
-1 5 1 26.76 9.8
-1 5 0 120.37 16.03
1 -5 0 120.47 21.32
-1 5 0 115.07 12.18
-1 5 0 133.9 21.25
1 -5 0 121.34 17.98
1 5 0 133.38 19.93
-1 5 -1 15.63 5.77
1 -5 1 26.58 11.11
-1 5 -1 5.29 3.78
-1 5 -1 18.18 8.99
1 -5 1 23.44 8.57
1 5 1 13.73 7.64
-1 5 -2 4.45 4.3
1 -5 2 -0.13 4.95
-1 5 -2 4.66 4.11
1 5 2 5.16 2.48
1 -5 2 4.79 4.89
-1 5 -2 0.61 4.44
1 5 2 4.77 5.15
-1 5 -3 5.53 4.12
1 5 3 9.85 7.77
1 -5 3 21.57 9.94
-1 -5 -3 7.02 9.88
1 5 3 15.35 4.46
-1 5 -3 11.03 5.93
-1 5 -3 10.11 8.06
1 5 3 4.89 3.4
1 -5 3 13.52 5.04
1 5 4 274.77 29.39
1 -5 4 218.07 28.08
1 5 4 240.08 15.88
-1 5 -4 214.54 21.84
-1 -5 -4 257.49 30.11
1 -5 4 201.3 19.37
-1 5 -4 219.18 27.56
1 5 4 213.7 24.02
1 5 5 111.97 20.09
1 -5 5 106 22.05
1 5 5 124.42 12.66
-1 -5 -5 109.63 22.43
1 -5 5 93.34 12.94
-1 5 -5 96.75 20.1
1 5 5 80.46 15.8
1 5 6 1470.95 69.51
1 -5 6 1510.81 72.89
1 5 6 1488.68 45.57
1 -5 6 1290.43 42.26
-1 -5 -6 1465.25 76.44
-1 5 -6 1416.22 72.21
1 5 6 1403.16 58.93
1 5 7 212.27 28.2
1 -5 7 262.23 31.28
1 5 7 268.48 20.98
1 5 7 211.28 14.5
-1 -5 -7 287.66 35.39
-1 5 -7 226.87 31.19
1 5 7 260.46 25.55
-1 -5 -7 257.75 25.5
1 5 8 624.66 48.67
1 -5 8 562.19 45.25
1 5 8 570.82 23.77
-1 -5 -8 595.64 50.6
1 5 8 614.13 33.28
-1 -5 -8 634.94 38.81
-1 5 -8 591.39 47.72
1 5 8 557.73 36.39
1 5 9 436.47 40.94
1 -5 9 363.55 36.57
-1 -5 -9 384.8 41.92
1 5 9 371.69 19.35
1 5 9 390.35 28.2
-1 5 -9 354.73 37.66
-1 -5 -9 412.67 30.7
1 5 10 -3.74 6.67
1 -5 10 11.01 10.92
-1 -5 -10 18.2 13.8
1 5 10 11.88 6.73
-1 5 -10 5.81 6.68
-1 -5 -10 3.23 4.33
1 5 11 266.64 33.63
1 -5 11 273.91 31.81
-1 5 -11 279.1 32.85
-1 -5 -11 277.2 37.35
1 5 11 276.27 26.38
-1 -5 -11 282 24.44
-1 5 -11 264.24 33.91
1 5 12 12.79 10.11
1 -5 12 13.02 9.13
-1 -5 -12 -2.59 5.85
1 5 12 12.83 7.66
-1 5 -12 6.57 7.52
-1 -5 -12 8.66 5.22
-1 5 -12 5.11 8.53
1 5 13 -5.89 7.52
1 -5 13 16.96 11.06
1 5 13 16.57 9.8
-1 5 -13 0.7 4.33
-1 -5 -13 7.8 8.12
-1 -5 -13 10.86 5.29
-1 5 -13 12.04 9.31
-1 5 -14 62.2 15.62
1 5 14 98.97 22.71
1 -5 14 87.58 18.54
-1 5 -14 89.48 20.52
-1 -5 -14 82.89 24.17
1 5 14 83.09 16.66
-1 5 -14 87.98 20.37
1 5 15 60.12 17.49
-1 5 -15 61.11 14.63
1 -5 15 68.98 16.98
-1 5 -15 63.88 18
-1 -5 -15 56.15 19.71
1 5 15 65.09 15.34
-1 5 -15 46.22 14.44
-1 5 -16 29.29 11.84
1 5 16 37.74 15.26
1 -5 16 16.18 7.66
1 5 16 21.79 9.73
-1 5 -16 10.98 6.34
-1 -5 -16 29.49 16.32
-1 5 -16 33.14 13.62
-1 5 -17 40.18 13.21
1 5 17 -1.14 7.87
1 5 17 24.52 10.81
-1 -5 -17 24.6 15.71
-1 5 -17 17.81 12.19
-1 5 -17 20.51 12.11
1 5 18 -16.08 10.97
-1 5 -18 8.64 8.23
1 5 18 7.81 4.6
-1 5 -18 7.28 8.54
-1 -5 -18 22.24 16.03
-1 5 -18 6.89 8.47
1 5 19 -4.03 11.72
-1 5 -19 2.03 5.59
-1 -5 -19 -3.92 11.68
-1 5 -19 11.57 10.08
-1 5 -19 -3.28 7.79
-1 5 -20 21.29 11.49
-1 5 -20 18.38 11.53
-1 -5 -20 11.04 10.88
-1 5 -20 -0.38 6.78
-1 5 -21 1.44 5.71
-1 5 -21 2.63 9.14
-1 -5 -21 5.17 8.11
-1 5 -21 -10.23 9.81
-1 -5 -22 -9.34 11.91
-1 5 -22 2.72 9.13
-1 5 -23 9.96 10.85
-1 -5 -23 4.33 11.01
-1 5 -23 5.89 5.53
-1 5 -24 12.59 15.02
-1 -5 -24 30.56 19.47
-1 5 -24 29.92 16.56
-1 5 -25 33.62 17.63
-1 -5 -25 12.62 14.86
-1 5 -25 48.21 19.56
-1 5 -26 84.93 27.31
-1 -5 -26 101.53 34.46
-1 5 -26 46.4 18.01
-1 5 -27 -7.89 12.26
-1 -5 -27 26.05 20.19
-1 5 -27 17.94 11.17
-1 5 -28 7.76 7.44
-1 5 -29 14.27 13.48
-1 5 -30 8.84 7.93
1 6 -26 27.23 15.65
1 6 -25 56.65 22.2
1 -6 -25 11.84 14.66
1 6 -25 40.6 16.67
1 -6 -24 8.18 14.71
1 6 -24 -1.6 9.47
1 -6 -23 -0.35 8.64
1 6 -23 -13.97 13.13
1 -6 -22 -2.96 8.01
1 6 -22 -2.56 10.55
1 -6 -21 40.68 23.35
1 6 -21 35.58 16.02
-1 6 20 11.35 8.66
1 -6 -20 1 8.88
-1 6 19 131.02 32.94
1 -6 -19 190.76 38.86
1 6 -19 134.58 29.41
-1 6 18 43.82 15.55
1 -6 -18 43.46 21.04
1 6 -18 78.3 23.81
-1 6 17 31.87 14.71
1 -6 -17 42.81 14.51
1 -6 -17 56.7 20.81
1 6 -17 42.07 18.41
-1 6 16 5.13 5.84
1 -6 -16 -1.76 6.98
1 -6 -16 3.88 12.35
1 6 -16 10.95 11.67
-1 6 15 47.63 14.08
1 -6 -15 43.9 14.65
1 -6 -15 51.33 19.2
1 6 -15 54.96 18.03
-1 6 14 16.91 9.1
1 -6 -14 27.4 13.07
1 -6 -14 3.1 10.92
1 6 -14 1.76 6.26
-1 6 13 3.36 5.2
1 -6 -13 20.96 10.11
1 -6 -13 -0.19 10.06
1 6 -13 4.65 6.11
-1 6 12 59.99 17.99
1 -6 -12 56.4 16.48
1 -6 -12 52.39 19.76
1 6 -12 36.69 15.8
-1 6 11 49.23 17.64
1 -6 -11 44.8 15.35
1 -6 -11 54.28 19.81
1 6 -11 39.24 16.27
-1 6 10 144.23 26.37
1 -6 -10 136.12 25.37
1 -6 -10 118.35 25.77
1 6 -10 120.33 24.08
-1 6 9 15.27 8.32
1 -6 -9 10.75 10.04
1 -6 -9 27.7 14.16
1 6 -9 13.13 9.28
-1 6 8 1.43 4.94
1 -6 -8 0.43 5.08
1 -6 -8 -7.34 9.83
1 6 -8 2.92 4.42
1 6 -8 7.2 7.7
-1 6 7 20.9 10.83
1 -6 -7 34.05 15.94
1 6 -7 9.85 3.47
1 -6 -7 19.31 11.63
-1 -6 7 9.11 3.73
1 6 -7 29.77 12.44
-1 6 6 22.01 11.17
1 -6 -6 23.83 11.92
1 6 -6 4.49 2.53
1 6 -6 17.22 11.3
-1 -6 6 13.21 4.81
-1 6 5 69.67 16
1 -6 -5 59.6 17.79
1 6 -5 38.01 6.36
1 6 -5 44.47 13.29
-1 6 4 1.58 4.28
1 6 -4 17.07 4.18
1 6 -4 6.1 5.91
-1 6 3 105.68 18.4
1 -6 -3 85.39 20.08
1 6 -3 61.22 6.28
-1 6 3 81.96 18.08
1 6 -3 103.69 20
-1 6 2 37.96 11.65
1 -6 -2 47.15 15.88
-1 6 2 37.57 5.65
1 -6 -2 57.17 15.15
1 6 -2 22.46 8.3
-1 6 2 57.77 14.67
-1 6 1 586.09 40.03
1 -6 -1 554.72 49.72
-1 6 1 484.92 23.69
1 -6 -1 563.82 43.37
-1 6 1 528.06 45.16
1 6 -1 536.63 44.87
-1 6 0 225.81 24.62
1 -6 0 208.15 30.94
-1 6 0 176.88 16.19
1 -6 0 234.16 27.52
-1 6 0 233.56 31.3
1 6 0 181 26.15
-1 6 -1 276.58 26.14
1 -6 1 279.32 34.79
-1 6 -1 240.44 20.41
1 6 1 260.58 30.27
-1 6 -1 246.8 31.78
1 -6 1 280.63 28.66
-1 6 -2 71.95 13.43
1 6 2 70.08 16.81
1 -6 2 65.78 17.83
-1 6 -2 44.07 9.75
1 -6 2 60.47 12.88
-1 6 -2 106.66 21.49
1 6 2 94.57 18.51
1 6 3 5.83 5.53
-1 6 -3 2.14 2.98
1 -6 3 4.22 6.03
-1 6 -3 1.23 4.17
1 6 3 6.37 2.27
-1 6 -3 6.11 8.1
1 -6 3 1.9 2.55
1 6 3 14.27 7.61
-1 6 -4 11.22 5.73
1 6 4 11.77 8.97
1 -6 4 7.14 5.77
-1 6 -4 15.15 7.76
1 6 4 7.06 2.61
-1 -6 -4 6.8 4.54
-1 6 -4 6.63 7.25
1 6 4 3.02 7.01
1 -6 4 10.1 5.04
-1 6 -5 29.53 8.22
1 6 5 55.5 15.26
1 -6 5 28.18 13.75
1 6 5 41.8 6.6
-1 6 -5 28.21 8.28
-1 -6 -5 62.76 20.01
1 -6 5 32.75 8.26
1 6 5 42.45 13.62
-1 6 -5 29.96 12.75
1 6 6 29.07 10.99
1 -6 6 18.46 9.16
-1 6 -6 9.78 6.01
-1 -6 -6 2.74 5.59
1 6 6 18.88 5.09
1 6 6 11.97 5.99
-1 6 -6 13.69 11.03
1 -6 6 15.3 5.26
1 6 7 90.54 19.8
1 -6 7 91.17 22.77
-1 6 -7 65.32 13.78
-1 -6 -7 91.97 21.47
1 6 7 71.13 10.14
1 6 7 66.29 14.16
1 -6 7 81.91 11.03
-1 6 -7 57.24 17
1 6 8 132.21 23.86
1 -6 8 124.31 23.48
1 6 8 122.82 14.6
-1 6 -8 115.47 19.43
-1 -6 -8 118.04 24.69
-1 6 -8 115.52 23.28
1 6 9 73.76 19.77
1 -6 9 63.77 17.66
-1 6 -9 48.29 14.96
-1 -6 -9 44.98 15.34
1 6 9 53.25 10.18
-1 6 -9 69.69 18.36
1 6 10 15.41 10.59
1 -6 10 35.28 13.96
-1 6 -10 29.65 12.14
1 6 10 28.96 8.19
-1 -6 -10 8.22 10.84
-1 6 -10 22.43 10.92
1 6 11 41.58 15.95
1 -6 11 45.5 15.73
1 6 11 28.48 9.17
-1 6 -11 25.79 11.97
-1 -6 -11 53.04 18.79
-1 6 -11 51.26 16.51
1 6 12 67.86 19.63
1 -6 12 65.73 17.25
-1 -6 -12 51.5 19.67
1 6 12 66.11 13.4
-1 6 -12 61.3 17.12
-1 6 -12 48.46 16.48
1 6 13 4.5 5.26
-1 6 -13 0.98 5.69
-1 -6 -13 4.62 9.06
-1 6 -13 1.71 9.3
-1 6 -14 31.17 13.51
1 6 14 64.91 19.98
1 -6 14 94.85 22.13
-1 -6 -14 63.59 20.65
-1 6 -14 32.73 13.17
-1 6 -14 51.98 17.47
1 6 15 37.09 16.39
-1 6 -15 7.61 8.16
1 -6 15 28.05 11.48
-1 6 -15 8.5 7.75
-1 -6 -15 35.16 17.53
-1 6 -15 2.77 8.01
-1 6 -16 19.7 11.33
1 6 16 9.78 8.15
-1 -6 -16 35.15 18.02
-1 6 -16 28.08 14.29
-1 6 -16 43.28 17.89
1 6 17 238.95 40.18
-1 6 -17 178.02 29.54
-1 -6 -17 184.04 36.85
-1 6 -17 162.55 30.51
-1 6 -17 283.99 40.75
-1 6 -18 20.28 11.9
1 6 18 54.79 20.87
-1 -6 -18 29.81 18.78
-1 6 -18 46.25 18.99
-1 6 -18 47.54 17.2
-1 6 -19 152.21 26.42
1 6 19 208.48 39.82
-1 -6 -19 140.31 35.54
-1 6 -19 102.52 25.15
-1 6 -19 164.34 31.62
-1 6 -20 70.6 20.14
-1 -6 -20 38.83 22.1
-1 6 -20 70.69 22.32
-1 6 -20 72.69 22.14
-1 6 -21 13.3 10.08
-1 -6 -21 13.87 9.42
-1 6 -21 32.75 17.51
-1 -6 -22 -6.64 13.63
-1 6 -22 14.73 10.85
-1 6 -22 -3.18 5.85
-1 6 -23 28.31 15.99
-1 -6 -23 29.35 19.91
-1 6 -23 25.69 13.36
-1 6 -24 10.04 8.87
-1 -6 -24 20.15 15.6
-1 6 -24 -0.97 13.42
-1 6 -25 4.59 11.02
-1 6 -25 -6.04 7.57
-1 6 -26 21.65 12.66
-1 6 -27 -22.11 16.63
1 7 -23 -0.16 7.67
1 -7 -22 30.53 21.36
1 7 -22 8.92 9.42
1 -7 -21 31.8 20.59
1 7 -21 12.53 13.17
-1 7 20 -4.46 8.56
1 7 -20 -8.46 9.87
-1 7 19 -8.93 9.07
1 -7 -19 -11.24 13.04
1 7 -19 -12.86 12
-1 7 18 3.12 7.35
1 -7 -18 13.93 9.66
1 7 -18 26.79 14.79
-1 7 17 9.89 7.8
1 -7 -17 -1.22 10.08
-1 7 16 -0.67 6.2
1 -7 -16 13.33 14.1
1 7 -16 17.96 15.01
-1 7 15 21.67 12.74
1 -7 -15 4.39 11.65
1 -7 -15 -2.32 7.65
1 7 -15 3.91 7.93
-1 7 14 151.78 29.31
1 -7 -14 158.19 30.47
1 -7 -14 116.18 29.81
1 7 -14 135.56 29.78
-1 7 13 15.87 11.48
1 -7 -13 36.89 17.3
1 -7 -13 42.61 19.87
1 7 -13 32.51 14.34
-1 7 12 301.83 41.59
1 -7 -12 237.29 37.14
1 -7 -12 217.11 39.68
1 7 -12 190.59 35.05
-1 7 11 125.96 26.75
1 -7 -11 148.05 30.6
1 -7 -11 99.94 27.94
1 7 -11 144.65 30.27
-1 7 10 188.51 32.07
1 -7 -10 174.04 32.62
1 -7 -10 198.58 35.51
1 7 -10 175.31 31.72
1 -7 -9 24.48 14.36
-1 7 9 29.82 13.55
1 7 -9 20.23 13.88
1 -7 -8 43.46 17.43
-1 7 8 73.96 19.08
1 7 -8 55.69 18.32
1 -7 -7 11.14 8.42
-1 7 7 25.96 11.85
1 7 -7 4.07 10.81
1 -7 -6 -0.4 7.84
-1 7 6 -5.81 6.81
1 7 -6 1.6 7.01
1 -7 -5 12.42 11.49
-1 7 5 -1.77 8.03
1 7 -5 -0.61 5.91
1 -7 -4 3.24 7.33
-1 7 4 -2.69 4.38
1 -7 -4 4.44 6.25
1 7 -4 10.71 10.05
1 -7 -3 26.93 14.88
-1 7 3 6.03 7.04
1 7 -3 11 8.66
1 -7 -3 2.66 7.06
1 -7 -2 54.96 18.76
-1 7 2 35.93 12.58
-1 7 2 33.04 11.65
1 7 -2 23.66 11.15
1 -7 -2 30.24 11.04
1 -7 -1 146.77 29.86
-1 7 1 121.26 20.64
1 -7 -1 113.96 22
1 7 -1 111.92 22.78
-1 7 1 116.31 23.24
1 -7 0 77.38 21.64
-1 7 0 47.3 12.66
1 7 0 42.54 13.35
1 7 0 50.61 16.37
-1 7 0 32.73 13.85
1 -7 0 54.51 14.91
-1 7 -1 343.59 32.25
1 7 1 364.8 38.07
1 -7 1 353.44 44.09
-1 7 -1 247.74 21.19
-1 7 -1 299.79 37.78
1 -7 1 224.01 27.79
1 7 1 327.33 37.34
1 7 2 21.89 11.79
-1 7 -2 19.31 8.11
1 -7 2 32.86 16.03
-1 7 -2 16.23 6.03
1 -7 2 6.35 5.09
-1 7 -2 26.36 13.5
1 7 2 18.38 10.3
-1 7 -3 75.18 14.35
1 7 3 101.56 20.76
1 -7 3 79.43 22.88
-1 7 -3 74.78 13.52
1 -7 3 96.87 17.34
-1 7 -3 107 24.22
1 7 3 99.45 20.61
-1 7 -4 260 25.93
1 7 4 237.39 32.34
1 -7 4 234.28 37.3
-1 7 -4 215.01 23.75
1 -7 4 209.26 24.01
-1 7 -4 247.88 35.55
1 7 4 268.02 33.74
-1 7 -5 50.18 11.83
1 7 5 73.46 19.76
1 -7 5 43.79 17.54
-1 7 -5 55.71 13.94
-1 7 -5 51.3 16.44
1 7 5 36.19 13.86
1 -7 5 37.88 11.08
-1 7 -6 536.62 35.57
1 7 6 535.91 49.72
1 -7 6 502 52.25
-1 7 -6 440.41 37.26
1 7 6 486.11 44.28
-1 7 -6 423.65 47.59
1 7 7 107.23 23.72
1 -7 7 128.26 27.22
-1 7 -7 111.61 19.85
-1 -7 -7 119.27 27.11
-1 7 -7 133.41 28.64
1 7 7 140.1 24.07
1 7 8 431.89 45.97
1 -7 8 441.23 49.62
-1 7 -8 385.9 37.71
-1 -7 -8 397.27 48.94
-1 7 -8 464.09 51.06
1 7 9 122.99 26.55
1 -7 9 82.94 22.48
-1 -7 -9 72.47 22.32
-1 7 -9 103.78 21.35
-1 7 -9 100.65 26.37
1 7 10 166.38 30.42
1 -7 10 99.08 23.56
-1 -7 -10 87.02 27.03
-1 7 -10 103.19 20.94
-1 7 -10 87.78 24.49
1 7 11 -8.23 5.51
1 -7 11 7.99 7.64
-1 7 -11 10.4 6.84
-1 -7 -11 0.9 6.62
-1 7 -11 -1.87 9.1
1 7 12 29.6 14.56
1 -7 12 14.74 11.81
-1 -7 -12 17.8 12.15
-1 7 -12 14.76 8.73
-1 7 -12 25.73 13.77
1 7 13 48.84 17.44
1 -7 13 64.66 20.02
-1 -7 -13 32.78 17.03
-1 7 -13 43.69 15.74
-1 7 -13 56.35 19.23
1 7 14 56.23 20.91
-1 7 -14 38.34 17.87
1 -7 14 49.16 17.83
-1 -7 -14 14.7 11.21
-1 7 -14 15.47 10.18
-1 7 -14 17.09 15.88
1 7 15 21.57 14.51
-1 7 -15 31.28 14.17
-1 -7 -15 41.44 20.07
-1 7 -15 12.81 8.37
-1 7 -15 -5.74 12.2
-1 7 -16 67.04 19.26
1 7 16 56.11 22.78
-1 -7 -16 61.96 24.41
-1 7 -16 43.86 16.41
-1 7 -16 82.1 25.16
-1 7 -17 50.87 18.91
1 7 17 16.12 11.96
-1 7 -17 35.06 16.34
-1 -7 -17 36.53 23.55
-1 7 -17 37.41 18.04
-1 7 -18 19.85 11.85
1 7 18 39.93 19.01
-1 7 -18 48.87 19.14
-1 -7 -18 72 25.23
-1 7 -18 55.88 20.88
-1 7 -19 79.91 20.33
1 7 19 106.63 29.47
-1 7 -19 92.85 25.03
-1 -7 -19 122.68 34.92
-1 7 -19 83.07 25.88
-1 7 -20 -11.44 8.74
-1 -7 -20 25.06 15.83
-1 7 -20 5.11 8.18
-1 7 -20 1.78 13.34
-1 7 -21 58.6 22.31
-1 -7 -21 59.97 21.67
-1 7 -21 73.73 25.48
-1 -7 -22 38.01 21.71
-1 7 -22 17.94 10.81
-1 7 -22 19.55 16.56
-1 7 -23 3.91 15.04
-1 7 -23 -25.44 15.42
1 8 -21 19.78 15.12
1 8 -20 22.38 16.79
-1 8 19 -1.68 9.59
-1 8 18 15.28 15.21
1 -8 -18 8.23 8.69
1 8 -18 29.91 17.27
-1 8 17 21.58 15.4
1 -8 -17 -5.84 9.19
1 8 -17 32.23 15.98
-1 8 16 -4.63 8.25
1 -8 -16 13.72 11.88
1 8 -16 3.75 9.44
-1 8 15 10.67 11.17
1 -8 -15 -10.06 11.25
1 8 -15 -2.44 8.85
-1 8 14 10.16 10.13
1 -8 -14 -10.11 11.74
1 8 -14 -8.62 12.78
-1 8 13 1.85 7.57
1 -8 -13 18.8 15.58
1 8 -13 7.75 14.93
1 -8 -12 -5.89 6.77
-1 8 12 -11.35 12.35
1 8 -12 3.24 7.19
1 -8 -11 2.36 7.89
-1 8 11 11.75 11.74
-1 8 11 -10.93 10.24
1 8 -11 -8.68 5.93
1 -8 -10 9.98 10.88
-1 8 10 13.95 10.16
1 8 -10 18.2 14.05
1 -8 -9 57.12 20.07
-1 8 9 87 22.21
1 8 -9 69.48 24.6
1 -8 -8 26.7 16.58
-1 8 8 8.02 8.35
1 8 -8 23.56 15.05
1 -8 -8 9.15 8.74
1 -8 -7 203.05 37.9
-1 8 7 225.91 34.68
1 -8 -7 166.35 31.34
1 8 -7 151.48 31.36
1 -8 -6 -3.89 9.56
-1 8 6 21.8 12.7
1 -8 -6 7.55 6.54
1 8 -6 14.75 12.96
1 -8 -5 140.89 31.1
-1 8 5 110.69 22.2
1 -8 -5 117.56 25.78
1 8 -5 160.11 30.95
1 -8 -4 115.86 28.04
-1 8 4 107.36 22.26
1 -8 -4 94.74 22.97
1 8 -4 107.9 26.22
1 -8 -3 71.86 22.79
1 8 -3 70.89 18.8
-1 8 3 82.52 19.53
1 -8 -3 45.3 17.17
1 8 -3 38.68 15.98
1 -8 -2 117.59 29.39
-1 8 2 132.74 24
1 8 -2 119.71 23.02
1 -8 -2 128.51 24.98
1 8 -2 115.22 26.05
1 -8 -1 37.36 17.8
-1 8 1 17.78 8.3
1 8 -1 6.09 6.96
-1 8 1 15.34 10.67
1 8 -1 32.88 15.57
1 -8 -1 18.05 9.67
1 -8 0 18.21 15.07
-1 8 0 9.63 7.44
1 8 0 22.55 10.77
-1 8 0 16.57 12.6
1 -8 0 21.22 10.41
1 8 0 30.44 14.29
1 -8 1 27.25 15.1
1 8 1 17.45 9.45
1 8 1 16.27 11.35
-1 8 -1 -1.62 8.98
1 -8 2 2.34 11.08
1 8 2 0.04 5.51
-1 8 -2 -6.82 10.89
1 8 2 -6.47 10.09
1 -8 3 36.34 18.72
1 8 3 43.7 14.13
1 8 3 16.11 10.12
-1 8 -3 16.29 9.43
1 -8 4 46.99 18.8
1 8 4 12.03 9.58
-1 8 -4 46.84 16.58
1 8 4 33.7 12.92
1 -8 5 -3.26 9.68
1 8 5 12.62 12.61
-1 8 -5 9.16 9.55
1 8 5 0.64 7.34
1 -8 6 33.58 15.4
1 8 6 43.05 15.49
1 8 6 46.98 16.39
-1 8 -6 66.44 20.43
1 -8 7 -9.38 7.05
1 8 7 9.48 10.65
-1 8 -7 -15.5 12.54
1 -8 8 23.42 14.76
1 8 8 -4.53 7.4
-1 8 -8 -12.35 15.12
1 -8 9 144.3 31.86
1 8 9 78.76 22.96
-1 8 -9 93.37 25.15
1 8 10 9.43 12.62
1 -8 10 -1.86 9.95
-1 -8 -10 37.06 20.67
-1 8 -10 10.96 8.55
-1 8 -10 11.95 10.36
1 8 11 234.83 38.92
1 -8 11 257.52 41.08
-1 8 -11 171.34 29.15
-1 -8 -11 220.34 41.93
-1 8 -11 215.28 38.99
1 8 12 14.52 11.79
-1 8 -12 6.34 10.19
-1 -8 -12 14.94 15
-1 8 -12 9.76 11.14
-1 8 -12 7.78 15.26
1 8 13 141.51 32.16
-1 8 -13 79.03 22.42
-1 -8 -13 81.6 27.6
-1 8 -13 82.9 21.43
-1 8 -13 98.32 26.36
-1 8 -14 13.17 11.61
1 8 14 17.83 13.34
-1 8 -14 20.33 11.98
-1 -8 -14 46.17 21.12
-1 8 -14 31.62 16.83
-1 8 -15 25.09 16.41
1 8 15 31.38 17.68
-1 8 -15 17.1 11.91
-1 8 -15 20.4 14.79
1 8 16 40.41 18.38
-1 8 -16 19.97 12.84
-1 -8 -16 60.88 24.1
-1 8 -16 58.86 18.78
-1 8 -16 46.68 19.92
-1 8 -17 6.34 9.43
1 8 17 -13.68 13.47
-1 -8 -17 2.65 9.44
-1 8 -17 23.34 14.11
-1 8 -17 22.89 18.24
1 8 18 65.76 23.59
-1 8 -18 40.6 18.02
-1 -8 -18 -4.04 13.8
-1 8 -18 42.31 16.47
-1 8 -18 38.33 21.5
-1 8 -19 15.85 12.34
1 8 19 4.13 8.95
-1 8 -19 15.06 11.82
-1 8 -20 1.63 9.64
-1 8 -21 22.27 15.32
-1 9 18 7.16 9.82
-1 9 17 1.41 7.63
-1 9 16 -7.42 15.52
-1 9 15 30.81 16.11
1 -9 -15 33.29 18.89
-1 9 14 21.14 17.02
1 -9 -14 15.81 13.37
-1 9 13 61.38 21.9
1 -9 -13 21.73 12.16
-1 9 12 21.25 15.06
1 -9 -12 33.41 14.95
1 9 -11 5.47 8.4
1 -9 -11 6.14 7.88
-1 9 10 18.66 18.22
1 9 -10 67.51 25.22
1 -9 -10 46.78 20.47
-1 9 9 -3.72 8.12
-1 9 9 -9.56 11.5
1 9 -9 -8.84 6.99
1 -9 -9 -6.59 7.97
-1 9 8 6.57 12.44
1 -9 -8 7.84 6.62
1 9 -8 6.99 7.68
1 -9 -7 -2.21 11.42
-1 9 7 27.22 14.08
1 9 -7 3 6.8
1 -9 -7 11.32 13.41
1 -9 -6 23.9 19.76
1 9 -6 29.04 14.93
1 -9 -6 41.68 16.29
1 -9 -5 9.07 13.26
1 -9 -5 22.94 15.75
1 9 -5 25.22 14.7
1 -9 -4 19.48 15.39
1 9 -4 22.12 13.44
1 -9 -3 29.96 17.32
1 9 -3 -8.2 8.32
1 -9 -2 14.48 11.32
1 9 -2 0.16 9.05
1 -9 -1 5.76 8.75
1 9 -1 7.18 8.89
1 -9 0 17.01 16.5
1 9 0 26.56 16.68
1 -9 1 27.58 16.34
-1 9 -1 29.21 16.59
1 9 1 18.41 11.22
1 -9 2 -6.29 12.29
1 9 2 12.67 10.25
1 9 2 23.39 12.15
-1 9 -2 1.59 9.35
1 -9 3 56.34 22.2
1 9 3 57.67 19.98
-1 9 -3 51.96 18.5
1 9 3 86.35 22.91
1 -9 4 27.33 18.7
1 9 4 45.65 18.99
1 9 4 33.58 15.71
-1 9 -4 48.07 19.15
1 -9 5 51.64 18.5
1 9 5 84.73 22.3
-1 9 -5 98.52 26.6
1 9 6 13.75 8.7
-1 9 -6 30.64 17
1 9 7 1.77 7.95
-1 9 -7 -2.27 8.79
1 9 8 8.63 5.69
-1 9 -8 -3.36 9.25
-1 9 -8 2.06 7.16
-1 9 -9 2.69 11.97
1 9 9 -1.27 12.58
-1 9 -9 1.78 10.19
-1 9 -10 -10.63 10.92
1 9 10 -13.84 9.51
-1 9 -10 0.69 10.15
1 9 11 -16.7 12.11
-1 9 -11 -7.72 9.32
1 9 12 2.42 11.34
-1 9 -12 32.92 17.42
-1 9 -13 20.95 14.9
1 9 13 12.92 10.3
-1 9 -14 15.63 11.58
1 9 14 22.31 14.18
1 9 15 -3.9 8.14
-1 9 -15 9.05 10.73
-1 9 -16 15.2 8.36
-1 9 -17 -18.6 13.3
-1 9 -18 3.09 7.31
1 -10 -11 4.31 12.81
1 10 -3 29.51 18.47
1 10 -2 27.93 17.84
1 10 -1 1.84 9.69
1 10 0 20.83 12
1 10 1 18.32 10.56
1 10 2 7.36 9.67
2 0 -33 -8.74 8.96
2 0 -32 13.59 11.38
2 0 -31 -10.62 10.83
2 0 -31 -3.26 10.08
2 0 -30 0.1 5.86
2 0 -30 -3.43 10.07
2 0 -29 4.07 7.05
2 0 -29 -1 5.78
2 0 -28 10.31 8.41
2 0 -28 5.54 5.66
2 0 -28 8.93 9.8
2 0 -27 6.32 9.27
2 0 -27 -8.82 8.7
2 0 -26 90.38 21.24
2 0 -26 85.47 19
2 0 -25 -6.79 6.59
2 0 -25 3.84 7.75
2 0 -24 178.91 26.18
2 0 -24 195.77 30.17
2 0 -23 7.02 7.34
2 0 -23 12.59 7.57
2 0 -22 -0.58 5.48
2 0 -22 -0.05 5.79
2 0 -21 -2.05 3.32
2 0 -21 8.85 7.3
2 0 -20 175.9 25.53
2 0 -20 177.73 24.39
2 0 -19 17.88 9.83
2 0 -18 60.81 5.89
2 0 -18 62.35 13.66
2 0 -17 1.15 5.48
2 0 -17 -1.62 1.54
-2 0 16 160.96 12.09
2 0 -16 141.37 11.86
2 0 -16 135.61 11.61
2 0 -16 134.94 20.23
2 0 -16 157.21 21.6
-2 0 15 2.06 1.79
2 0 -15 0.8 1.5
2 0 -15 2.5 2.14
2 0 -15 8.36 6.2
2 0 -15 -4.17 6.47
2 0 -14 287.84 19.15
-2 0 14 266.68 17.73
2 0 -14 342.36 20.51
2 0 -14 350.32 30.38
-2 0 13 0.73 2.95
2 0 -13 4.42 3.92
2 0 -13 3.03 3.42
-2 0 12 42.76 8.25
2 0 -12 44.54 8.29
2 0 -12 23.86 7.74
-2 0 11 1.7 3.97
2 0 -11 0.77 2.81
2 0 -11 -1.59 4.97
2 0 -10 344.3 24.21
-2 0 10 337.13 23.4
2 0 -10 338.62 26.3
2 0 -9 -0.33 3.12
-2 0 9 8.02 4.82
2 0 -9 0.73 2.7
-2 0 8 1389.47 49.96
2 0 -8 1313.39 49.29
2 0 -8 1363.8 48.61
-2 0 7 8.5 6.92
2 0 -7 7.86 6.87
2 0 -7 1.65 3.25
2 0 -6 6097.1 108.44
-2 0 6 6049.45 106.96
2 0 -6 6088.66 78.12
-2 0 6 6203.75 94.65
2 0 -6 6388.97 97.15
2 0 -5 11.08 7.23
-2 0 5 -0.52 4.73
2 0 -5 5.94 3.8
2 0 -5 -1.03 4.1
-2 0 5 9.66 5.07
2 0 -4 1639.54 57.04
-2 0 4 1728.81 58.33
2 0 -4 1837.65 34.09
-2 0 4 1854.71 48.08
2 0 -4 1847.43 49.45
-2 0 3 -3.82 5.32
2 0 -3 0.14 4.69
2 0 -3 -2.68 2.47
-2 0 3 1.37 1.82
-2 0 3 2.19 3.89
2 0 -3 2.01 3.3
2 0 -2 568.06 34.52
-2 0 2 601.63 35.17
2 0 -2 617.8 26.95
-2 0 2 669.46 27.56
-2 0 2 604.46 16.84
-2 0 1 5.89 6.26
2 0 -1 -4.86 4.5
-2 0 1 0.65 2.41
-2 0 0 29.95 9.66
2 0 0 32.49 10.07
-2 0 -1 0.01 6.15
2 0 1 2.68 6.12
2 0 2 773.73 38.55
-2 0 -2 718.31 36.96
2 0 3 3.84 4.86
-2 0 -3 -0.59 6.45
-2 0 -4 123.54 15.6
2 0 4 143.77 16.39
2 0 4 136.61 13.15
2 0 5 2.54 2.89
-2 0 -5 12.26 7.98
2 0 5 2.44 4.35
-2 0 -5 6.85 5.16
2 0 5 -2.99 3.52
2 0 5 2.25 2.27
2 0 6 116.77 11.68
2 0 6 149.3 16.32
-2 0 -6 129.49 16.49
-2 0 -6 127 13.95
2 0 6 138.95 15.04
2 0 6 119.52 9.28
2 0 7 8.89 4.47
2 0 7 4.18 5.39
-2 0 -7 1.69 4.46
2 0 7 3.52 4.55
-2 0 -7 1.98 5.63
2 0 7 2.86 4.4
2 0 7 0.05 2.6
2 0 8 682.5 31.52
-2 0 -8 779.1 36.63
2 0 8 760.49 34.51
-2 0 -8 720.38 37.15
2 0 8 728.23 36.67
2 0 8 707.56 36.07
2 0 8 754.9 23.75
-2 0 -9 1.16 2.94
2 0 9 5.87 4.36
2 0 9 1.16 3.14
-2 0 -9 1.26 6
2 0 9 8.35 5.78
-2 0 -9 5.25 5.58
2 0 9 -2.58 3.41
2 0 9 -0.76 1.63
-2 0 -9 3.18 2.57
2 0 10 72.68 11.95
-2 0 -10 73.65 11.39
2 0 10 111.95 12.31
-2 0 -10 85.23 11.64
-2 0 -10 82.5 13.91
2 0 10 80.45 13.85
2 0 10 55.4 11.54
-2 0 -10 79.79 8.41
2 0 10 86.71 8.88
-2 0 -11 1.47 3.96
2 0 11 -1.67 3.25
2 0 11 -1.62 2.16
2 0 11 0.68 1.83
-2 0 -11 3.93 2.81
2 0 11 8.27 6.2
-2 0 -11 -3.08 5.38
2 0 11 5.73 6.28
-2 0 -11 7.34 4.02
2 0 11 -1.24 2.02
-2 0 -12 2685.64 76.03
2 0 12 2653.15 78.55
2 0 12 2743.7 54.14
-2 0 -12 2856.92 59.09
2 0 12 2703.57 85.31
-2 0 -12 2740.12 84.97
2 0 12 2637.16 52.6
-2 0 -12 2660.51 51.58
2 0 13 1.93 2.07
-2 0 -13 4.72 6.97
-2 0 -13 -0.11 2.28
-2 0 -13 9.42 8.83
2 0 13 0.96 3.78
2 0 13 1.37 3.98
-2 0 -13 2.7 4.18
-2 0 -14 1537.02 37.85
2 0 14 1500 36.16
-2 0 -14 1464.92 60.18
2 0 14 1474.5 34.49
-2 0 -14 1568.09 69.19
2 0 14 1489.01 68.2
-2 0 -14 1432.94 40.6
2 0 14 1437.76 42.71
2 0 15 -2.81 1.76
2 0 15 1.55 1.93
-2 0 -15 -2.68 1.57
-2 0 -15 5.13 7.01
2 0 15 10.55 8.51
-2 0 -15 8.37 4.59
2 0 16 23.34 10.35
-2 0 -16 38.37 12.44
-2 0 -16 34.62 7.87
-2 0 -17 4.48 6.85
2 0 17 -9 8.43
-2 0 -17 1.68 3.38
-2 0 -18 13.92 9.51
2 0 18 13 10.36
-2 0 -18 8.7 5.13
2 0 19 -0.95 5.43
-2 0 -19 3.72 4.49
2 0 20 801 61.15
-2 0 -20 726.12 57.13
-2 0 -20 747.99 34.97
-2 0 -21 11.81 11.04
2 0 21 21.82 16.65
-2 0 -21 4.49 5.45
-2 0 -22 491.71 49.5
2 0 22 457.89 49.51
-2 0 -22 453.9 28.56
2 0 23 -1.5 5.99
-2 0 -23 7.88 5.83
-2 0 -24 82.64 22.43
2 0 24 144.39 29.28
2 0 25 3.41 8.32
-2 0 -25 30.11 15.44
2 0 26 37.04 17.04
-2 0 -26 61.62 22.93
2 0 27 -1.68 7.66
-2 0 -27 13 11.66
-2 0 -28 36.12 18.26
-2 0 -29 -2.96 10.95
-2 0 -30 44.08 19.15
-2 0 -31 11.92 15.33
-2 0 -32 67.61 24.09
2 -1 -34 2.53 8.08
2 -1 -34 -6.98 9.2
2 -1 -33 -10.79 10.03
2 -1 -33 4.62 7.85
2 -1 -32 -29.38 15.45
2 1 -32 -15.96 11.59
2 -1 -32 -29.34 15.16
2 -1 -31 3.97 8.99
2 1 -31 -1.96 8.12
2 -1 -31 18.46 13.43
2 1 -30 27.69 16.11
2 -1 -30 53.77 18.24
2 -1 -30 24.98 12.66
2 -1 -29 7.89 6.83
2 1 -29 3.86 10.12
2 1 -29 -0.03 6.1
2 -1 -29 4.84 4.78
2 -1 -28 15.74 11.61
2 1 -28 43.91 13.77
2 1 -28 44.32 14.87
2 -1 -28 45.86 17.53
2 -1 -27 8.57 6.18
2 -1 -27 28.91 12.13
2 1 -27 33.84 12.93
2 1 -27 24.58 11.3
2 -1 -26 15.86 11.9
2 1 -26 23.63 11.66
2 -1 -26 16.33 8.75
2 1 -26 24.11 9.72
2 -1 -25 19.89 10.03
2 1 -25 5.13 5.02
2 -1 -25 16.78 7.76
2 1 -25 27.59 10.85
2 1 -24 94.77 19.81
2 -1 -24 87.65 17.4
2 1 -24 133.75 23.97
2 -1 -23 15.84 8.31
2 1 -23 17.38 8.6
2 1 -23 13.54 6.64
2 -1 -22 17.86 8.22
2 1 -22 24.35 10.03
2 1 -22 35.23 12.43
2 -1 -21 6.03 6.93
2 1 -21 11.95 9.04
2 1 -21 -0.83 6.86
2 -1 -20 48.12 5.08
2 -1 -20 67.11 15.31
2 -1 -20 41.49 5.92
2 1 -20 62.99 14.47
2 1 -20 75.35 17.12
2 -1 -19 492.18 19.28
2 1 -19 506.1 18.3
2 -1 -19 485.68 23.67
-2 -1 19 422.99 17.64
2 1 -19 539.86 43.33
2 1 -19 498.93 38.84
2 1 -18 8.7 3.53
-2 -1 18 2.88 2.2
2 -1 -18 9.35 3.3
2 -1 -18 9.75 4.44
2 1 -18 7.9 7.11
2 1 -18 15.68 9.73
2 -1 -17 947.25 31.07
2 1 -17 938.09 30.29
-2 -1 17 928.44 35.66
2 -1 -17 997.4 41.51
2 1 -17 912.18 54.54
2 1 -17 908.23 48.95
2 -1 -16 100.52 10.73
2 -1 -16 98.64 13.63
2 1 -16 89.12 10.03
-2 -1 16 105.7 13.22
2 1 -16 96.71 18.83
2 1 -16 120.53 17.76
2 -1 -15 35.28 6.94
2 -1 -15 41.85 9.46
-2 -1 15 47.15 9.15
2 1 -15 64.61 14.24
2 1 -15 54.9 12.45
-2 -1 14 7.27 4.08
2 -1 -14 6.29 3.46
2 -1 -14 8.94 4.48
2 1 -14 6.76 6.78
2 1 -14 9.99 6.08
2 -1 -13 244.31 18.43
-2 -1 13 246.51 22
2 -1 -13 262.34 23.13
2 1 -13 259.35 26.36
2 1 -13 247.92 22.74
2 -1 -12 258.86 19.4
-2 -1 12 261.32 22.46
2 -1 -12 277.85 23.48
2 -1 -12 263.22 19.16
2 1 -12 233.58 25.65
2 1 -12 287.16 23.25
2 -1 -11 10.5 4.53
2 1 -11 14.19 7.55
-2 1 11 11.72 4.48
2 -1 -11 9.38 5.31
-2 -1 11 15.19 7.14
2 -1 -11 3.39 3.18
2 -1 -11 7.66 4.73
2 1 -11 14.17 6.63
2 -1 -10 447.98 29.2
2 -1 -10 449.06 25.75
-2 -1 10 430.54 27.88
-2 1 10 396.25 24.09
2 -1 -10 399.56 29.62
2 1 -10 388.31 30.84
2 1 -10 446.83 26.7
2 -1 -9 115.39 15.23
2 1 -9 93.27 12.09
2 -1 -9 109.98 13.18
2 1 -9 105.39 16.14
-2 -1 9 90.36 12.89
-2 1 9 117.84 13.75
2 -1 -9 87.14 14.2
2 -1 -9 116.92 17.36
2 1 -9 102.41 12.55
2 1 -8 -3.72 4.42
2 -1 -8 3.93 3.59
2 1 -8 2.65 3.76
-2 -1 8 6.31 4.43
2 -1 -8 3.34 2.91
-2 1 8 2.66 3.95
2 -1 -8 2.76 3.71
2 -1 -8 7.76 5.68
2 1 -8 8.9 5.37
2 1 -7 10.47 6.27
2 -1 -7 14.5 5.92
-2 -1 7 8.11 4.97
2 1 -7 8.49 4.92
-2 1 7 2.48 5.16
2 -1 -7 17.75 6.35
2 -1 -7 8.51 3.82
2 1 -7 12.27 4.9
2 -1 -7 13.97 6.62
-2 -1 7 6.54 3.59
2 -1 -6 8.54 5.65
-2 -1 6 12.84 6.4
2 1 -6 11.4 4.78
-2 1 6 17.19 7.41
2 -1 -6 7.1 5.34
2 -1 -6 9.69 5.53
-2 1 6 3.78 3.52
2 1 -6 -1.03 3.33
-2 -1 6 5.11 3.8
2 -1 -6 6.4 3.82
2 1 -5 13.32 5.41
-2 -1 5 13.8 5.53
2 -1 -5 13.7 6.35
-2 -1 5 11.81 3.97
2 -1 -5 11.41 5.78
-2 1 5 10.33 6.83
-2 1 5 11.14 5.2
2 -1 -5 19.59 7.28
2 -1 -5 20.9 7.06
-2 -1 5 15.31 4.96
2 1 -5 20.14 5.99
2 -1 -4 28.6 7.81
-2 -1 4 22.62 6.84
2 1 -4 22.49 6.61
-2 -1 4 33.75 8.1
2 -1 -4 27.94 8.04
-2 1 4 16.36 6.87
-2 1 4 18.28 5.23
2 -1 -4 18.72 5.79
-2 1 4 9.1 4.5
2 -1 -4 26.49 5.83
-2 -1 4 17.3 5.27
2 1 -3 81.5 12.33
-2 -1 3 75.03 11.72
-2 -1 3 89.26 12.6
2 -1 -3 83.82 12.1
-2 1 3 95.02 13.27
2 -1 -3 93.43 12.94
-2 1 3 95.36 10.85
2 -1 -3 91.77 10.66
-2 1 3 93.75 12.32
2 -1 -3 79.29 11.29
-2 1 2 328.69 23.7
2 -1 -2 360.87 24.63
-2 -1 2 343.1 23.88
2 -1 -2 334.33 23.69
-2 -1 2 306.15 22.3
2 1 -2 330.52 22.62
-2 1 2 329.2 19.02
-2 1 2 335.75 21.69
2 -1 -2 340 22.15
2 1 -1 263.07 20.21
-2 -1 1 263.73 20.35
2 -1 -1 239.58 20.89
-2 1 1 278.02 21.81
-2 -1 1 220.66 18.86
2 -1 -1 269.71 21.75
2 -1 -1 220.46 17.12
-2 1 1 245.32 18.24
2 -1 0 640.93 32.45
2 1 0 715.53 33.28
-2 -1 0 697.39 33.14
2 -1 0 726.96 34.71
-2 1 0 737.25 34.45
-2 -1 0 678.51 32.68
2 -1 0 679.68 29.21
-2 1 0 675.59 29.4
-2 -1 -1 2691.78 64.18
2 -1 1 2745.18 65.62
2 -1 1 2745.53 66.77
-2 -1 -1 2623.74 63.79
-2 1 -1 2635.47 64.69
2 1 1 2672.74 63.68
-2 1 -1 2668.08 57.33
2 1 2 270.73 20.47
-2 -1 -2 265.71 20.49
2 -1 2 249.12 19.96
-2 -1 -2 242.58 19.55
2 -1 2 252.69 20.63
-2 1 -2 253.34 20.42
2 -1 2 227.17 16.15
-2 1 -2 226.53 16.72
-2 -1 -3 253.73 20.28
2 -1 3 225.81 19.65
-2 1 -3 187.94 17.39
-2 -1 -3 220.59 18.98
2 -1 3 193.02 17.52
2 1 3 231.39 18.65
-2 1 -3 193.46 15.72
2 -1 3 205.35 16.23
2 -1 3 199.56 15.3
-2 -1 -4 1171.6 42.78
-2 1 -4 1101.88 41.06
2 -1 4 1074.83 21.54
2 -1 4 1138.33 43.43
-2 -1 -4 1189.6 42.78
2 -1 4 1154.76 41.79
2 1 4 1134.06 39.87
2 -1 4 1138.97 40.05
-2 1 -4 1096.67 38.85
2 -1 4 1095.92 36.07
-2 -1 -5 1400.22 47.35
2 -1 5 1298.71 46.89
-2 1 -5 1343.69 44.91
-2 -1 -5 1406.81 47.84
2 -1 5 1233.97 26.59
2 1 5 1324.03 43.2
2 -1 5 1363.08 44.92
-2 1 -5 1306.25 44.72
2 1 5 1338.02 42.96
2 -1 5 1323.44 45.3
-2 1 -5 1271.98 39.76
2 -1 5 1296.59 39.67
2 -1 6 3.71 2.14
2 1 6 19.56 7.24
-2 -1 -6 11.21 5.77
2 1 6 9.53 4.53
2 -1 6 10.74 6.04
-2 -1 -6 18.39 8.25
-2 1 -6 4.93 4.27
2 -1 6 7.15 5.78
-2 1 -6 6.89 5.97
2 1 6 3.24 2.76
2 -1 6 -2.15 4.44
2 -1 6 8.82 4.85
-2 1 -6 15.32 5.5
2 -1 6 1.2 3.62
-2 1 -7 314.07 21.23
2 -1 7 364.74 22.6
2 1 7 338.31 23.98
-2 -1 -7 352.56 24.75
-2 1 -7 346.73 17.32
2 1 7 349.32 21.83
2 -1 7 340.48 24.51
2 -1 7 359.37 18.6
-2 1 -7 356.63 26.03
2 1 7 333.88 23.24
2 -1 7 351.23 25.71
2 -1 7 320.18 22.9
2 -1 7 348.87 21
-2 1 -7 319.66 20.62
2 -1 8 131.75 13.27
2 -1 8 146.24 16.37
2 1 8 131.03 16.22
-2 -1 -8 153.4 17.01
-2 1 -8 126.62 11.62
-2 1 -8 124.99 13.4
-2 1 -8 130.87 16.57
2 1 8 140.06 16.2
2 1 8 142.4 16.79
2 -1 8 125.55 15.46
2 -1 8 122.99 16.12
2 -1 8 125.91 12.83
-2 1 -8 134.52 13.36
2 -1 9 188.44 15.59
-2 1 -9 188.57 15.17
2 1 9 176.5 19.36
-2 -1 -9 228.92 20.42
2 -1 9 193.19 19.11
-2 1 -9 206.67 16.76
2 1 9 161.19 18.51
2 1 9 213.33 20.26
-2 1 -9 211.25 21.74
-2 -1 -9 205.67 20.31
2 -1 9 177.34 19.1
2 -1 9 235.26 18.43
-2 1 -9 201.31 17.12
-2 -1 -10 260.32 21.99
-2 1 -10 295.14 20.48
2 1 10 295.69 25.71
2 -1 10 280.84 22.91
2 -1 10 297.91 19.16
-2 1 -10 258.95 18.11
2 1 10 275.16 25.15
2 1 10 319.79 25.68
-2 1 -10 293.6 26.87
-2 -1 -10 311.67 25.6
2 -1 10 295.52 25.94
-2 1 -10 271.13 20.12
2 -1 10 275.23 20.52
-2 -1 -11 223.44 22.77
-2 -1 -11 248.14 21.7
-2 1 -11 232.61 19.27
2 1 11 281.51 26.52
2 -1 11 235.19 21.24
2 -1 11 247.55 16.85
2 -1 11 220.98 16.13
-2 -1 -11 217.2 22.5
2 1 11 208.89 23.27
-2 1 -11 211.19 24.04
2 1 11 210.73 21.91
2 -1 11 202.64 22.43
2 -1 11 243.21 20.01
-2 1 -11 249.45 19.7
-2 1 -12 461.54 28.87
-2 -1 -12 441.52 32.86
-2 -1 -12 476 30
2 1 12 463.23 34.85
2 -1 12 435.82 28.77
2 -1 12 458.45 22.63
-2 1 -12 455.37 36.1
2 -1 12 452.33 34.69
-2 -1 -12 460.1 33.98
2 1 12 473.69 34.25
2 1 12 465.37 35.74
2 -1 12 463.52 28.26
-2 1 -12 448.14 26.89
2 1 13 3.03 5.6
-2 1 -13 4.99 3.9
-2 -1 -13 11.51 6.51
2 -1 13 11.96 5.22
2 -1 13 4.88 2.88
-2 1 -13 0.44 4.2
-2 -1 -13 -2.21 5.22
2 -1 13 7.21 6.86
2 1 13 1.23 5.72
2 -1 13 0.98 2.39
-2 1 -13 23.77 7.35
-2 1 -14 161.56 19.18
2 1 14 182.92 24.18
2 -1 14 146.19 16.04
-2 -1 -14 162.32 17.89
2 1 14 160.69 12.81
2 -1 14 159.48 12.55
2 -1 14 128.85 20.55
-2 1 -14 168.36 23.83
-2 -1 -14 156.17 21.4
2 1 14 192.39 25.46
2 -1 14 176.11 18.34
-2 1 -14 167.57 17.3
2 1 15 42.34 12.45
-2 1 -15 25.36 9.11
-2 -1 -15 16.23 5.99
2 1 15 28.61 5.4
2 -1 15 28.17 5.26
2 -1 15 20.53 5.67
-2 -1 -15 33.12 10.18
2 -1 15 25 9.91
-2 1 -15 22.77 10.44
2 1 15 32.06 12.25
-2 1 -15 29.99 7.75
2 -1 15 19.3 6.08
2 -1 16 98.84 10.8
-2 -1 -16 133.9 14.7
-2 1 -16 107.12 16.88
2 -1 16 107.06 9.38
2 1 16 111.21 9.97
-2 -1 -16 133.74 21.04
2 1 16 114.8 20.48
-2 1 -16 138.51 22.28
2 -1 16 125.19 21.67
-2 1 -16 112.25 15.09
2 -1 16 113.77 15.67
2 -1 17 4.68 2.04
2 -1 17 3.53 1.82
-2 -1 -17 4.05 2.58
2 1 17 1.77 1.79
-2 -1 -17 10.37 7.08
-2 1 -17 -2.6 4.29
2 -1 17 6.56 5.14
2 1 17 -3.91 7.56
-2 1 -17 19.01 7.17
2 -1 17 12.49 6.32
-2 -1 -18 436.04 20.66
2 1 18 420.28 15.93
2 -1 18 378.58 13.71
-2 -1 -18 453.92 41.43
-2 1 -18 426.16 42.25
2 1 18 470.61 44.74
2 -1 18 457.5 43.89
-2 1 -18 434.61 31.05
2 -1 18 432.75 32.44
-2 -1 -19 135.87 8.72
-2 -1 -19 181.42 27.18
2 -1 19 147.48 25.09
2 1 19 167.14 27.79
-2 1 -19 190.6 29.37
-2 1 -19 173.58 19.76
2 -1 19 149.26 19.51
-2 -1 -20 11.8 8.48
-2 1 -20 10.25 10.04
2 -1 20 -5.24 7.46
2 1 20 -6.99 6.04
-2 1 -20 -0.29 4.57
-2 1 -21 92.2 21.49
-2 -1 -21 75.61 18.98
2 1 21 90.54 22.96
2 -1 21 52.59 16.71
-2 1 -21 87.08 14.75
-2 -1 -22 43.28 15.07
2 -1 22 33.14 16.52
2 1 22 42.2 15.9
-2 1 -22 42.8 17.44
-2 1 -22 25.26 8.12
-2 -1 -23 97.78 22.9
-2 1 -23 116.48 26.36
2 1 23 106.06 25.86
2 -1 23 107.19 26.82
-2 1 -23 82.29 15.45
-2 -1 -24 36.78 15.53
-2 1 -24 29.83 15.66
2 1 24 37.04 15.33
2 -1 24 20.55 12.48
-2 1 -24 25.68 9.71
2 -1 25 183.94 34.37
-2 1 -25 258.85 40.08
2 1 25 190.95 35.82
-2 -1 -25 217.78 36.06
-2 1 -25 239.85 26.33
-2 1 -26 -5.35 12.32
2 1 26 2.29 9.05
-2 -1 -26 19.86 17.05
-2 1 -27 11.38 11.76
-2 -1 -27 6.33 8.1
2 1 27 7.43 10.4
-2 -1 -28 2.43 7.26
-2 1 -28 41 19.65
-2 -1 -29 43.69 17.64
-2 1 -29 43.2 18.29
-2 -1 -30 97.92 28.26
-2 1 -30 72.04 23.64
-2 1 -31 1.63 9.15
-2 -1 -31 6.74 13.02
-2 -1 -32 66.19 23.68
-2 -1 -33 35.29 18.1
2 -2 -33 -5.16 15.7
2 -2 -32 20.26 12.42
2 -2 -32 -6.99 10.46
2 -2 -32 -25.81 15.45
2 2 -31 0.07 9.42
2 -2 -31 -9.75 12.19
2 -2 -31 -14.98 10.74
2 -2 -31 1.22 6.76
2 -2 -30 -19.78 13.79
2 -2 -30 -9.95 12.42
2 2 -30 10.67 10.03
2 2 -30 8.1 9.47
2 -2 -30 -6.88 10.84
2 -2 -29 70.3 24.92
2 -2 -29 10 9.87
2 -2 -29 37.91 17.03
2 2 -29 59.52 19.53
2 -2 -28 7.52 8.48
2 -2 -28 21.65 13.22
2 2 -28 32.94 15.4
2 -2 -27 207.51 33.61
2 2 -27 187.26 31.53
2 -2 -26 135.07 33.3
2 -2 -26 144.85 27
2 2 -26 167.37 29.7
2 -2 -25 41.23 18.71
2 -2 -25 23 11.32
2 -2 -25 30.39 12.53
2 2 -25 35.23 11.88
2 2 -25 35.08 14.61
2 -2 -24 357.93 46.52
2 -2 -24 277.66 35.75
2 2 -24 222.48 32.74
2 -2 -24 288.63 30.46
2 2 -24 289.74 30.89
2 -2 -23 60.6 14.79
2 -2 -23 54.1 16.9
2 -2 -23 38.41 17.39
2 2 -23 36.4 14.22
2 2 -23 28.75 9.43
2 -2 -22 367.36 44.75
2 -2 -22 261.7 32.57
2 2 -22 267.4 27.76
2 2 -22 296.48 36.09
2 -2 -21 25.93 6.61
2 -2 -21 24.79 7.53
2 -2 -21 28.32 12.82
2 2 -21 26.49 12.91
2 2 -21 30.07 9.86
2 -2 -20 161.05 18.77
-2 -2 20 122.72 15.04
2 -2 -20 141.74 14.28
2 2 -20 135.99 13.22
2 -2 -20 147.24 27.55
2 2 -20 184.8 27.41
2 2 -20 167.69 21.1
2 -2 -19 8.37 4.65
2 2 -19 19.05 5.25
-2 -2 19 14.81 5.83
2 -2 -19 18.25 6.8
2 -2 -19 18.08 11.04
2 2 -19 22.38 10.18
2 2 -19 20.31 8.37
-2 -2 18 85.54 13.65
2 2 -18 64.52 9.75
2 -2 -18 66.47 9.87
2 -2 -18 49.98 10.69
2 -2 -18 63.43 17.33
2 2 -18 70.2 12.87
2 2 -18 42.14 12.7
2 2 -17 10.94 4.31
-2 -2 17 13.48 5.78
2 -2 -17 5.52 4.81
2 -2 -17 13.74 4.78
2 -2 -17 5.02 7.81
2 2 -17 3.99 4
2 2 -17 18.13 9.23
-2 -2 16 8.07 5.33
2 -2 -16 5.16 4.87
2 2 -16 0.32 3.46
2 -2 -16 4.1 4.52
2 -2 -16 1.43 6.34
2 2 -16 6.58 6
2 2 -16 3.54 7.42
-2 -2 15 19.57 7.09
2 2 -15 15.45 5.53
2 -2 -15 35.37 9.51
2 -2 -15 26.06 7.11
2 -2 -15 31.15 13
2 2 -15 19.17 9.74
2 2 -15 19.94 7.22
-2 -2 14 58.27 11.07
2 -2 -14 59.77 11.38
2 -2 -14 73.34 11.18
2 2 -14 69.31 10.86
2 -2 -14 85.06 19.43
2 2 -14 75.07 16.18
2 2 -14 74.61 11.66
-2 -2 13 98.94 14.27
-2 -2 13 101.65 14.74
2 2 -13 100.57 13.41
2 -2 -13 106.91 13.94
2 -2 -13 91.89 13.89
2 -2 -13 113.82 19.65
2 2 -13 124.54 14.22
2 2 -13 99.95 18.73
-2 -2 12 -2.46 2.92
-2 -2 12 7.16 5.61
2 -2 -12 2.5 4.15
2 2 -12 0.94 3.31
2 -2 -12 5.94 5.39
2 -2 -12 -4.14 7.08
2 2 -12 5.35 7.39
2 2 -12 8.08 4.43
-2 -2 11 18.75 6.73
-2 -2 11 15 6.16
2 2 -11 13.58 4.97
2 -2 -11 23.06 8.07
2 -2 -11 15.63 7.16
2 -2 -11 13.78 6.52
2 -2 -11 9.04 6.58
2 2 -11 20.88 10
2 2 -11 15.74 5.46
2 -2 -10 524.98 32.98
-2 -2 10 477.61 30.36
-2 2 10 475.9 31.02
2 -2 -10 488.97 38.74
2 -2 -10 463.1 29.31
2 -2 -10 508.06 38.31
2 2 -10 482.54 24.45
2 -2 -10 533.17 35.41
2 2 -10 481.11 36.54
2 -2 -9 1829.37 71.28
-2 2 9 1757.74 58.78
2 -2 -9 1727 59.46
-2 -2 9 1754.02 57.49
2 -2 -9 1748.93 57.16
2 -2 -9 1654.66 59.12
2 -2 -9 1742.07 67.57
2 2 -9 1634.86 65.68
-2 2 8 2132.86 64.23
2 -2 -8 2237.77 66.93
2 -2 -8 2207.16 75.65
-2 -2 8 2273.04 65.46
2 -2 -8 2217.44 64.44
2 -2 -8 2169.14 72.57
2 2 -8 2138.79 73.17
-2 -2 8 2204.56 45.16
2 -2 -7 1011.3 48.59
2 -2 -7 1001.64 44.93
-2 -2 7 935.78 42.11
-2 2 7 884.33 42.06
2 -2 -7 943.22 42.45
2 -2 -7 904.02 45.25
-2 2 7 929.05 46.29
2 2 -7 926.78 47.77
2 -2 -7 949.86 48.58
-2 -2 7 945.12 29.09
2 -2 -6 5217.74 104.1
2 -2 -6 5090.32 99.34
-2 2 6 5010.08 98.13
-2 -2 6 5276.98 98.14
2 -2 -6 4997.67 97.54
-2 -2 6 5131.79 67.37
-2 2 6 5178.97 104.62
2 -2 -6 5114.37 103.59
2 2 -6 5125 106.18
2 -2 -6 5002.4 107.67
-2 -2 5 92.03 13.99
-2 2 5 85.55 13.52
2 -2 -5 80.06 13.18
2 -2 -5 68.08 13.1
2 -2 -5 86.77 13.87
2 -2 -5 67.07 14.05
-2 2 5 64.33 12.12
2 -2 -5 79.41 13.73
2 2 -5 76.72 14.22
-2 -2 5 66.61 8.04
-2 2 4 2083.3 62.46
2 -2 -4 2220.57 59.87
-2 -2 4 2294.82 64.22
2 -2 -4 2136.54 64.15
2 -2 -4 2249.69 65.12
2 -2 -4 2177.52 64.73
-2 2 4 2322.55 65.85
2 2 -4 2155.85 64.69
2 -2 -4 2090.56 65.12
2 -2 -3 263.18 19.75
-2 2 3 249.61 22.47
-2 -2 3 255.08 21.9
2 -2 -3 255.98 22.86
2 -2 -3 276.71 23.67
2 2 -3 248.46 13.46
-2 2 3 263.15 21.97
2 2 -3 261.94 22.17
2 -2 -3 256.02 21.67
-2 -2 3 256.8 21.95
-2 2 2 1331.74 49.59
-2 -2 2 1284.38 49.23
2 -2 -2 1400.71 40.5
2 -2 -2 1312.52 49.67
2 -2 -2 1344.88 50.77
2 2 -2 1351.02 32.85
-2 2 2 1328.02 47.7
2 2 -2 1288.37 46.72
2 -2 -2 1340.39 48.68
-2 -2 2 1354.54 47.86
-2 -2 1 54.42 10.01
-2 2 1 59.95 11.63
2 -2 -1 53.82 7.43
-2 -2 1 68.41 11.51
2 -2 -1 66.01 12.06
2 -2 -1 67.46 12.01
2 2 -1 52.77 7.29
-2 2 1 62.14 10.36
2 -2 -1 46.4 6.55
-2 -2 1 55.65 7.43
2 -2 -1 50.03 9.47
-2 2 1 47.42 9.26
2 2 -1 46.5 9.01
2 -2 -1 55.19 9.7
-2 -2 0 225.11 20.4
2 -2 0 220.88 12.64
-2 2 0 213.42 20.41
2 -2 0 254.38 22.35
2 -2 0 236.04 21.36
-2 -2 0 243.14 15.61
2 -2 0 223.53 14.55
2 -2 0 232.75 19.16
2 -2 0 234.97 19.76
2 2 0 229.84 18.39
-2 -2 0 222.65 18.08
-2 2 0 225.04 19.4
-2 -2 -1 895.65 40.36
2 -2 1 852.89 20.26
-2 2 -1 843.7 40.11
2 -2 1 895.12 40.49
2 -2 1 891.51 41.01
-2 -2 -1 834.41 31.85
2 -2 1 874.1 30.3
-2 -2 -1 882.59 34.18
2 -2 1 888.36 38.24
2 2 1 861.44 33.02
2 -2 1 936.43 36.78
-2 2 -1 872.26 36
-2 -2 -2 1.55 3.2
-2 2 -2 7.29 7.7
2 -2 2 7.49 5.71
2 -2 2 5.34 6.45
-2 -2 -2 4.3 3.61
-2 2 -2 1.72 3.4
2 -2 2 4.85 3.67
2 2 2 11.6 5.64
2 -2 2 -2.37 3.81
2 -2 2 9.96 5.61
-2 2 -2 4.2 3.51
-2 2 -3 7.18 5.05
-2 -2 -3 5.49 3.03
2 -2 3 4.86 4.73
2 -2 3 5.8 4.62
2 -2 3 6.35 3.37
-2 2 -3 7.69 3.26
-2 2 -3 2.75 3.5
-2 2 -3 3.16 2.72
2 2 3 7.78 2.61
2 -2 3 -0.25 3.59
-2 2 -4 -1.38 3.35
-2 -2 -4 0.22 4.54
2 -2 4 5.97 5.05
2 -2 4 0.95 3.43
-2 2 -4 2.83 3.99
2 -2 4 0.65 2.44
2 -2 4 -0.09 3.34
-2 2 -4 -3.24 4.46
2 2 4 0.65 1.86
-2 2 -4 7.39 4.48
-2 2 -5 22.61 8.7
-2 -2 -5 3.9 3.65
2 -2 5 11.41 8.2
2 -2 5 11.71 5.44
2 -2 5 3.23 3.59
-2 2 -5 9.43 5.22
-2 2 -5 12.04 5.52
-2 2 -5 -1.27 3.39
2 2 5 8.74 3.22
2 -2 5 2.06 4.68
-2 -2 -6 108.72 14.54
-2 2 -6 111.62 14.54
2 -2 6 97.1 14.24
2 -2 6 113.57 14.49
-2 2 -6 86.29 11.73
-2 2 -6 90.67 14.15
2 -2 6 106.47 12.61
2 2 6 98.82 7.69
-2 2 -6 105.04 14.02
2 -2 6 113.09 14.4
-2 2 -7 106.9 7.42
2 -2 7 143.34 17.16
-2 2 -7 126.76 16.08
2 2 7 141.34 18.21
-2 -2 -7 139.62 16.6
2 -2 7 143.27 15.74
2 2 7 133.59 14.69
-2 2 -7 116.97 16.01
2 -2 7 132.1 15.41
-2 2 -7 130.72 16.23
2 -2 7 129.65 15.55
2 2 7 133.36 7.85
2 2 8 435.45 31.79
2 -2 8 468.59 29.87
-2 2 -8 442.09 17.63
-2 2 -8 481.81 30.44
-2 -2 -8 455.49 29.47
2 -2 8 479.45 28.73
-2 2 -8 442.06 32.1
2 -2 8 445.77 28.72
2 2 8 454.19 28.08
2 2 8 465.41 30.74
2 -2 8 474.83 30.56
-2 2 -8 496.6 31.5
2 -2 9 162.12 18.03
-2 2 -9 154.82 11.82
2 2 9 155.6 20.26
-2 2 -9 192.13 19.92
-2 -2 -9 193.73 19.8
2 -2 9 173.58 17.2
2 2 9 187.9 17.68
2 2 9 181.84 18.47
-2 2 -9 188.03 21.84
2 2 9 171.45 19.34
2 -2 9 171.8 18.99
-2 2 -9 208.03 20.85
2 -2 9 203.98 20.61
2 2 10 1581.79 64.77
-2 2 -10 1566.74 41.27
-2 2 -10 1549.43 56.1
2 -2 10 1504.92 54.57
-2 -2 -10 1505.81 54.56
2 -2 10 1567.75 50.84
2 2 10 1515.31 50.09
-2 2 -10 1512.92 63.27
2 -2 10 1556.54 59.01
2 2 10 1537.74 60.46
2 2 10 1637.99 56.91
-2 2 -10 1513.37 56.63
2 -2 10 1610.6 58.41
2 2 11 827.51 48.4
-2 2 -11 722.71 30.68
2 -2 11 777.55 39.37
-2 -2 -11 802 40.03
2 2 11 726.42 34.9
2 -2 11 752.49 34.85
2 -2 11 699.4 41.54
2 2 11 759.59 44.17
-2 2 -11 691.23 44.61
2 2 11 790.81 41.22
-2 2 -11 731.05 40.03
2 -2 11 692.94 39.47
2 -2 12 1596.3 57.14
-2 2 -12 1550.31 48.17
2 2 12 1648.44 70.56
-2 -2 -12 1687.73 58.52
2 2 12 1619.7 51.14
2 -2 12 1622.38 50.62
-2 2 -12 1690.05 72.13
2 2 12 1668.89 61.98
2 2 12 1598.83 66.37
2 -2 12 1581.01 65.23
-2 2 -12 1649.5 61.18
2 -2 12 1686.47 62.56
2 2 13 117.19 20.22
2 -2 13 120.93 16.33
-2 2 -13 93.71 12.91
-2 -2 -13 124.68 16.53
-2 -2 -13 147.28 18
2 2 13 116.58 13.84
2 -2 13 113.73 13.69
-2 2 -13 128.89 21.22
2 2 13 95.38 15.86
2 -2 13 115.08 19.69
2 2 13 130.02 20.32
2 -2 13 104.99 15.85
-2 2 -13 136 18.62
-2 -2 -14 1476.57 55.96
2 2 14 1490.98 71.79
-2 2 -14 1385.97 51.22
-2 -2 -14 1495.59 56.01
2 -2 14 1462.36 54.85
2 -2 14 1453.9 46.51
2 2 14 1444.13 47.58
2 -2 14 1438.14 67.41
-2 -2 -14 1456.97 62.97
-2 2 -14 1434.49 70.69
2 2 14 1434.77 68.12
-2 2 -14 1446.96 59.71
2 -2 14 1505.5 61.57
-2 -2 -15 751.6 39.99
-2 -2 -15 705.02 39.59
2 -2 15 710.6 38.63
2 2 15 779.57 53.39
-2 2 -15 764.96 40.25
2 2 15 732.92 33.57
2 -2 15 718.86 32.59
2 2 15 780.31 52.32
2 -2 15 674.51 48.28
-2 -2 -15 790.91 48.46
-2 2 -15 809.73 54.92
-2 2 -15 786.7 44.8
-2 2 -16 208.53 21.89
2 2 16 220.12 30.34
2 -2 16 175.92 19.32
-2 -2 -16 208.5 21.29
2 -2 16 180.98 16.1
2 2 16 192.01 16.97
-2 -2 -16 188.73 24.42
2 -2 16 191.53 26.86
2 2 16 184.62 26.59
-2 2 -16 163 25.98
-2 2 -16 182.57 22.28
2 2 17 61.48 17.59
-2 -2 -17 86.43 14.46
-2 2 -17 72.87 13.94
2 2 17 72.2 10.24
2 -2 17 58.39 9.2
2 -2 17 66 11.76
2 -2 17 63.56 17.52
2 2 17 81.19 17.94
-2 -2 -17 63.78 15.03
-2 2 -17 52.32 15.66
-2 2 -17 69.91 14.43
-2 -2 -18 10.71 6.34
2 2 18 -2.17 8.44
2 -2 18 8.57 4.96
2 2 18 6.53 3.68
2 -2 18 2.21 2.88
2 -2 18 -4.9 5.6
2 2 18 0.42 5.75
-2 -2 -18 5.48 6.56
-2 2 -18 6.44 8.34
-2 2 -18 9.06 6.8
-2 -2 -19 144.13 17.71
2 -2 19 152.72 16.42
2 -2 19 135.86 12.68
2 2 19 149.4 14
2 2 19 136.79 24.7
-2 -2 -19 175.57 26
2 -2 19 171.37 27.72
-2 2 -19 129.74 25.52
-2 2 -19 196.22 24.36
-2 -2 -20 3.27 5.18
-2 2 -20 -0.94 7.01
-2 -2 -20 5.32 4.97
2 2 20 3.39 5.64
2 -2 20 -1.76 6.22
-2 2 -20 14.96 6.75
-2 -2 -21 3.87 3.41
-2 2 -21 20.54 11.34
2 -2 21 -6.33 8.38
-2 -2 -21 -0.74 4.18
2 2 21 9.56 12.08
-2 2 -21 12.27 6.83
2 2 22 16.94 12.98
2 -2 22 11.72 10.6
-2 2 -22 15.99 9.89
-2 -2 -22 11.48 8.67
-2 2 -22 1.87 5.1
-2 2 -23 25.01 13.71
2 2 23 48.69 17.79
2 -2 23 39.96 16.77
-2 -2 -23 24.1 9.91
-2 2 -23 34.83 11.69
-2 2 -24 24.57 14.59
-2 -2 -24 15.57 9.94
2 2 24 27.13 15.72
-2 2 -24 12.4 6.93
-2 -2 -25 4.87 7.65
2 2 25 -0.42 6.58
-2 2 -25 1.4 5.2
-2 2 -26 89.88 27.08
2 2 26 51.75 19.74
-2 -2 -26 54.63 19.01
-2 2 -26 53.33 14.89
-2 -2 -27 7.88 9.62
-2 2 -27 14.82 9.92
2 2 27 27.76 16.61
-2 2 -28 53.79 21.52
-2 -2 -28 52.73 19.29
-2 2 -29 35.61 17.74
-2 -2 -29 23.37 15.64
-2 -2 -30 37.83 19.9
-2 2 -30 50.29 20.89
-2 -2 -31 24.09 14.14
-2 2 -31 16.33 13.86
-2 -2 -32 38.18 17.79
-2 -2 -33 33 17.89
2 -3 -31 12.15 13.94
2 -3 -31 -8.4 11.33
2 3 -31 6.92 8.7
2 -3 -30 35.47 20.63
2 -3 -30 32.72 17.95
2 3 -30 29.28 14.88
2 -3 -29 -2 8.54
2 3 -29 7.58 7.4
2 -3 -28 13.51 12.87
2 -3 -28 32.31 12.06
2 3 -28 32.94 15.87
2 -3 -27 13.98 11.05
2 -3 -27 13.36 14.07
2 3 -27 8.96 9.04
2 -3 -26 -0.1 9.09
2 -3 -26 24.59 11.37
2 3 -26 -2.76 7.58
2 -3 -25 -7.29 7.49
2 -3 -25 12.58 8.82
2 3 -25 12.19 8.5
2 -3 -24 47.13 14.27
2 -3 -24 32.85 15.58
2 3 -24 53.58 17.71
2 -3 -23 -3.82 8.89
2 -3 -23 7.03 5.81
2 3 -23 12.04 10.9
2 -3 -22 8.57 4.55
2 -3 -22 28.15 15.7
2 -3 -22 5.84 4.92
2 3 -22 11.07 12.08
2 -3 -21 -4.09 3.35
2 -3 -21 18.18 10.06
2 -3 -21 2.14 6.15
2 3 -21 -2.21 8.41
2 3 -21 9.31 5.64
-2 -3 20 3.35 5.72
2 -3 -20 -4.35 3.49
2 -3 -20 9.9 5.96
2 3 -20 -9.03 5.06
2 -3 -20 1.58 3.73
2 -3 -20 -20.7 11.85
2 3 -20 12.74 9.74
2 3 -20 1.99 3.17
-2 -3 19 2.32 2.84
2 -3 -19 11.96 7.74
2 -3 -19 1.95 3.38
2 3 -19 1.1 2.9
2 -3 -19 2.96 5.7
2 -3 -19 13.71 14.21
2 3 -19 0.15 5.53
2 3 -19 -0.15 2.49
-2 -3 18 420.43 32.54
2 -3 -18 435.18 34.57
2 3 -18 455.8 31.61
2 -3 -18 459.42 32.48
2 -3 -18 468.19 48.88
2 -3 -18 439.16 34.47
2 3 -18 382.97 25.05
2 3 -18 490.61 45.79
-2 -3 17 8.35 6.22
-2 -3 17 2.46 4.62
2 -3 -17 8.68 5.36
2 3 -17 6.91 6.12
2 -3 -17 4.52 5.56
2 -3 -17 21.01 9.51
2 -3 -17 27.12 14.73
2 3 -17 0.46 3.49
2 3 -17 39.65 15.31
2 -3 -16 2331.28 79.57
-2 -3 16 2396.12 77.25
-2 -3 16 2335.66 76.35
2 3 -16 2344.36 72.56
2 -3 -16 2398.12 74.51
2 -3 -16 2491.83 106.38
2 -3 -16 2231.88 70.68
2 3 -16 2512.29 99.76
-2 -3 15 -0.18 4.38
-2 3 15 25.37 10.26
2 3 -15 16.65 8.11
2 -3 -15 -2.5 4.09
2 -3 -15 23.08 10.18
2 -3 -15 5 6.51
2 -3 -15 19.64 14.25
2 3 -15 31.62 14.9
-2 -3 14 2336.3 75.9
-2 3 14 2187.62 75.03
2 -3 -14 2297.24 78.32
2 -3 -14 2301.13 73.73
2 3 -14 2337.64 73.27
2 -3 -14 2436.69 99.96
2 3 -14 2238.66 90.92
-2 -3 13 4.3 4.23
-2 3 13 -1.33 4.07
2 -3 -13 0.51 6.11
2 -3 -13 6.03 6.16
2 3 -13 15.76 8.07
2 -3 -13 2.04 8.7
2 3 -13 4.24 8.09
-2 3 12 491.81 35.4
2 -3 -12 447.35 34.22
-2 -3 12 486.62 34.73
2 -3 -12 447.58 32.81
2 3 -12 499.23 34.13
2 -3 -12 480.88 42.19
2 -3 -12 465.78 35.49
2 3 -12 463.51 39.92
-2 3 11 49.82 12.35
-2 -3 11 54.44 11.72
2 3 -11 43.9 10.86
2 -3 -11 53.44 12.81
2 -3 -11 63.48 13.25
2 -3 -11 46 13.26
2 -3 -11 34.4 9.64
2 3 -11 52.51 14.23
-2 -3 10 139.13 18.62
-2 3 10 135.68 19.01
2 3 -10 139.24 18.49
2 -3 -10 170.46 20.74
2 -3 -10 136.82 19.07
2 -3 -10 143.34 22.45
2 -3 -10 128.67 17.06
2 3 -10 175.02 24.74
-2 -3 9 84.01 14.69
-2 3 9 87.9 15.41
2 -3 -9 84.01 14.61
2 3 -9 87.92 15.05
2 -3 -9 104.89 15.87
2 -3 -9 98.2 14.3
2 -3 -9 107.17 19.94
2 3 -9 103.69 18.83
2 -3 -8 104.16 17.17
-2 3 8 126.93 19.27
2 -3 -8 149.88 19.16
2 -3 -8 168.49 21.19
2 3 -8 140.22 18.62
2 -3 -8 132.61 15.66
2 -3 -8 136.18 20.92
-2 -3 8 119.13 9.14
2 3 -8 143.86 21.21
-2 3 7 13.01 6.8
2 -3 -7 12 6.02
2 -3 -7 10.93 7.04
2 3 -7 11.88 5.59
2 -3 -7 7.28 5.08
2 -3 -7 -3.2 5.86
2 -3 -7 9 4.24
2 3 -7 16.4 7.83
-2 -3 7 11.43 3.4
-2 3 6 21.88 9.44
2 -3 -6 19.69 8.07
2 -3 -6 20.39 8.26
2 -3 -6 12.32 6.93
2 3 -6 29.21 9.67
2 -3 -6 4.15 6.91
-2 3 6 13.21 7.73
2 -3 -6 15.17 5.26
2 -3 -6 14.09 6.85
2 3 -6 1.14 5.36
-2 3 5 47.58 11.23
-2 -3 5 49.5 12.01
2 -3 -5 34.14 8.55
2 3 -5 66.18 13.15
2 -3 -5 37.01 10.9
2 -3 -5 52.26 12.82
2 3 -5 44.53 8.41
2 -3 -5 52.35 12.48
-2 3 5 55.33 12.92
2 -3 -5 63.72 12.24
2 -3 -5 45.71 11.15
2 3 -5 52.49 12.47
-2 3 4 326.31 28.5
2 -3 -4 346.64 25.11
2 -3 -4 358.48 30.28
2 -3 -4 353.77 29.26
2 3 -4 314.78 27.63
2 3 -4 365.8 22.25
2 -3 -4 321.65 29.57
-2 3 4 343.03 29.69
2 -3 -4 375.78 28.7
-2 -3 4 368 30.11
2 3 -4 379.91 30.21
2 -3 -4 322.9 28.53
-2 -3 3 58.67 12.49
-2 3 3 61.18 12.87
2 -3 -3 47.09 9.07
2 3 -3 65.01 12.54
2 -3 -3 53.64 13.33
2 -3 -3 50.16 13.3
-2 3 3 36.12 9.81
2 3 -3 70.33 10.27
2 -3 -3 49.03 11.35
2 -3 -3 85.29 14.08
2 3 -3 74.66 13.75
2 -3 -2 385.76 22.97
-2 3 2 363.11 29.96
2 -3 -2 393.05 31.71
2 -3 -2 367.87 30.66
2 3 -2 388.95 30.81
2 3 -2 377.8 23.76
-2 3 2 378.48 30.25
2 -3 -2 373.36 28.69
2 3 -2 335.94 27.01
-2 -3 2 367.06 28.37
2 -3 -2 348.45 27.6
2 -3 -1 218.35 16.11
-2 3 1 177.22 21.53
2 -3 -1 238.97 24.61
2 -3 -1 223.75 23.66
2 3 -1 213.52 23.29
-2 -3 1 201.6 17.6
-2 3 1 212.78 22.27
2 3 -1 207.99 17.9
-2 -3 1 224.26 21.76
2 -3 -1 240.31 22.77
2 3 -1 223.57 21.62
2 -3 -1 189.96 20.13
-2 3 0 966.5 49.63
2 -3 0 996.32 49.6
2 3 0 1073.44 50.65
2 -3 0 973.71 49.55
-2 3 0 961.72 47.48
2 3 0 962.38 40.7
-2 -3 0 956.01 39.23
2 3 0 951.36 42.52
-2 -3 0 979.42 43.53
2 -3 0 998.79 46.48
2 -3 0 969.92 44.11
-2 3 -1 26.35 12.23
2 3 1 33.93 12.99
2 -3 1 41.2 14.25
2 -3 1 39.29 12.43
-2 -3 -1 20.97 8.14
-2 3 -1 6.84 4.71
-2 -3 -1 21.92 9.32
2 3 1 9.9 7.03
-2 3 -1 20.05 9.2
2 -3 1 12.02 7.45
2 -3 1 16.64 8.87
-2 3 -2 7410.15 134.42
2 -3 2 7509.44 133.19
2 3 2 7670 133.65
2 -3 2 7680.63 136.54
-2 -3 -2 7482.3 119.74
-2 3 -2 7435.25 99.65
-2 3 -2 7593.19 131.57
2 -3 2 7649.13 130.41
2 3 2 7295.86 107.96
-2 -3 -2 7694.11 114.05
2 -3 2 7468.2 111.1
-2 3 -3 53.36 15.28
2 -3 3 45.57 16.22
2 -3 3 43.56 16.12
2 3 3 27.61 15.56
2 -3 3 14.54 5.02
-2 3 -3 24.32 9.05
-2 -3 -3 11.04 7.83
2 -3 3 19.9 9.19
-2 3 -3 1.65 5.51
-2 3 -3 35.68 13.01
2 -3 3 4.47 4.43
-2 -3 -3 32.3 9.57
2 3 3 14.65 7.38
-2 3 -4 9588.82 152.38
2 -3 4 9367.88 147.9
2 -3 4 9892.45 155.58
2 3 4 9999 151.93
-2 -3 -4 9590.55 149.31
-2 3 -4 9517.08 128.71
2 -3 4 9750.09 118.69
2 -3 4 9659.82 100.74
2 -3 4 9926.12 150.85
2 3 4 9595.22 114
-2 -3 -4 9756.59 119.51
-2 3 -4 9758.78 123.22
-2 3 -4 9834.86 152.58
-2 3 -5 105.39 17.79
2 -3 5 87.47 16.18
2 -3 5 64.56 15.17
2 3 5 94.7 16.69
2 -3 5 49.58 8.37
-2 -3 -5 58.24 13.08
-2 3 -5 77.44 13.98
-2 3 -5 62.75 10.25
2 -3 5 77.53 15.18
-2 3 -5 84.54 16.69
2 3 5 69.7 10.02
-2 -3 -5 76.62 11.19
-2 3 -6 1781.13 66.26
2 3 6 1943.22 66.98
2 -3 6 1816.56 66.95
2 -3 6 1843.74 65.27
2 -3 6 1859.61 51.56
-2 -3 -6 1921.63 73.19
-2 3 -6 1932.06 63.88
-2 3 -6 1997.04 70.65
2 3 6 1965.22 47.23
2 -3 6 2012.08 70.16
-2 -3 -6 2011.96 49.74
-2 3 -6 1950.14 53.01
2 3 7 31.47 10.57
-2 3 -7 30.66 10.31
2 3 7 47.28 11.39
2 -3 7 22.26 9.14
2 -3 7 31.42 10.5
-2 -3 -7 34.11 12.83
2 3 7 35.12 7.65
2 -3 7 29.11 7.44
-2 3 -7 25.53 8.36
-2 -3 -7 24.64 6.42
-2 3 -7 32.73 10.64
2 3 7 26.7 5.79
-2 3 -7 29.93 7.34
-2 3 -8 100.11 16.18
2 3 8 89.4 17.54
2 3 8 104.73 15.74
2 -3 8 88.49 14.84
2 -3 8 83.48 15.54
2 3 8 99.91 14.33
2 3 8 91.6 12.84
2 -3 8 112.84 14.54
-2 3 -8 108.4 16.82
2 3 8 99.03 9.74
-2 3 -8 122.68 13.42
-2 3 -8 98.29 16.5
-2 -3 -8 96.79 9.97
-2 3 -9 71.44 7.14
2 3 9 100.64 18.1
-2 3 -9 94.65 15.62
2 -3 9 72.41 13.75
2 -3 9 78.62 13.06
2 3 9 76.94 13.38
2 3 9 85.72 13.81
-2 3 -9 82.72 15.65
2 -3 9 74.3 12.3
2 3 9 102.09 13.99
-2 -3 -9 65.64 7.76
-2 3 -9 79.07 11.19
-2 3 -9 72.55 14.56
-2 3 -10 202.67 22.54
-2 3 -10 220.11 13.91
2 3 10 228.6 27.47
2 -3 10 197.61 21.54
2 -3 10 247.62 24.78
2 3 10 209.41 21.91
2 -3 10 227.66 22.57
2 3 10 233 24.19
2 3 10 219.35 20.63
-2 3 -10 236.58 26.43
-2 3 -10 210.27 18.02
-2 3 -10 222.43 25.08
-2 3 -11 0.16 5.53
-2 -3 -11 6.04 4.98
2 3 11 3.78 6.14
-2 3 -11 0.68 1.62
2 -3 11 3.28 5.77
2 -3 11 8.64 6.47
2 3 11 0.36 2.81
2 -3 11 -1.63 2.94
2 3 11 3.64 5.05
2 3 11 0.51 2.86
-2 3 -11 14.99 8.68
-2 3 -11 10.36 5.77
-2 3 -11 5.17 5.2
-2 -3 -12 237.95 24.92
-2 3 -12 195.25 21.94
2 3 12 198.1 26.47
2 -3 12 199.39 23.01
-2 3 -12 188.59 15.52
2 -3 12 206.37 21.46
2 3 12 217.97 22.56
2 3 12 223.94 22.25
2 -3 12 255.17 26.32
-2 3 -12 202.54 26.27
2 3 12 238.63 26.4
-2 3 -12 237.94 26.6
-2 3 -13 8.87 6.56
-2 -3 -13 8.05 6.64
2 3 13 11.23 8.4
-2 3 -13 9.48 4.11
2 3 13 9.08 5.69
2 -3 13 9.31 4.65
2 -3 13 -0.04 2.87
2 3 13 7.1 6.09
-2 3 -13 3.76 7.42
2 -3 13 7.95 6.88
2 3 13 5.44 4.61
-2 3 -13 11.58 8.05
-2 3 -14 37.65 8.01
-2 -3 -14 45.35 10.77
2 3 14 57.51 15.71
-2 3 -14 43 10.87
2 3 14 37.43 10.08
2 -3 14 42.91 10.32
2 -3 14 28.12 8.84
-2 3 -14 43.56 14.13
2 3 14 31.59 9.62
2 -3 14 29.81 11.03
2 3 14 24.33 9.96
-2 3 -14 57.54 14.09
-2 -3 -15 0.35 3.91
2 3 15 0.29 5.25
-2 3 -15 3.94 3.72
-2 3 -15 1.38 4.82
2 3 15 6.53 5.99
2 -3 15 9.26 5.99
2 -3 15 1.25 3.25
-2 3 -15 18.95 10.73
2 3 15 2.2 6.11
2 -3 15 4.02 5.56
-2 3 -15 10.79 7.65
-2 3 -16 95.42 14.2
-2 -3 -16 95.65 16.44
2 3 16 103.54 21.96
2 3 16 83.35 14.07
2 -3 16 89.97 14.11
2 -3 16 88.18 15.62
-2 3 -16 103.09 21.75
2 -3 16 75.35 17.74
2 3 16 96.72 19.58
-2 3 -16 90.74 17.92
-2 -3 -17 130.04 19.05
-2 3 -17 131.92 17.38
2 3 17 113.18 23.62
2 -3 17 130.77 16.27
2 -3 17 134.62 18.78
2 3 17 121.92 16.69
2 -3 17 152.59 25.18
-2 3 -17 146.1 25.89
2 3 17 119.03 21.95
-2 3 -17 116.83 20.84
-2 3 -18 98.48 15.43
-2 -3 -18 138.14 19.35
-2 -3 -18 142.01 20.05
2 3 18 141.17 26.72
2 -3 18 121.92 16.33
2 3 18 130.18 17.26
2 -3 18 110.24 17.34
-2 3 -18 117.28 24.13
2 3 18 150.02 25.19
2 -3 18 146.6 24.91
-2 3 -18 138.26 22.63
2 3 19 5.96 7.76
-2 -3 -19 9.95 6.8
2 -3 19 7.87 4.3
2 -3 19 0.89 6.23
-2 3 -19 1.19 5.9
2 3 19 1.84 6.31
-2 3 -19 17.48 9.96
-2 -3 -20 348.53 31.2
2 3 20 363.44 44.72
2 -3 20 361.32 26.4
2 3 20 407.29 44.3
-2 3 -20 340.06 43.16
2 -3 20 358.07 41.09
-2 3 -20 360.12 36.78
-2 -3 -21 6.53 4.47
-2 3 -21 17.57 12.9
2 3 21 31.85 14.76
-2 3 -21 2.94 8.54
2 3 22 872.95 68.37
-2 3 -22 829.36 69.59
-2 3 -22 852.83 59
2 3 23 22.28 14.5
-2 3 -23 18.92 13.83
-2 3 -23 25.5 12.62
-2 3 -24 191.22 35.66
2 3 24 190.34 34.04
-2 3 -24 214.96 31.17
-2 3 -25 12.25 11.81
2 3 25 -1.41 9.02
-2 3 -25 -0.8 5.5
2 3 26 -5.48 13.68
-2 3 -26 -11.34 13.24
-2 3 -26 5.69 7.22
-2 3 -27 -10.78 8.24
2 3 27 3.54 7.5
-2 3 -27 -5.86 5.09
-2 3 -28 20.98 17.13
-2 3 -28 4.67 7.24
-2 3 -29 -2.22 10.15
2 4 -32 -7.89 10.01
2 4 -31 12.29 7.9
2 4 -30 -11.01 13.64
2 -4 -29 31.44 20.9
2 4 -29 5.88 8.54
2 -4 -28 11.74 14.9
2 4 -28 -22.33 13.47
2 -4 -27 49.89 23.57
2 4 -27 98.23 27.48
2 -4 -26 44.5 21.86
2 4 -26 98.2 25.11
2 -4 -25 -2.05 8.6
2 4 -25 35.71 15.74
2 -4 -24 149.28 34.48
2 4 -24 120.49 26.9
2 -4 -23 22.14 16.63
2 4 -23 19.95 12.08
2 -4 -22 28.58 14.99
2 -4 -22 24.4 10.93
2 4 -22 14.95 12.42
2 -4 -21 23.95 8.21
2 -4 -21 18.65 7.82
2 -4 -21 11.26 11.07
2 4 -21 16.59 12.77
-2 -4 20 0.58 4.07
2 -4 -20 -1.87 4.55
2 -4 -20 1.18 5.85
2 4 -20 -4.49 6.09
-2 -4 19 27.38 9.53
2 -4 -19 17.06 9.21
2 -4 -19 20.41 7.45
2 -4 -19 13.49 9.33
2 4 -19 24.3 11.53
-2 4 18 113.69 19.82
2 -4 -18 98.96 17.51
2 -4 -18 95.38 14.72
2 -4 -18 90.47 23.15
2 4 -18 83.44 20.69
-2 4 17 -3.29 6
2 -4 -17 -0.62 3.98
2 -4 -17 2.72 2.82
2 -4 -17 -0.05 7.85
2 4 -17 -2.64 5.07
-2 4 16 9.63 6.64
2 -4 -16 8.28 8.78
2 -4 -16 0.28 7.62
2 -4 -16 15.25 4.91
-2 4 15 21.93 9.59
2 -4 -15 43.6 12.22
2 -4 -15 30.97 6.47
2 -4 -15 34.6 15.78
2 4 -15 64.47 18.21
-2 4 14 196.67 25.82
2 -4 -14 153.78 22.17
2 -4 -14 161.34 14.03
2 -4 -14 177.91 30
2 4 -14 180.06 28.84
-2 4 13 25.35 9.9
2 -4 -13 31.15 10.23
2 -4 -13 48.74 15.98
2 -4 -13 30.88 5.73
2 4 -13 19.88 10.93
-2 4 12 106.41 18.98
2 -4 -12 91.87 17.62
2 -4 -12 68.16 6.92
2 -4 -12 75.13 18.13
2 -4 -12 120.77 18.04
2 4 -12 109.72 21.49
-2 4 11 74.67 16.56
2 -4 -11 79.32 16.51
2 -4 -11 73.09 13.51
2 -4 -11 69.54 19.53
2 4 -11 91.61 19.72
-2 4 10 61.52 14.78
2 -4 -10 48.44 13.55
2 -4 -10 43.17 14.52
2 -4 -10 73.37 12.65
2 4 -10 49.16 14.98
-2 4 9 380.2 34.73
2 -4 -9 435.86 37.22
2 -4 -9 414.31 41.38
2 -4 -9 414.93 28.3
2 4 -9 466.27 40.95
-2 4 8 810.51 50.51
2 -4 -8 691.37 46.25
2 -4 -8 744.02 52.98
-2 -4 8 654.32 20.47
2 -4 -8 692.64 34.25
2 4 -8 711.83 49.8
-2 4 7 702.51 46.86
2 -4 -7 771.02 48.67
2 -4 -7 656.12 49.2
2 -4 -7 653.39 31.28
2 4 -7 705.76 48.77
-2 4 6 2591.77 89.84
2 -4 -6 2534.35 80.48
2 -4 -6 2504.17 87.46
2 -4 -6 2466.57 91.8
2 4 -6 2641.6 72.7
2 -4 -6 2378.09 54.5
2 4 -6 2293.86 84.64
-2 4 5 35.44 13.89
2 -4 -5 29.78 9.86
2 -4 -5 23.15 11.52
2 -4 -5 35.55 13.19
2 4 -5 25.55 8.18
2 -4 -5 21.76 5.63
2 -4 -5 35.21 12.35
2 4 -5 16.81 9.87
-2 4 4 328.63 32.16
2 -4 -4 322.11 26.35
-2 4 4 355.1 28.2
2 -4 -4 341.14 32.59
2 4 -4 371.83 27.51
2 -4 -4 317.35 16.15
2 4 -4 308.93 30.27
2 -4 -4 321.67 31.31
-2 4 3 390.94 35.2
-2 4 3 432.13 29.5
2 -4 -3 397.55 34.75
2 4 -3 404.96 29.19
2 -4 -3 372.62 14.9
2 -4 -3 407.67 34.1
2 4 -3 360.74 31.91
-2 4 2 50.52 10.11
-2 4 2 41.32 12.06
2 -4 -2 48.29 13.46
2 4 -2 57.4 11.06
2 -4 -2 44 11.2
2 4 -2 47.18 12.8
-2 4 1 76.45 15.81
-2 4 1 78.9 11.46
2 -4 -1 68.44 15.34
2 4 -1 84.31 14.34
2 4 -1 63.82 13.3
2 -4 -1 73.52 13.8
-2 4 0 163.07 15.45
-2 4 0 164.06 22.76
2 -4 0 148.93 21.21
-2 -4 0 135.48 18.29
-2 4 0 132.15 12.22
2 4 0 131.89 17.86
2 -4 0 140.62 18.44
-2 4 0 148.99 21.08
-2 -4 0 171.99 21.01
2 4 0 117.47 17.14
-2 4 -1 69.52 15.31
-2 4 -1 85.68 10.47
2 -4 1 92.8 17.54
-2 4 -1 76.29 10.37
2 4 1 74.74 13.96
-2 -4 -1 64.26 13.68
-2 -4 -1 91.82 15.47
2 4 1 71.04 13.14
-2 4 -1 77.68 15.81
2 -4 1 65.95 12.37
-2 4 -2 102.21 18.22
-2 4 -2 96.22 10.29
2 -4 2 102.86 18.12
2 -4 2 81.71 6.52
-2 4 -2 80.3 11.34
-2 -4 -2 83.84 15.19
2 4 2 107.4 15.52
-2 4 -2 80.3 16.4
2 -4 2 85.83 13.79
-2 -4 -2 81.89 13.87
-2 4 -3 120.02 10.53
-2 4 -3 110.1 18.34
2 -4 3 110.64 18.72
2 -4 3 122.54 9.48
-2 4 -3 105.31 13.6
-2 -4 -3 99.04 16.64
2 4 3 122.64 16.1
-2 -4 -3 119.81 16.83
-2 4 -3 114.14 18.21
2 -4 3 131.34 16.02
-2 4 -4 202.4 25.77
-2 4 -4 172.58 11.63
2 -4 4 204.22 25.07
-2 -4 -4 188.67 23.58
-2 4 -4 175.73 18.79
2 -4 4 174.02 12.75
2 -4 4 163.82 17.11
-2 4 -4 188.32 24.69
2 4 4 198.81 19.71
-2 -4 -4 185.36 19.79
-2 4 -5 17.63 8.34
-2 4 -5 15.46 3.41
2 -4 5 5.37 4.64
-2 4 -5 14.23 6.17
2 -4 5 16.45 4.91
-2 -4 -5 10.11 7.98
2 4 5 10.21 4.62
-2 -4 -5 12.09 6.33
2 -4 5 21.15 6.63
-2 4 -5 13.26 9.1
-2 4 -6 382.86 35.18
2 4 6 401.33 34.73
-2 4 -6 381.88 14.74
2 -4 6 393.25 34.22
-2 4 -6 384.41 30.13
2 -4 6 370.76 22.79
-2 -4 -6 389.95 35.86
-2 4 -6 388.8 34.67
2 4 6 367.77 25.44
-2 -4 -6 410.77 27.7
-2 4 -7 7.63 8.22
2 4 7 5.98 6.54
2 -4 7 10.77 6.49
2 4 7 9.71 5.34
-2 4 -7 -1.29 5.04
2 -4 7 4.37 3.73
-2 -4 -7 13.06 9.2
-2 -4 -7 6.68 4.2
-2 4 -7 5.44 7.57
2 4 7 4.35 3.17
-2 4 -8 168.97 23.34
2 4 8 128.73 21.35
2 -4 8 173.4 22.97
2 4 8 159.93 16.42
-2 4 -8 167.73 21.79
2 -4 8 158.77 17.05
-2 -4 -8 163.8 25.97
2 4 8 162.63 18.84
2 4 8 165.79 16.29
-2 -4 -8 170.83 16.62
-2 4 -8 149.68 23.09
-2 4 -9 286.22 30.38
2 4 9 260.88 30.41
2 -4 9 281.16 28.89
-2 -4 -9 240.13 31.26
2 4 9 305.35 23.14
2 4 9 304.27 26.54
-2 4 -9 289.57 29.4
2 -4 9 281.6 24.09
2 4 9 283.35 20.37
-2 4 -9 326.93 33.35
-2 -4 -9 295.91 21.06
-2 4 -10 227.15 27.19
2 4 10 266.46 31.38
2 -4 10 207.14 24.85
2 -4 10 205.72 22.1
2 4 10 227.92 20.64
-2 4 -10 196.74 25.39
-2 -4 -10 202.63 29.65
2 4 10 237.48 24.37
-2 4 -10 197.76 15.72
-2 4 -10 236.93 29.23
-2 -4 -10 214.63 17.27
-2 4 -11 259.56 28.35
2 4 11 294.36 34.59
2 -4 11 281.68 28.85
2 -4 11 244.02 24.79
2 4 11 285.37 23.47
-2 4 -11 259.51 29.92
-2 -4 -11 295.51 37
2 4 11 264.06 26.73
-2 4 -11 269 31.06
-2 4 -11 286.86 18.64
-2 -4 -11 269.62 18.15
2 4 12 790.79 56.46
-2 4 -12 721.21 48.32
2 -4 12 781.6 47.5
-2 -4 -12 831.68 63.27
2 4 12 828.23 41.15
-2 4 -12 752.69 52.05
2 -4 12 760.38 46.06
2 4 12 769.13 47.4
-2 4 -12 803.34 30.62
-2 4 -12 830.86 55.05
-2 -4 -12 774.07 28.74
-2 4 -13 2.55 2.99
2 4 13 28.75 12.81
-2 4 -13 22.57 10.66
2 -4 13 6.24 5.42
2 -4 13 30.61 11.5
-2 -4 -13 5.29 14.5
2 4 13 3.74 8.23
-2 4 -13 17.67 11.22
2 4 13 -1.92 3.32
-2 4 -13 6.42 9.89
-2 4 -13 4.49 3.77
-2 4 -14 569.55 28.91
-2 4 -14 595.22 44.25
2 4 14 667.14 54.41
2 -4 14 656.13 43.3
-2 -4 -14 611.31 57.76
-2 4 -14 644.08 51.36
2 4 14 609.4 37.99
2 -4 14 615.15 45.09
2 4 14 656.55 46.73
-2 4 -14 642.46 27.75
-2 4 -14 588 47.48
-2 4 -15 244.85 20.13
2 4 15 264.49 36.09
-2 4 -15 247.73 29
2 -4 15 266.17 28.04
2 -4 15 297.3 32.86
-2 -4 -15 269.05 40.45
-2 4 -15 294.68 36.45
2 4 15 244.4 29.92
-2 4 -15 240.91 31.44
-2 4 -15 251.9 18.06
-2 4 -16 1.74 6.27
-2 4 -16 4.68 3.67
2 4 16 0.53 6.82
2 -4 16 -1.07 5.3
-2 -4 -16 0.07 11.27
-2 4 -16 6.83 5.98
2 4 16 0.84 6.12
-2 4 -16 -7.19 6.62
-2 4 -16 2.47 3.11
-2 4 -17 19.84 9.73
2 4 17 35.96 15.78
2 -4 17 17.8 9.69
-2 4 -17 19.27 12.18
-2 -4 -17 36.76 17.05
2 4 17 21.39 10.44
-2 4 -17 4.32 6.11
2 4 18 -1.57 6.42
-2 4 -18 2.56 5.33
2 -4 18 1.13 5.17
2 4 18 7.04 6.67
-2 4 -18 -5.52 6.02
-2 -4 -18 7.39 8.5
-2 4 -18 4.34 5.79
2 4 19 48.09 18.68
2 -4 19 35.22 11.08
-2 4 -19 23.94 13.29
-2 -4 -19 28.77 15.86
2 4 19 23.4 11.54
-2 4 -19 24.55 12.53
2 4 20 13.38 10.87
2 -4 20 18.07 7.95
2 4 20 1.95 8.78
-2 4 -20 23.01 12.27
-2 4 -20 5.91 5.63
2 4 21 35.07 17.88
-2 -4 -21 20.79 10.47
-2 -4 -21 43.25 18.53
2 4 21 10.31 8.2
-2 4 -21 23.97 13
-2 4 -21 15.35 9.67
-2 -4 -22 -1.8 11.48
2 4 22 12.37 8.72
-2 4 -22 9.98 8.44
-2 4 -22 12.84 10.88
-2 -4 -23 18.07 17.8
2 4 23 11.39 9.24
-2 4 -23 26.55 15.43
-2 4 -23 11.26 9.76
-2 -4 -24 98.24 31.21
2 4 24 79.03 22.39
-2 4 -24 61.18 20.52
-2 4 -24 68.87 19.6
-2 -4 -25 30.57 18.57
2 4 25 44.21 19.25
-2 4 -25 16.94 11.64
-2 4 -25 23.59 13.09
-2 -4 -26 29.56 19.44
-2 4 -26 22.08 14.44
-2 4 -26 41.6 14.63
-2 4 -27 50.77 21.19
-2 -4 -27 29.46 20.43
-2 4 -27 6.09 9.73
-2 -4 -28 -6.32 9.15
-2 4 -28 -11.4 8.1
-2 4 -29 18.33 13.82
2 5 -29 -6.79 9.47
2 5 -28 5.37 12.63
2 -5 -27 -0.93 9.66
2 5 -27 12.74 13.66
2 -5 -26 75.59 27.03
2 5 -26 63.99 21.98
2 -5 -25 5.9 11.02
2 5 -25 8.72 11.96
2 -5 -24 12.21 11.31
2 5 -24 16.21 14.08
2 -5 -23 9.88 13.86
2 5 -23 5.85 9.89
2 -5 -22 -13.89 8.28
2 5 -22 18.45 12.37
2 -5 -21 21.96 11.51
2 -5 -21 25.49 17.49
2 5 -21 13.31 11.8
-2 5 20 13.23 8.55
2 -5 -20 12.31 6.89
2 -5 -20 6.55 12.9
2 5 -20 -0.46 7.14
-2 5 19 61.84 17.03
2 -5 -19 94.5 20.14
2 -5 -19 19.86 14.79
2 5 -19 72.86 21.11
-2 5 18 11.6 7.83
2 -5 -18 7.15 7.28
2 -5 -18 1.04 13.14
2 5 -18 4.74 8.66
-2 5 17 177.54 27.65
2 -5 -17 224.38 29.55
2 -5 -17 252.55 42.62
2 5 -17 185.01 32.36
-2 5 16 58.75 16.44
2 -5 -16 14.54 10.83
2 -5 -16 22.06 16.44
2 5 -16 24.66 13.37
-2 5 15 3.57 5.88
2 -5 -15 4.45 8.51
2 -5 -15 2.86 6.65
2 5 -15 -3.53 7.28
-2 5 14 49.35 14.14
2 -5 -14 37.07 11.9
2 -5 -14 49.76 17.94
2 5 -14 27.32 12.45
-2 5 13 63.98 17
2 -5 -13 92.74 19.63
2 -5 -13 103.85 23.92
2 5 -13 77.49 20.05
-2 5 12 26.23 12.11
2 -5 -12 1.2 5.69
2 -5 -12 13.79 7.84
2 -5 -12 16.2 12.26
2 5 -12 28.76 12.8
-2 5 11 57.55 15.95
2 -5 -11 38.83 12.13
2 -5 -11 47.99 10.32
2 -5 -11 56.51 19.21
2 5 -11 50.48 15.56
-2 5 10 24.48 12.02
2 -5 -10 19.4 10.85
2 -5 -10 18.31 5.96
2 -5 -10 33.02 15.73
2 5 -10 36.22 14.42
-2 5 9 203.77 28.74
2 -5 -9 164.99 25.58
2 -5 -9 169.04 17.34
2 -5 -9 210.88 31.93
2 5 -9 176.51 28.15
-2 5 8 94.82 19.31
2 -5 -8 101.26 20.2
2 -5 -8 77.45 10.97
2 -5 -8 109.71 23.17
2 5 -8 87.16 19.26
-2 5 7 18.58 10.26
2 -5 -7 31.51 11.95
2 -5 -7 22.31 5.35
2 -5 -7 14.38 7.71
2 5 -7 36.43 12.8
2 -5 -6 -1.84 7.15
-2 5 6 4.94 7.47
-2 5 6 10.06 9.35
2 5 -6 0.52 10.47
2 -5 -6 -2.78 4.67
2 -5 -5 74.66 17.86
-2 5 5 62.34 13.63
-2 5 5 66.22 16.34
2 -5 -5 59.9 15.12
2 5 -5 49.92 14.36
2 -5 -4 174.53 26.11
-2 5 4 168.85 26.58
-2 5 4 192.59 23.12
2 -5 -4 154.14 23.43
2 5 -4 175.56 24.63
2 -5 -3 257.58 31.76
-2 5 3 233.18 24.35
-2 5 3 251.9 31.53
2 5 -3 252.74 29
2 -5 -3 211.29 26.46
2 -5 -2 133.35 23.05
-2 5 2 156.51 18.9
-2 5 2 210.06 28.66
2 5 -2 176.86 24.44
2 -5 -2 147.61 22.44
2 -5 -1 -3.1 4.54
-2 5 1 7.15 4.72
2 -5 -1 -2.39 4.86
2 5 -1 4.96 6.71
-2 5 0 6.24 4.38
2 -5 0 10.39 10.07
-2 5 0 2.45 2.76
2 5 0 11.34 9
-2 5 0 14.58 8.51
2 -5 0 -5 4.33
-2 5 -1 301.99 22.72
2 -5 1 307.78 34.4
-2 5 -1 315.62 21.94
-2 5 -1 284.21 32.44
2 5 1 340.1 31.28
2 -5 1 305.82 28.33
-2 5 -2 56.53 9.62
2 -5 2 86.04 18.49
-2 5 -2 73.45 11.61
-2 -5 -2 52.19 13.44
2 5 2 64.28 13.75
-2 5 -2 73.35 17.32
2 -5 2 66.74 13.23
-2 5 -3 48.85 14.35
-2 5 -3 44.17 8.04
2 -5 3 51.98 13.66
-2 5 -3 48.03 10.1
-2 -5 -3 39.91 12.2
2 5 3 35.65 10.3
2 -5 3 50.81 11.33
-2 5 -3 45.51 14.7
-2 5 -4 148.56 24.43
-2 5 -4 124.06 12.5
2 -5 4 115.2 20.78
-2 -5 -4 145.34 23.85
-2 5 -4 101.93 14.93
2 -5 4 125.22 16.54
-2 5 -4 131.62 23.1
2 5 4 112.48 17.13
-2 5 -5 143.3 12.73
-2 5 -5 165.56 26.74
2 5 5 145.1 23.22
2 -5 5 150.89 23.78
-2 5 -5 136.29 18.06
-2 -5 -5 145.64 24.09
2 -5 5 159.27 18.09
2 5 5 122.68 14.48
2 5 5 139.51 18.39
-2 5 -5 128.54 22.23
-2 5 -6 100.56 9.88
2 5 6 116.5 20.53
-2 5 -6 100.83 20.85
2 -5 6 104.48 19.81
2 5 6 105.38 13.71
2 -5 6 103.47 13.66
-2 5 -6 110.45 17.36
-2 -5 -6 109.87 21.12
2 5 6 101.15 15.3
-2 -5 -6 118.16 17.14
-2 5 -6 88.63 17.33
-2 5 -7 12.61 3.6
2 5 7 21.93 11.94
-2 5 -7 21.69 10.95
2 -5 7 17.37 7.95
2 5 7 14.27 6.54
-2 -5 -7 5.94 6.23
-2 5 -7 14.97 7.16
2 5 7 11.23 5.81
-2 -5 -7 12 7.74
-2 5 -7 9.77 9.68
-2 5 -8 22.76 10.96
2 5 8 17.85 9.13
2 -5 8 19.5 9.57
-2 5 -8 18.14 9.01
2 5 8 14.4 5.9
-2 -5 -8 16.79 12.81
2 5 8 5.35 5.16
-2 -5 -8 12.58 5.96
-2 5 -8 4.77 7.07
2 5 8 14.5 7.08
2 5 9 247.01 31.88
-2 5 -9 263.46 32.5
2 -5 9 226.26 29.1
-2 5 -9 255.09 29.21
2 5 9 254.75 24.33
2 5 9 254.85 20.75
-2 -5 -9 193.08 30.55
2 5 9 191.26 20.25
-2 5 -9 285.58 33.98
-2 -5 -9 246.13 22.98
-2 5 -10 0.54 4.76
2 5 10 3.35 10.14
2 -5 10 17.25 10.62
-2 5 -10 2.75 7.97
2 5 10 -1.77 3.54
2 5 10 0.69 3.58
-2 -5 -10 -4.11 7.23
-2 -5 -10 1.91 4.39
-2 5 -10 15.41 9.96
2 5 11 255.14 33.73
-2 5 -11 218.66 29.85
2 -5 11 217.42 28.54
2 5 11 220.7 20.01
-2 5 -11 215.71 28.22
2 5 11 218.51 24.24
-2 -5 -11 227.51 34.47
-2 5 -11 189.06 29.14
-2 -5 -11 204.77 19.92
-2 5 -12 117.8 22.64
2 5 12 88.37 20.61
2 -5 12 117.99 21.41
-2 5 -12 119.85 22.22
2 5 12 86.02 16.08
-2 -5 -12 104.49 24.25
-2 -5 -12 96.96 13.28
-2 5 -12 54.88 16.19
2 5 13 0.31 8.22
-2 5 -13 5.83 6.51
2 -5 13 -3.14 7.26
-2 5 -13 21.91 10.08
2 5 13 10.4 7
-2 -5 -13 15.04 13.4
-2 5 -13 17.98 12.35
2 5 14 320.36 40.07
-2 5 -14 339.36 37.39
2 -5 14 389.06 37.79
-2 -5 -14 384.37 49.3
-2 5 -14 400.27 42.07
2 5 14 380.2 35.87
-2 5 -14 319.15 38.98
2 5 15 15.67 10.98
-2 5 -15 18.16 10.76
2 -5 15 24.88 11.76
-2 5 -15 15.43 10.95
-2 -5 -15 24.51 13.43
2 5 15 26.07 11.5
-2 5 -15 21.35 13.39
-2 5 -16 159.82 25.76
2 5 16 151.53 29.79
2 -5 16 151.9 24.05
-2 -5 -16 156.61 32.44
2 5 16 160.08 24.81
-2 5 -16 129.2 26.87
-2 5 -16 171.43 28.54
-2 5 -17 2.59 7.1
2 5 17 13.54 9.16
2 -5 17 7.95 5.51
-2 5 -17 22.68 12.66
2 5 17 0.25 8.31
-2 -5 -17 13.98 18.01
-2 5 -17 -3.05 7.45
-2 5 -18 32.63 11.91
2 5 18 27.73 15.54
2 -5 18 31.4 12.4
-2 5 -18 10.96 8.18
2 5 18 15.33 8.45
-2 -5 -18 27.76 16.17
-2 5 -18 25.5 13.9
-2 5 -19 29.34 11.43
2 5 19 11.44 9.67
2 -5 19 25.37 11.25
-2 -5 -19 28.79 15.86
2 5 19 23.04 10.91
-2 5 -19 12.55 7.49
-2 5 -19 25.33 13.05
-2 5 -20 12.38 8.15
2 5 20 -5.95 11.53
-2 5 -20 -4.61 6.49
-2 -5 -20 -2.07 7.14
2 5 20 4.35 6.23
-2 5 -20 -4.27 10.27
-2 5 -21 21.71 10.09
2 5 21 63.57 22.39
-2 -5 -21 37.98 18.07
2 5 21 49.64 17.75
-2 5 -21 53.11 18.64
-2 5 -21 36.6 15.68
2 5 22 -5.23 6.36
-2 -5 -22 -6.89 13.45
2 5 22 23.99 15.01
-2 5 -22 2.9 14.3
-2 5 -22 13.24 11.25
-2 -5 -23 -1.02 16.63
2 5 23 9.33 8.97
-2 5 -23 14.02 13.84
-2 5 -23 16.89 12.81
-2 -5 -24 13.14 12.49
-2 5 -24 35.71 17.17
2 5 24 26.66 12.39
-2 5 -24 1.08 6.14
-2 -5 -25 63.24 26.56
-2 5 -25 30.05 17.57
-2 5 -25 37.39 16.77
-2 -5 -26 17.05 19.6
-2 5 -26 14.74 11.75
-2 5 -26 14.73 6.96
-2 5 -27 20 14.49
-2 5 -27 14.23 13.47
-2 5 -28 9.13 12.49
-2 5 -29 44.09 19.59
2 6 -26 24.74 16.65
2 -6 -25 6.07 14.23
2 6 -25 15.11 13.06
2 -6 -24 28.22 17.53
2 6 -24 -3.59 9.79
2 -6 -23 25.13 18.02
2 6 -23 34.18 18.47
2 -6 -22 3.12 8.84
2 6 -22 4.51 9.28
2 -6 -21 29.67 13.67
2 -6 -21 43.93 19.86
2 6 -21 6.24 9.2
-2 6 20 19.02 11.85
2 -6 -20 20.14 9.06
2 -6 -20 29.06 15.25
2 6 -20 32.39 18.91
-2 6 19 84.55 20.41
2 -6 -19 43.11 15.69
2 -6 -19 81.62 24.99
2 6 -19 49.2 17.74
-2 6 18 45.93 16.44
2 -6 -18 37.83 13.67
2 -6 -18 43.99 19.16
2 6 -18 42.08 18.02
-2 6 17 15.65 9.82
2 -6 -17 25.75 11.93
2 -6 -17 13.23 13.69
2 6 -17 30.72 15.91
-2 6 16 31.4 12.68
2 -6 -16 60.43 18.86
2 -6 -16 59.01 20.7
2 6 -16 45.95 19.85
-2 6 15 20.8 12.57
2 -6 -15 5.51 7.01
2 -6 -15 4.12 8.89
2 6 -15 21.16 12.42
-2 6 14 26.54 13.04
2 -6 -14 31.78 11.92
2 -6 -14 43.77 17.01
2 6 -14 20.37 12.47
-2 6 13 21.36 10.79
2 -6 -13 55.64 17.03
2 -6 -13 49.87 19.55
2 6 -13 32.87 14.75
-2 6 12 28.08 12.12
2 -6 -12 25.11 14.39
2 -6 -12 29.89 15.87
2 6 -12 28.45 16.15
-2 6 11 161.01 28.09
2 -6 -11 128.77 25.38
2 -6 -11 143.14 28.52
2 6 -11 153.4 29.37
-2 6 10 24.25 11.24
2 -6 -10 24.06 12.21
2 -6 -10 7.56 6.99
2 6 -10 19.72 12.38
-2 6 9 62.02 18.09
2 -6 -9 70.44 18.27
2 -6 -9 64.12 21.86
2 6 -9 66.62 18.03
-2 6 8 148.14 26.85
2 -6 -8 161.91 27.45
2 6 -8 120.49 16.88
2 -6 -8 137.74 26.68
2 6 -8 126.48 25.46
-2 6 7 11.51 11.16
2 -6 -7 14.37 9.21
2 6 -7 11.03 6.22
2 -6 -7 -4.69 5.15
2 6 -7 20.61 13.2
2 -6 -6 366.07 41.71
-2 6 6 301.64 33.24
-2 6 6 292.61 37.4
2 6 -6 349.07 39.58
2 -6 -6 279.71 36.18
2 -6 -5 28.81 14.01
-2 6 5 -0.05 7.95
-2 6 5 7.5 7.29
2 -6 -5 12.89 10.87
2 6 -5 17.66 10.84
2 -6 -4 142.55 25.59
-2 6 4 186.83 30.86
-2 6 4 170.64 24.03
2 -6 -4 194.1 28.03
2 6 -4 177.15 27.06
2 -6 -3 28.31 11.34
-2 6 3 15.65 7.79
-2 6 3 17 10.16
2 6 -3 7.69 7.28
2 -6 -3 29.24 11.12
2 -6 -2 24.07 13.13
-2 6 2 27.79 9.81
2 -6 -2 27.77 11.96
2 6 -2 4.45 5.17
2 -6 -1 485.67 47.25
-2 6 1 426.36 32.98
2 6 -1 376.62 38.21
2 -6 -1 373.12 36.25
-2 6 0 6.22 6.28
2 -6 0 -4.3 8.57
-2 6 0 -1.03 2.22
2 -6 0 -4.38 5.83
2 6 0 -3.37 4.61
-2 6 0 -0.93 6.32
-2 6 -1 140.79 17.45
2 -6 1 137.19 25.64
-2 6 -1 121.69 14.28
-2 6 -1 120.15 22.39
2 -6 1 124.21 20.16
2 6 1 138.31 22.65
-2 6 -2 34.7 8.87
2 -6 2 17.55 9.02
-2 6 -2 25.67 7.15
2 -6 2 20.36 8.12
-2 6 -2 9.21 5.55
2 6 2 34.2 12.07
-2 6 -3 2.48 3.17
2 -6 3 4.94 6.99
-2 6 -3 -0.08 2.78
-2 -6 -3 7.42 8.47
2 6 3 1.64 2.42
2 6 3 -0.69 5.71
2 -6 3 8.98 5.86
-2 6 -3 10.02 8.77
2 6 4 112.74 20.95
-2 6 -4 144.72 26.48
-2 6 -4 115.05 13.99
2 -6 4 110.62 23.95
-2 -6 -4 121.2 23.07
-2 6 -4 119.96 17
2 6 4 110.24 12.85
-2 6 -4 123.42 24.66
2 6 4 89.92 17.61
2 -6 4 125.36 17.85
-2 6 -5 31.3 14.05
2 6 5 34.04 12.45
-2 6 -5 29.85 7.16
2 -6 5 42.43 15.04
-2 -6 -5 34.59 13.28
-2 6 -5 30.07 9.76
2 6 5 35.31 7.99
2 -6 5 40.33 10.5
-2 6 -5 31.13 13.72
2 6 5 28.44 10.31
2 6 6 53.48 15.27
-2 6 -6 75.89 19.7
-2 6 -6 59.9 9.51
2 -6 6 71.88 18.71
-2 6 -6 89.42 16.26
-2 -6 -6 64.12 17.64
2 6 6 55.92 10.44
2 -6 6 52.08 10.7
2 6 6 46.68 12.91
-2 6 -6 53.16 17.05
-2 6 -7 278.98 18.84
-2 6 -7 298.36 38.28
2 6 7 316.4 38.02
2 -6 7 266.36 34.82
-2 -6 -7 317.59 39.29
-2 6 -7 254.2 28.05
2 6 7 278.86 23.33
2 6 7 265.66 28.23
-2 6 -7 252.04 34.65
-2 6 -8 111.46 23.67
-2 6 -8 106.03 11.13
2 6 8 81.38 18.81
2 -6 8 97.66 22.75
-2 6 -8 74.58 16.07
-2 -6 -8 98.69 23.51
2 6 8 79.7 13.41
-2 6 -8 96.88 21.77
2 6 8 114.05 18.47
2 6 9 110.01 22.43
-2 6 -9 87.9 20.83
2 -6 9 108.74 22.44
2 6 9 83.48 14.16
-2 6 -9 60.84 15.75
-2 -6 -9 132.87 26.85
2 6 9 61.98 13.24
-2 6 -9 95.82 22.04
-2 6 -10 -4.73 8.06
2 6 10 -15.25 9.67
2 -6 10 2.75 9.14
-2 -6 -10 -9.09 5.83
-2 6 -10 -0.53 5.15
2 6 10 -3.52 3.97
-2 6 -10 13.11 11.55
-2 6 -11 22.86 12.69
2 6 11 7.38 5.54
2 -6 11 13.72 11.06
-2 -6 -11 0.76 7.3
-2 6 -11 10.66 6.1
2 6 11 12.96 7.26
-2 6 -11 6.16 10.34
-2 6 -12 204.53 31.62
2 6 12 224.83 34.13
2 -6 12 192.31 30.31
-2 6 -12 178.26 27.83
-2 -6 -12 172.51 33.99
2 6 12 213.35 25.48
-2 6 -12 191.36 31.92
-2 6 -13 14.42 11.8
2 6 13 18.27 13.47
2 -6 13 19.91 13.74
-2 -6 -13 26.53 15.25
2 6 13 6.14 5.36
-2 6 -13 15.28 10.56
-2 6 -13 24 14.19
2 6 14 165.82 31.36
-2 6 -14 141.05 25.77
2 -6 14 163.72 28.08
-2 6 -14 141 25.81
2 6 14 148.88 22.42
-2 -6 -14 154.57 33.21
-2 6 -14 154.81 29.89
2 6 15 15.58 11.87
-2 6 -15 -0.07 5.99
2 -6 15 10.59 9.54
2 6 15 2.94 5.73
-2 6 -15 10.16 11.26
-2 6 -15 -5.71 5.99
-2 6 -16 16.87 9.55
2 6 16 19.12 12.12
2 -6 16 5.6 6.12
-2 6 -16 1.17 5.76
-2 -6 -16 -11.54 10.79
2 6 16 23.26 10.98
-2 6 -16 17.34 13.22
2 6 17 72.59 24.52
-2 6 -17 79.08 19.98
2 -6 17 60.22 18.12
-2 -6 -17 53.63 22.86
2 6 17 83.09 19.5
-2 6 -17 78.51 20.01
-2 6 -17 60.56 20.09
-2 6 -18 7.22 10.11
2 6 18 12.99 13.29
2 -6 18 28.39 12.99
2 6 18 16.57 10.5
-2 -6 -18 4.26 8.84
-2 6 -18 17.58 12.69
-2 6 -18 12.59 12.28
-2 6 -19 41.78 16.2
2 6 19 62.18 22.09
2 -6 19 54.29 16.94
-2 -6 -19 30.18 13.88
2 6 19 55.8 17.19
-2 6 -19 70.75 21.84
-2 6 -19 67.81 21.08
2 6 20 83.01 27.26
-2 6 -20 54.77 16.44
-2 6 -20 39.97 18.43
-2 -6 -20 67.55 24.15
2 6 20 66.61 19.91
-2 6 -20 67.21 20.55
-2 6 -21 -4.24 5.59
-2 -6 -21 8.37 8.95
2 6 21 -5.64 5.2
-2 6 -21 -7.07 6.39
2 6 22 177.38 38.81
-2 6 -22 112.19 28.78
-2 -6 -22 107.06 32.53
-2 6 -22 119.23 28.26
-2 6 -23 14.42 12.76
-2 -6 -23 -15.2 15.78
-2 6 -23 -3.67 12.21
-2 -6 -24 69.79 28.21
-2 6 -24 72.03 28
-2 6 -24 59.06 22.01
-2 6 -25 32.37 17.33
-2 6 -25 34.67 14.38
-2 6 -26 69.47 22.95
-2 6 -27 9.33 7.5
2 7 -22 5.14 14.05
2 -7 -21 41.24 22.7
2 7 -21 44.37 19.41
-2 7 20 14.1 12.04
2 -7 -20 27.04 16.8
2 -7 -20 -16.75 11.26
2 7 -20 30.93 16.48
-2 7 19 102.95 25.07
2 -7 -19 84.1 23.33
2 -7 -19 96.5 27.8
2 7 -19 123.58 32.8
-2 7 18 10.6 10.39
2 -7 -18 14.92 10.76
2 7 -18 8.39 8.95
-2 7 17 99.14 24.65
2 -7 -17 73.66 22.73
2 -7 -17 71.63 24.99
2 7 -17 82.48 26.43
-2 7 16 -1.74 9.57
2 -7 -16 -0.36 6.8
2 -7 -16 26.25 16.64
2 7 -16 5.14 6.88
-2 7 15 30.62 15.18
2 -7 -15 17.95 14.68
2 -7 -15 -5.99 8.14
2 7 -15 5.56 10.46
-2 7 14 19.39 11.47
2 -7 -14 25.1 12.93
2 -7 -14 37.14 18.58
2 7 -14 15.92 11.54
-2 7 13 19.11 14.62
2 -7 -13 12.96 11.81
2 -7 -13 7.82 12.26
2 -7 -13 32.49 15.34
2 7 -13 3.64 11.06
-2 7 12 107.53 25.85
2 -7 -12 129.29 28.21
2 -7 -12 163.32 33.57
2 -7 -12 118.49 28.73
2 7 -12 126.36 29.29
2 -7 -11 60.78 21.64
-2 7 11 74.43 21.57
2 -7 -11 67.05 20.77
2 7 -11 57.99 19.63
2 -7 -10 48.09 17.71
-2 7 10 59.22 18.59
2 -7 -10 43.87 18.61
2 7 -10 49.17 17.86
2 -7 -9 34.66 17.16
-2 7 9 30.13 15.57
2 -7 -9 35.27 15.86
2 7 -9 25.04 15.51
2 -7 -8 1.89 6.93
-2 7 8 -2.62 6.16
2 -7 -8 -0.48 5.22
2 7 -8 -7.25 6.27
2 -7 -7 5.12 9.39
-2 7 7 -1.29 7.83
2 7 -7 9.34 9.63
2 -7 -6 -3.88 9.8
-2 7 6 1.47 5.03
-2 7 6 -9.28 9.13
2 -7 -6 -0.9 6.77
2 7 -6 4.48 9.73
2 -7 -5 4.12 6.65
-2 7 5 -1.42 4.84
2 -7 -5 -6.32 6.38
2 7 -5 -1.79 7.47
2 -7 -4 14.99 9.49
-2 7 4 21.15 13.23
-2 7 4 19.15 8.35
2 7 -4 7.12 5.77
2 -7 -4 29.88 15.9
2 -7 -3 47.04 16.68
-2 7 3 41.96 12.27
-2 7 3 37.37 15.36
2 -7 -3 51.04 14.35
2 7 -3 36.41 14.95
2 -7 -2 42.19 18.12
-2 7 2 53 13.96
-2 7 2 39.34 16.65
2 7 -2 27.49 12.92
2 -7 -2 19.62 10.12
2 -7 -1 206.25 34.18
-2 7 1 205.86 25.18
-2 7 1 166.81 31.88
2 -7 -1 136.21 24.51
2 7 -1 165.92 27.9
2 -7 0 135.83 27.92
-2 7 0 119.76 26.52
-2 7 0 126.86 19.45
2 -7 0 85 18.5
2 7 0 120.48 23.42
2 -7 1 156.98 30.03
-2 7 -1 165.12 21
-2 7 -1 120.38 28.76
2 7 1 153.18 25.96
-2 7 -1 150.95 29.19
2 -7 1 137.48 22.29
2 -7 2 23.64 14.74
-2 7 -2 9.76 5.67
-2 7 -2 35.72 14.1
2 7 2 3.88 7.13
-2 7 -2 2.67 6.77
2 -7 2 2.58 5.81
2 7 2 18.45 9
-2 7 -3 3.16 3.76
-2 7 -3 13.79 6.02
2 7 3 17.3 8.01
2 -7 3 5.5 6.59
-2 7 -3 4.07 3.84
2 -7 3 4.06 4.78
2 7 3 2.05 5.6
-2 7 -3 9.57 8.63
-2 7 -4 8.58 12.3
2 7 4 7 7.1
2 -7 4 2.45 7.04
-2 7 -4 -0.67 3.24
2 7 4 -1.81 5.01
2 -7 4 3.82 5.08
-2 7 -5 78.13 21.68
2 7 5 86.76 21.47
2 -7 5 86.45 20.73
-2 7 -5 62.72 13.76
2 7 5 70.16 17.81
2 -7 5 57.46 13.48
-2 7 -5 51 17.14
2 7 6 61.14 18.19
-2 7 -6 51.59 17.55
2 -7 6 53.6 18.58
-2 -7 -6 37.35 15.08
-2 7 -6 44.73 11.23
2 7 6 40.12 13.03
-2 7 -6 25.24 13.08
-2 7 -7 130.78 27.92
2 7 7 137.35 26.87
2 -7 7 143.07 28.05
-2 -7 -7 100.72 25.75
-2 7 -7 117.64 19.98
2 7 7 124.2 22.02
-2 7 -7 95.78 24.49
-2 7 -8 48.67 17.13
2 7 8 48.44 17.07
2 -7 8 3.37 10.48
-2 -7 -8 24.68 13.31
-2 7 -8 35.68 11.46
2 7 8 26.55 9.75
-2 7 -8 31.11 14.95
-2 7 -9 8.02 8.15
2 7 9 36.43 15.6
-2 -7 -9 25.79 14.8
-2 7 -9 18.68 10.33
2 7 9 28.97 11
-2 7 -9 21.8 13.12
-2 7 -10 23.88 13.73
2 7 10 17.76 11.23
2 -7 10 4.24 8.11
-2 -7 -10 4.51 10.13
-2 7 -10 7.04 6.55
-2 7 -10 18.73 13.51
-2 7 -11 8.43 12.28
2 7 11 18.65 13.09
2 -7 11 16.94 13.58
-2 7 -11 2.13 4.24
-2 -7 -11 -2.26 7.59
-2 7 -11 -2.16 7.8
-2 7 -12 59.67 18.43
2 7 12 55.92 19.12
2 -7 12 43.58 15.6
-2 -7 -12 85.78 25.78
-2 7 -12 41.65 14.19
-2 7 -12 47.04 20.27
-2 7 -13 8.76 10.51
2 7 13 4.57 9.44
2 -7 13 21.52 13.4
-2 7 -13 -1.08 5.29
-2 -7 -13 0.78 6.62
-2 7 -13 -6.88 9.15
-2 7 -14 -1.28 10.72
2 7 14 10.91 12.68
2 -7 14 7.22 11.2
-2 -7 -14 10.84 12.19
-2 7 -14 1.88 5.51
-2 7 -14 0.69 9.31
2 7 15 31.32 15.74
-2 7 -15 29.76 17.64
2 -7 15 31.26 15.17
-2 7 -15 25.94 13.57
-2 -7 -15 32.8 17.88
-2 7 -15 21.36 11.18
2 7 16 13.8 12.5
-2 7 -16 26.56 14.55
2 -7 16 22.18 13.25
-2 -7 -16 11.85 12.85
-2 7 -16 1.07 10.36
-2 7 -16 13.79 12.19
2 7 17 46.62 20.55
-2 7 -17 37.35 15.29
2 -7 17 65.58 19.16
-2 -7 -17 7.08 9.38
-2 7 -17 31.92 14.78
-2 7 -17 62.91 21.88
2 7 18 90.07 26.56
-2 7 -18 61.28 20.43
2 -7 18 68.46 21.68
-2 -7 -18 61.07 23.88
-2 7 -18 72.75 22.37
-2 7 -18 80.82 26.41
-2 7 -19 11.79 12.54
2 7 19 39.02 20.61
-2 -7 -19 18.44 7.75
-2 7 -19 6.28 9.66
-2 7 -19 29.69 15.45
-2 7 -20 47.54 19.13
2 7 20 27.15 15.43
-2 7 -20 34.06 18.18
-2 -7 -20 47.27 23.59
-2 7 -20 39.34 18.41
2 7 21 -0.42 11.12
-2 7 -21 -2.73 7.61
-2 -7 -21 3 8.94
-2 7 -21 -4.28 12.91
-2 7 -22 -0.3 7.88
-2 7 -22 18.19 13.4
-2 7 -23 -11.9 11.58
-2 7 -23 15.52 15.53
-2 8 19 3.04 8.13
-2 8 18 -1.92 7.92
2 -8 -18 13.62 10.77
-2 8 17 3 10.71
2 -8 -17 3.2 6.99
2 -8 -17 8.06 14.74
2 -8 -17 -9.26 14.36
2 8 -17 -10.02 9.91
-2 8 16 5.29 11.38
2 -8 -16 -0.27 9.93
2 -8 -16 -6.57 10.45
2 8 -16 -10.36 10.02
2 -8 -16 13.38 14.69
2 -8 -15 -19.56 13.25
-2 8 15 4.65 7.86
2 -8 -15 0.6 7.12
2 8 -15 2.63 6.7
2 -8 -14 6.33 9.63
-2 8 14 3.38 7.78
2 8 -14 0.65 8.4
2 -8 -14 -14.03 17.33
2 -8 -13 -5.99 12.04
-2 8 13 5.73 14.53
2 -8 -13 10.06 15.11
2 8 -13 22.13 15.73
2 -8 -12 -11.54 10.91
-2 8 12 -3.46 10.4
2 -8 -12 21.56 14.86
2 8 -12 16.34 17.81
2 -8 -11 31.49 12.66
-2 8 11 25.67 14.92
2 8 -11 33.59 16.64
2 -8 -11 -3.45 10.89
2 -8 -10 72.13 23.01
-2 8 10 81.14 23.77
2 8 -10 42.82 19.85
2 -8 -10 99.73 27
2 -8 -9 64.46 22.07
-2 8 9 70 23.61
2 -8 -9 24.71 13.01
2 8 -9 80.53 25.95
2 -8 -8 180.37 35.7
-2 8 8 208.4 37.58
2 -8 -8 201.46 36
2 8 -8 157.96 32.94
2 -8 -7 42.21 19.52
-2 8 7 38.54 18.57
2 -8 -7 24.16 14.1
2 8 -7 64.71 21.93
2 -8 -6 362.75 50.17
-2 8 6 385.25 51.2
2 -8 -6 263.48 39.62
2 8 -6 377.42 48.83
2 -8 -5 23.66 15.36
-2 8 5 25.71 19.12
2 8 -5 32.25 15.59
2 -8 -5 22.19 14.14
2 -8 -4 286.84 44.9
-2 8 4 309.49 46.21
-2 8 4 297.98 36.13
2 -8 -4 272.99 39.21
2 8 -4 280.93 40.35
2 -8 -3 18.61 15.76
-2 8 3 38.87 18.43
2 -8 -3 26.14 13.43
2 8 -3 27.88 14.74
2 -8 -2 160.98 32.69
-2 8 2 152.45 32.72
2 -8 -2 147.31 26.82
2 8 -2 136.26 27.78
2 -8 -1 -7.91 13.28
-2 8 1 11.24 13.44
2 -8 -1 1.98 5.21
2 8 -1 13.91 11.97
2 -8 0 -0.88 10.4
-2 8 0 4.81 6.03
2 8 0 0.43 4.81
2 8 0 1.1 7.79
2 -8 0 3.18 6.8
2 -8 1 5 6.94
-2 8 -1 22.53 14.32
2 8 1 -11.3 8.71
2 8 1 12.82 10.96
2 -8 1 8.72 5.56
2 -8 2 23.93 17.04
-2 8 -2 -7.97 13.3
2 8 2 1.38 6.17
2 8 2 -7.23 9.33
2 -8 3 4.09 7.31
-2 8 -3 -12.39 12.52
2 8 3 5.87 6.73
2 8 3 7.02 7.17
-2 8 -3 16.62 11.06
2 -8 4 5.29 12.6
2 8 4 -0.64 6.18
-2 8 -4 0.83 6.97
-2 8 -4 -3.44 7.13
2 8 4 12.85 9.92
2 -8 5 12.21 10.8
-2 8 -5 -9.26 14.18
2 8 5 -4.48 6.02
-2 8 -5 -0.23 10.67
2 8 5 -11.66 5.99
2 -8 6 3.06 9.47
-2 8 -6 11.32 8.61
2 8 6 0.93 6.74
2 8 6 0.57 4.66
2 -8 7 3.32 9.46
2 8 7 0.54 5.57
2 8 7 -1.06 4.85
-2 8 -7 1.96 7.68
2 -8 8 85.19 25.13
2 8 8 102.72 24.67
-2 8 -8 44.12 20.54
-2 8 -8 62.39 19.25
2 8 8 59.4 17.33
-2 8 -9 21.46 13.96
2 8 9 4.31 7.8
2 -8 9 -1.66 13.33
-2 -8 -9 7.29 12.48
-2 8 -9 -0.82 8.24
2 8 10 203.89 36
-2 8 -10 166.72 35.07
2 -8 10 204.62 36.42
-2 -8 -10 185.28 37.2
-2 8 -10 198.33 37.49
2 8 11 2.78 10.76
-2 8 -11 44.53 18.62
2 -8 11 14.05 12.67
-2 -8 -11 10.39 12.74
-2 8 -11 15.03 10.17
-2 8 -11 36.35 17.94
2 8 12 153.27 33.4
-2 8 -12 85.7 24.96
2 -8 12 190.25 35.83
-2 -8 -12 152.38 38
-2 8 -12 171.2 29.2
-2 8 -12 237.97 41.38
-2 8 -13 12.73 11.3
2 8 13 10 13.52
2 -8 13 28.65 17.51
-2 -8 -13 11.84 12.53
-2 8 -13 14.42 11.36
-2 8 -13 8.51 11.85
-2 8 -14 101.29 27.82
2 8 14 81.17 24.63
2 -8 14 152.37 32.47
-2 -8 -14 70.16 25.55
-2 8 -14 113.18 24.99
-2 8 -14 140.91 33.47
-2 8 -15 36.83 18.92
2 8 15 25.82 13.3
2 -8 15 16.75 9.51
-2 -8 -15 57.67 24.17
-2 8 -15 20.39 14.55
-2 8 -15 14.13 13.03
2 8 16 45.76 21.01
-2 8 -16 35.13 16.47
2 -8 16 33.18 15.3
-2 8 -16 38.55 14.37
-2 -8 -16 44.02 22.55
-2 8 -16 60.74 21.57
2 8 17 -3.26 8.34
-2 8 -17 23.01 15.4
-2 8 -17 14 10.68
-2 8 -17 4.58 8.18
2 8 18 11.34 9.29
-2 8 -18 17.58 12.18
-2 8 -18 2.13 10.53
-2 -8 -18 -3.37 10.28
-2 8 -19 10.84 11.22
-2 8 -19 4.9 7.92
-2 8 -20 4.15 8.33
-2 8 -21 -0.5 7.63
-2 9 17 39.6 19.26
-2 9 16 86.74 27.35
-2 9 15 5.27 12.33
2 -9 -14 101.6 30.25
-2 9 14 40.65 24.33
2 -9 -14 66.06 25.16
2 -9 -13 27.34 17.29
-2 9 13 -2.95 11.63
2 -9 -13 8.51 12.66
2 -9 -12 34.54 17.39
-2 9 12 9.34 8.98
2 -9 -12 39.73 16.17
2 -9 -11 -2.47 14.19
-2 9 11 11.17 13.4
2 -9 -11 32.76 16.73
2 9 -11 35.22 14.83
2 -9 -10 -6.68 7.81
-2 9 10 34.5 18.59
2 9 -10 19.19 13.69
2 -9 -10 -3.49 8.41
2 -9 -9 -4.3 13.27
-2 9 9 22.11 13.96
2 9 -9 21.93 14.1
2 -9 -9 27.28 16.11
2 -9 -8 -12.94 12.21
-2 9 8 18 17.22
2 9 -8 6.6 8.24
2 -9 -8 -8.58 7.28
2 -9 -7 -6.31 11.74
-2 9 7 -1.27 6.54
2 -9 -7 7.05 9.9
2 9 -7 4.83 6.71
2 -9 -6 8.79 8.49
-2 9 6 -15.37 12.88
2 9 -6 -3.92 6.44
2 -9 -6 -1.58 8.23
2 -9 -5 2.64 8.39
-2 9 5 -8.11 13.12
2 -9 -5 1.12 6.42
2 9 -5 20.18 13.7
2 -9 -4 24.4 17.62
-2 9 4 4.37 8.55
2 -9 -4 -2.38 9.28
2 9 -4 -4.52 10.7
2 -9 -3 7.65 7.58
-2 9 3 21.43 18.77
2 9 -3 1.07 10.62
2 -9 -2 25.23 15.73
-2 9 2 18.25 18.12
2 9 -2 36.8 16.42
2 -9 -1 23.33 14.11
-2 9 1 41.02 17.77
2 9 -1 24.19 12.5
2 9 -1 12.27 10.54
2 -9 0 75.75 27
-2 9 0 35.36 17.69
2 9 0 59.7 19.3
2 9 0 106.92 26.77
2 -9 1 18.95 16.17
-2 9 -1 10.81 8.87
2 9 1 14.71 12.05
2 9 1 14.58 13.01
2 -9 2 246.15 43.16
-2 9 -2 187.69 38.44
2 9 2 205.62 34.89
2 9 2 171.13 31.76
2 -9 3 21.25 17.39
-2 9 -3 23.56 19.11
2 9 3 21.16 15.66
2 9 3 21.31 13.29
2 -9 4 266.12 46.48
2 9 4 209.73 35.9
-2 9 -4 233.06 44.15
2 9 4 174.69 31.99
2 -9 5 39.17 24.08
-2 9 -5 -0.51 10.57
2 9 5 9.71 11.92
2 9 5 6.07 10.74
-2 9 -5 34.14 19.44
2 -9 6 81.26 27.15
-2 9 -6 72.12 26.25
2 9 6 142.48 30.56
2 9 6 108.14 24.68
-2 9 -6 96.68 29.09
2 -9 7 28.13 18.89
-2 9 -7 16.5 12.17
2 9 7 -0.47 10.68
-2 9 -7 16.43 14.11
2 -9 8 5.82 14.52
-2 9 -8 21.96 15.73
2 9 8 3.64 6.23
-2 9 -8 3.21 7.2
2 -9 9 37.1 19.25
-2 9 -9 6.62 16.15
2 9 9 12.22 10.31
-2 9 -9 23.7 15.46
2 -9 10 29.41 18.98
-2 9 -10 -16.04 16.45
2 9 10 1.45 11.77
-2 9 -10 5.24 11.14
-2 9 -11 -14.33 16.41
2 9 11 -0.35 7.59
2 -9 11 -3.94 13.01
-2 9 -12 -11.66 16.88
2 9 12 1.39 11.88
-2 -9 -12 40.88 21.71
2 -9 12 -11.2 17.64
2 9 13 -10.68 11.7
-2 9 -13 -1.73 8.5
-2 -9 -13 -17.23 14.15
2 9 14 -5.93 7.67
-2 9 -14 -5.32 8.46
-2 9 -15 44.34 21.53
-2 9 -16 31.08 19.07
-2 9 -17 13.07 12.78
2 10 -3 -4.18 11.85
2 10 -2 -8.59 8.43
2 10 -1 10.85 9.16
2 10 0 4.86 9.85
2 10 1 -1.91 6.22
2 10 2 -5.44 8.47
2 10 3 14.55 7.49
2 10 8 -30.69 16.35
2 10 9 19.76 13.74
3 0 -34 -9.42 14.08
3 0 -33 0.82 7.9
3 0 -32 14.66 11.56
3 0 -31 118.98 29.62
3 0 -31 166.26 32.43
3 0 -30 2.38 6.27
3 0 -29 233.34 38.05
3 0 -29 194.11 31.59
3 0 -28 3.23 5.48
3 0 -28 11.55 8.42
3 0 -27 43.45 14.28
3 0 -27 46.46 15.6
3 0 -26 12.59 9.29
3 0 -26 -13.54 8.75
3 0 -25 4.7 5.36
3 0 -25 8.46 6.07
3 0 -24 2.8 4.66
3 0 -24 0.36 4.35
3 0 -23 42.75 14.43
3 0 -23 29.25 12.42
3 0 -22 1.43 1.59
3 0 -22 7.3 7.64
3 0 -22 -1.9 5.58
3 0 -21 70.84 8.22
3 0 -21 56.63 15.89
3 0 -21 71.72 17.59
3 0 -20 -4.13 7.57
3 0 -20 2.05 2.32
3 0 -20 7.85 8.19
-3 0 19 5.42 3.34
3 0 -19 -0.27 2.08
3 0 -19 0.47 2.39
3 0 -19 -4 6.2
-3 0 18 -3.57 3.28
3 0 -18 3.25 3.19
3 0 -18 0.28 2.46
3 0 -18 -9.4 7
3 0 -18 0.86 4.64
-3 0 17 -4.79 3.32
3 0 -17 5.03 3.47
3 0 -17 1.73 3.93
3 0 -17 5.71 5.72
-3 0 16 4.13 4.07
3 0 -16 -0.72 3.76
3 0 -16 5.19 4.79
3 0 -16 0.73 5.93
-3 0 15 6.9 4.01
3 0 -15 40.1 9.89
3 0 -15 32.98 8.5
3 0 -15 4.79 4.64
-3 0 14 12.05 7.17
3 0 -14 5.48 6.02
3 0 -14 -0.03 4.66
-3 0 13 2083.32 68.62
3 0 -13 2084.67 70.35
3 0 -13 2099.73 76.41
-3 0 12 15.78 9.4
3 0 -12 1.36 6.02
3 0 -12 -0.51 4.96
-3 0 11 4597.76 106.76
3 0 -11 4589.53 108.36
3 0 -11 4288.3 103.88
3 0 -10 13.21 8.57
-3 0 10 4.08 6.79
3 0 -10 9.84 6.2
3 0 -10 1.72 3.69
3 0 -9 1706.02 68.82
-3 0 9 1640.16 67.03
3 0 -9 1728.88 50.13
3 0 -9 1679.19 62.44
3 0 -8 -1.12 6.68
-3 0 8 2.53 7.51
3 0 -8 0.65 3.39
-3 0 8 6.55 5.54
3 0 -8 -4.85 3.93
3 0 -7 23.31 9.17
-3 0 7 18.35 8.53
3 0 -7 20.36 5.39
-3 0 7 10.69 5.27
3 0 -7 28.99 8.11
3 0 -6 -0.03 4.65
-3 0 6 3.66 7.38
3 0 -6 -1.43 2.38
-3 0 6 7.9 4.88
3 0 -6 4.45 5.15
3 0 -5 209.05 25.25
-3 0 5 224.07 26.3
-3 0 5 195.51 13.48
3 0 -5 187.03 12.21
3 0 -5 218.78 21.05
-3 0 5 197.63 18.96
3 0 -4 4.94 7.57
-3 0 4 3.29 7.96
-3 0 4 4.64 2.44
3 0 -4 1.41 4.12
-3 0 4 0.23 3.09
-3 0 3 1771.34 71.45
3 0 -3 1866.75 74.18
-3 0 3 1789.66 35.53
3 0 -3 1944.36 58.15
-3 0 3 1839.95 55.9
3 0 -2 1.78 7.47
-3 0 2 -3.02 6.97
-3 0 2 1.99 4.26
-3 0 1 107.95 14.04
-3 0 1 121.77 19.48
3 0 -1 82.77 16.24
-3 0 0 -1.17 6.34
3 0 0 12.53 9.52
3 0 1 164.97 22.35
-3 0 -1 145.42 21.61
-3 0 -2 0.08 7.41
3 0 2 -1.19 5.68
3 0 3 149.97 20.86
-3 0 -3 149.63 20.6
3 0 4 3.19 7.94
-3 0 -4 2.15 8.02
3 0 5 825.38 46.98
-3 0 -5 727.67 45.3
3 0 5 750.25 37.08
3 0 6 8.52 8.72
-3 0 -6 22.3 11.26
3 0 6 5.95 5.53
-3 0 -7 4972.03 116.79
3 0 7 4953.94 84.57
3 0 7 5210.19 115.69
3 0 7 5157.23 103.58
3 0 7 4974.27 72.6
3 0 8 5.07 5.03
3 0 8 3.15 3.8
-3 0 -8 -0.01 8.98
3 0 8 -0.61 3.82
3 0 8 0.76 2.13
3 0 9 1109.58 43.76
-3 0 -9 1232.94 56.35
3 0 9 1228.55 54.47
-3 0 -9 1132.14 52.53
3 0 9 1252.27 55.04
3 0 9 1172.11 34.87
3 0 10 -2.38 3.81
3 0 10 3.66 4.18
-3 0 -10 4.73 7.61
3 0 10 -1.35 4.51
-3 0 -10 2.76 4.03
3 0 10 -3.78 3.74
3 0 10 0.91 2.11
3 0 11 62.47 12.29
3 0 11 51.27 11.5
-3 0 -11 76.54 14.17
3 0 11 74.56 13.97
-3 0 -11 67.95 14.64
3 0 11 73.67 8.94
3 0 12 11.29 8.63
3 0 12 3.12 5.27
3 0 12 12.49 6.77
-3 0 -12 1.23 5.75
3 0 12 2.67 5.29
-3 0 -12 9.1 7.73
3 0 12 5.29 3.92
-3 0 -13 381.91 28.01
3 0 13 396.4 27.31
3 0 13 350.02 29.66
3 0 13 399.65 27.35
3 0 13 365.66 33.72
-3 0 -13 372.19 34.26
3 0 13 364.82 20.7
3 0 14 0.08 4.61
3 0 14 6.27 4.7
3 0 14 -2.84 2.07
-3 0 -14 3.58 4.89
-3 0 -14 13.04 8.65
3 0 14 1.96 3.8
3 0 14 0.2 2.02
3 0 15 143.08 21.11
-3 0 -15 138.96 15.56
3 0 15 132.85 14.56
-3 0 -15 117.19 21.22
3 0 15 111.75 19.92
3 0 15 116.17 12.31
3 0 16 -3.9 2.11
3 0 16 0.88 3.04
-3 0 -16 -1.6 2.76
3 0 16 3.72 7.11
3 0 16 -0.82 2.15
-3 0 -17 110.71 12.7
3 0 17 106.31 11.82
-3 0 -17 97.39 20.22
3 0 17 102.01 21.3
3 0 17 103.79 12.38
3 0 18 0.29 1.89
3 0 18 4.72 3.83
-3 0 -18 3.75 2.7
3 0 18 -4.79 6.4
-3 0 -18 6.38 4.95
3 0 19 88.08 22.15
-3 0 -19 137.7 24.82
3 0 20 -1.11 2.02
-3 0 -20 6.78 8.46
3 0 20 6.59 9.2
-3 0 -21 299.24 38.55
3 0 21 284.8 38.3
3 0 22 6.07 10.38
-3 0 -22 4.27 6.32
3 0 23 79.65 22.03
-3 0 -23 89.81 23.21
3 0 24 11.99 13.05
-3 0 -24 -3.52 6.06
3 0 25 182.07 34.85
-3 0 -25 163.58 32.33
3 0 26 -4.72 8.91
-3 0 -26 8.46 10.73
3 0 27 181.5 35.92
-3 0 -27 188.68 35.43
-3 0 -28 -5.03 10.06
3 0 28 -7.03 9.87
-3 0 -29 30.97 17.72
3 0 29 6.69 8.93
3 0 30 -2.39 10.57
-3 0 -30 -11.32 11.15
-3 0 -31 96.33 29.54
-3 0 -32 1.85 8.94
3 -1 -34 4.72 8.8
3 -1 -34 -9.02 9.97
3 -1 -33 4.37 9.03
3 -1 -33 0.02 5.31
3 -1 -33 14.04 11.28
3 1 -32 -4.27 9.79
3 -1 -32 -5.08 9.2
3 -1 -32 24.17 13.9
3 -1 -32 12.74 11.18
3 -1 -31 2.74 6.4
3 -1 -31 22.31 13.06
3 -1 -31 31.62 16.66
3 -1 -30 2.26 4.9
3 -1 -30 -4.94 8.19
3 -1 -30 2.55 5.62
3 1 -30 -13.32 8.9
3 -1 -29 -1.25 5.89
3 -1 -29 6.9 7.7
3 1 -29 5.77 6.35
3 -1 -29 -12.67 11.3
3 -1 -28 20.06 11.85
3 1 -28 21.04 10.67
3 1 -28 38.74 14.15
3 -1 -28 9.12 8.4
3 -1 -27 1.55 6.23
3 -1 -27 -5.44 8.32
3 -1 -27 2.74 6.11
3 1 -27 -0.73 7.29
3 1 -27 -0.2 7.67
3 -1 -26 45.55 16.64
3 -1 -26 5.4 6.81
3 1 -26 45.67 15.3
3 -1 -26 27.94 11.97
3 1 -26 31.26 12.34
3 -1 -25 -4.83 8.74
3 -1 -25 6.97 8.66
3 1 -25 6.75 7.6
3 1 -25 1.36 4.82
3 -1 -25 10.74 8.96
3 -1 -24 6.82 5.95
3 -1 -24 4.42 5.72
3 -1 -24 5.18 6.75
3 1 -24 4.16 6.37
3 1 -24 10.04 8.63
3 -1 -23 60.34 16.89
3 -1 -23 43.16 15.38
3 1 -23 43.62 13.89
3 -1 -23 31.33 12.95
3 1 -23 61.64 18.43
3 -1 -22 11.86 9.22
3 -1 -22 3.23 2.6
3 -1 -22 7.65 12.12
3 1 -22 12.28 10.33
3 1 -22 -4.3 5.19
3 -1 -22 -4.93 6.77
3 -1 -21 401.81 26.04
3 -1 -21 369.2 25.26
-3 -1 21 362.04 21.99
3 1 -21 391.14 21.33
3 -1 -21 405.24 22.16
3 -1 -21 428.31 43.92
3 1 -21 399.73 42.09
3 1 -21 377.38 37.43
3 -1 -21 422.64 44.41
-3 -1 20 395.51 25.48
3 -1 -20 433.42 29.53
3 -1 -20 430.97 24.6
3 1 -20 425.87 23.94
3 -1 -20 423.56 43.93
3 1 -20 394.55 40.56
3 1 -20 395.66 37.14
3 -1 -20 386.09 41.87
-3 -1 19 398.29 27.71
3 -1 -19 407.74 30.53
3 -1 -19 416.27 25.44
3 -1 -19 530.73 46.34
3 1 -19 413.86 37.1
3 1 -19 412.86 41.41
3 -1 -19 405.11 41.81
3 -1 -18 1040.67 50.55
-3 -1 18 1022.01 47.08
3 -1 -18 1059.02 42.25
3 -1 -18 1086.31 64.34
3 1 -18 966.54 61.17
3 -1 -18 1029.38 64.65
3 1 -18 1012.11 56.46
3 1 -17 119.44 22.42
3 -1 -17 113.09 14.5
-3 -1 17 121.65 17.22
3 -1 -17 139.17 19.5
3 -1 -17 101.71 19.64
3 -1 -17 114.25 21.92
3 1 -17 109.62 18.18
-3 -1 16 379.17 30.98
3 -1 -16 342.98 25.54
3 -1 -16 350.14 31.67
3 -1 -16 347.29 34.55
3 1 -16 313.46 29.94
3 1 -16 356.79 36.09
3 -1 -16 341.26 36.33
3 -1 -15 87.1 13.2
3 1 -15 114.01 20.41
-3 1 15 93.32 13.74
-3 -1 15 83.04 14.92
3 -1 -15 70.02 14.78
3 -1 -15 85.56 16.82
3 -1 -15 103.3 19.21
3 1 -15 75.58 13.94
3 -1 -14 -0.04 2.9
3 1 -14 3.48 4.85
3 1 -14 9.02 10.69
3 -1 -14 3.81 4.14
-3 1 14 1.05 3.07
-3 -1 14 0.64 3.72
3 -1 -14 -1.8 2.96
3 1 -14 -2.13 2.76
3 -1 -14 3.98 5.48
-3 -1 13 417.03 33.97
3 -1 -13 382.84 33.44
3 -1 -13 434.29 30.26
3 1 -13 401.17 28.46
-3 1 13 386.75 28.36
3 -1 -13 414.95 34.43
3 1 -13 413.29 37.43
3 -1 -13 458.96 38.8
3 1 -13 439.43 33
3 -1 -12 9.96 6.36
3 1 -12 4.51 5.35
3 1 -12 10.82 9.62
-3 1 12 5.12 4.38
-3 -1 12 3.98 4.66
3 -1 -12 4.23 5.38
3 -1 -12 -1.28 3.29
3 -1 -12 2.57 6.29
3 1 -12 1.58 2.37
3 -1 -11 170.86 22.87
3 -1 -11 144.83 18.4
3 1 -11 128.39 17.32
-3 1 11 117.61 16.39
-3 -1 11 119.55 18.16
3 -1 -11 132.01 17.76
3 -1 -11 124.27 19.73
3 1 -11 166.41 19.55
3 -1 -10 10.39 5.86
3 1 -10 11.42 7.06
-3 -1 10 14.72 8.81
3 -1 -10 8.85 4.91
-3 1 10 8.39 5.14
3 -1 -10 8.66 6.48
3 -1 -10 16.41 8.22
3 1 -10 8.68 4.68
3 -1 -9 1.53 4.54
3 1 -9 8.99 7.46
-3 -1 9 19.97 9.36
-3 1 9 13.76 7.04
3 -1 -9 13.98 6.23
3 -1 -9 7.95 4.89
3 -1 -9 11.57 6.97
-3 -1 9 4.01 2.67
3 1 -9 13 6.19
3 -1 -8 160.81 21.59
-3 1 8 182.33 21.76
3 -1 -8 190.3 21.68
-3 -1 8 210.99 24.1
3 1 -8 178.22 20.62
3 -1 -8 203.83 19.58
3 1 -8 209.23 20.36
-3 -1 8 184.12 18.12
3 -1 -8 196.02 23.12
3 1 -7 16.27 7.47
3 1 -7 14.24 6.67
-3 1 7 4.66 7.67
-3 -1 7 4.22 7.76
3 -1 -7 3.82 5.22
3 -1 -7 7.28 4
-3 1 7 4.41 3.31
3 -1 -7 6.58 6.09
3 1 -7 16.19 7.58
-3 -1 7 4.72 2.9
3 1 -6 42.63 10.83
3 1 -6 57.91 13.3
3 -1 -6 54.6 14.23
-3 -1 6 79.88 15.37
-3 1 6 47.31 11.76
3 -1 -6 67.28 10.72
-3 1 6 56.57 10.33
-3 -1 6 45.7 8.93
-3 1 6 50.78 11.73
3 -1 -6 65.85 12.96
3 1 -5 150.01 20.35
-3 1 5 175.61 21.86
3 1 -5 197.87 22.64
-3 -1 5 166.7 20.76
3 -1 -5 157.51 21.51
3 -1 -5 173.18 16.26
-3 1 5 166.9 16.35
-3 -1 5 156.81 15.81
3 -1 -5 162.49 19.39
-3 1 5 166.65 19.48
3 1 -4 22.46 9.7
3 1 -4 23.42 9.82
3 -1 -4 13.38 9.03
-3 -1 4 10.65 8.35
-3 1 4 1.93 7.06
-3 1 4 4.45 4.47
-3 1 4 -2.05 3.28
-3 -1 4 2.59 3.5
3 -1 -4 6.22 6.6
3 1 -3 1507.25 61.25
3 -1 -3 1546.91 64.78
3 1 -3 1466.27 59.9
-3 1 3 1662.03 64.37
-3 -1 3 1547.22 61.62
-3 1 3 1590.85 45.97
3 -1 -3 1533.45 55.26
-3 1 3 1471.51 53.98
3 1 -2 1714.83 64.66
-3 -1 2 1500.39 61.5
3 -1 -2 1774.93 67.78
3 1 -2 1676.89 64.45
-3 1 2 1588.02 64.98
3 -1 -2 1569.29 54.59
-3 1 2 1488.05 53.51
3 -1 -1 3466.27 94.66
3 1 -1 3323.74 89.54
3 1 -1 3295.82 90.34
-3 1 1 3264.19 90.71
-3 -1 1 3429.56 91.65
3 -1 -1 3216.36 76.46
-3 1 1 3186.37 77.38
3 -1 0 8234.26 145.79
3 1 0 8528.28 143.09
3 1 0 8633.05 145.09
-3 1 0 8483.51 145.74
-3 -1 0 8546.58 143.64
-3 1 0 8847.49 126.02
3 -1 1 332.81 30.6
3 1 1 344.47 29.9
-3 1 -1 324.79 29.76
3 1 1 298.1 27.57
-3 -1 -1 360.27 30.64
-3 1 -1 313.34 23.97
-3 -1 -2 4244.26 102.15
3 1 2 4211.11 99.46
3 1 2 4058.65 98.99
-3 1 -2 4259.03 102.33
-3 1 -2 4359.55 88.62
3 1 3 23.18 9.51
3 1 3 19.03 10.3
3 -1 3 6.38 5.08
-3 -1 -3 21.17 10.79
-3 1 -3 9.38 7.79
3 -1 3 11.89 8.26
3 1 4 103.98 16.15
-3 -1 -4 162.53 20.4
3 1 4 129.31 17.16
3 -1 4 125.91 18.69
-3 1 -4 109.6 16.72
3 -1 4 100.7 13.57
3 -1 5 508.67 37.05
3 1 5 448.13 31.96
-3 -1 -5 516.17 35.62
-3 1 -5 489.85 34.08
3 1 5 527.77 34.31
3 -1 5 540.78 32.42
3 -1 5 518.36 27.98
3 1 6 123.15 16.68
3 -1 6 111.34 10.04
-3 -1 -6 96.98 16.8
-3 1 -6 138.34 17.89
3 -1 6 109.68 16.82
3 -1 6 108.11 14.99
3 1 6 111.65 15
-3 1 -6 106.75 15.16
3 -1 6 121.55 13.98
3 1 7 194.13 20.36
3 -1 7 224.45 24.6
3 -1 7 203.47 14.57
-3 -1 -7 167.66 21.39
-3 1 -7 196.29 21.58
-3 1 -7 222.17 22.39
3 1 7 188.38 20.28
3 -1 7 179.25 20.24
3 -1 7 215.99 18.37
3 -1 8 429.81 34.28
3 1 8 524.34 32.52
-3 1 -8 477.06 32.24
3 1 8 491.06 31.41
3 -1 8 479.91 23.75
3 -1 8 534.48 33.29
-3 -1 -8 487.98 36.29
-3 1 -8 479.68 33.64
3 1 8 517.23 33.78
3 -1 8 521.97 35.15
3 -1 8 494.28 27.72
3 1 9 3.82 3.53
3 1 9 -0.01 3.48
3 -1 9 11.94 5.28
3 -1 9 1.63 3.38
-3 1 -9 4.27 5.06
-3 -1 -9 5.76 7.03
3 -1 9 6.11 7.66
3 -1 9 3.06 3.4
3 1 9 -2.22 3.75
3 -1 9 1.34 5.3
-3 1 -9 -5.93 7.53
3 -1 9 1.59 4.19
3 1 9 1.32 1.63
3 1 10 184.1 20.92
3 1 10 182.97 18.58
3 -1 10 198.2 23.53
3 -1 10 166.93 15.95
3 -1 10 226.45 21.07
-3 1 -10 182.93 19.62
-3 -1 -10 141.72 20.12
-3 1 -10 195.25 23.3
3 1 10 188.74 21.83
3 -1 10 157.98 20.17
3 1 10 167.86 20.82
3 1 10 190.59 9.23
3 -1 10 197.61 18.35
3 1 11 383.71 26.64
3 1 11 412.5 32.19
3 -1 11 402.73 27.82
-3 1 -11 394.66 27.88
3 -1 11 376.17 25.77
-3 -1 -11 396.36 33.82
3 -1 11 422.01 34.51
-3 1 -11 403.94 34.44
3 -1 11 397.47 32.58
3 1 11 378.03 32.35
3 -1 11 386.9 25.75
3 1 11 385.71 12.09
3 1 12 1.4 4.17
3 -1 12 3.03 3.98
-3 1 -12 1.66 3.32
-3 -1 -12 -4.26 5.29
3 -1 12 5.87 4.14
3 -1 12 -2.67 5.02
-3 1 -12 4.25 4.79
3 1 12 8.89 6.98
-3 1 -12 0.19 2.94
3 -1 12 3.01 4.6
3 1 13 96.4 16.73
3 -1 13 93.41 12.38
-3 -1 -13 126.97 19.6
3 -1 13 110.32 17.45
-3 1 -13 90.12 12.87
3 1 13 88.56 17.33
-3 -1 -13 83.19 16.03
-3 1 -13 100.28 18.37
3 -1 13 105.71 18.47
-3 1 -13 102.42 13.9
3 -1 13 97.2 13.66
3 1 14 25.27 9.7
3 -1 14 27.29 6.86
3 -1 14 35.64 10.43
-3 1 -14 16.93 5.66
-3 -1 -14 19.29 9.18
3 1 14 23.22 9.72
-3 1 -14 21.55 11.36
3 -1 14 14.61 6.59
-3 -1 -14 24.84 10.36
3 -1 14 21.05 6.69
-3 1 -14 23.47 7.13
-3 1 -15 302.17 26.3
3 1 15 362.68 34.63
3 -1 15 352.63 23.27
3 -1 15 300.62 27.37
-3 -1 -15 368.73 31.46
-3 -1 -15 392.1 36.36
-3 1 -15 332.21 35.32
3 -1 15 354.89 35.45
3 1 15 357.66 35.99
-3 1 -15 332 25.51
3 -1 15 356.84 26.89
-3 1 -16 19.89 7.25
3 1 16 31.65 12.6
3 -1 16 39.24 8.18
3 -1 16 40.19 9.56
-3 -1 -16 47.24 11.37
-3 1 -16 39.12 14.18
3 -1 16 32.87 12.26
-3 -1 -16 64.31 15.71
3 1 16 29.23 11.61
-3 1 -16 41.98 10.09
3 -1 16 42.15 9.11
-3 -1 -17 561.61 36.18
3 -1 17 487.57 30.45
3 1 17 506.68 44.19
3 -1 17 491.91 25.83
-3 -1 -17 514.29 44.22
-3 1 -17 512.28 45.99
3 -1 17 495.03 44.69
3 1 17 495.59 44.67
-3 1 -17 515.12 32.98
3 -1 17 494.27 32.72
-3 -1 -18 704.03 37.96
3 1 18 640.12 51.3
3 -1 18 614.99 31.47
3 1 18 688.97 29.63
3 -1 18 691.59 29.43
-3 -1 -18 774 55.69
-3 1 -18 742.89 57.02
3 -1 18 640.96 52.74
3 1 18 748.01 56.59
-3 1 -18 652.31 37.8
3 -1 18 657.95 38.44
3 -1 19 88.89 11.07
3 -1 19 109.32 12.31
3 -1 19 117.56 11.49
-3 -1 -19 124.89 14.7
3 1 19 113.49 11.57
3 1 19 154.86 27.48
-3 1 -19 130.92 25.58
-3 -1 -19 118.67 22.82
3 -1 19 110.41 23.07
-3 1 -19 138.06 18.13
3 -1 19 102.01 15.88
3 -1 20 547.99 23.25
-3 -1 -20 649.96 29.98
3 -1 20 644.61 23.86
3 -1 20 606.15 54.3
-3 -1 -20 611.57 52.62
-3 1 -20 637.03 55.66
3 1 20 676.44 57.32
-3 1 -20 623.62 38.15
-3 -1 -21 70.41 8.37
-3 1 -21 104.37 24.09
-3 -1 -21 94.9 22.51
3 -1 21 62.78 20.51
3 1 21 78.63 21.16
-3 1 -21 57.43 12.26
-3 1 -22 43.93 17.2
3 1 22 24.42 12.3
3 -1 22 40.79 15.93
-3 -1 -22 72.57 19.81
-3 1 -22 53.22 12.63
-3 1 -23 25.23 13.7
-3 -1 -23 37.01 15.51
3 -1 23 23.91 10.64
3 1 23 5.23 6.76
-3 1 -23 23.93 8.79
-3 1 -24 3.45 7.8
3 1 24 5.02 10.22
3 -1 24 17.47 12.07
-3 -1 -24 9.62 7.28
-3 1 -24 5.79 5.36
-3 1 -25 3.91 10.31
-3 -1 -25 31.31 14.07
3 -1 25 14.56 13.41
3 1 25 15.42 14.24
-3 1 -26 78.55 24.32
3 -1 26 66.91 22.17
-3 -1 -26 44.46 16.44
3 1 26 49.92 18.31
-3 1 -27 24.28 14.02
-3 -1 -27 12.98 11.75
3 -1 27 22.77 12.29
3 1 27 9.07 10.5
-3 1 -28 87.84 25.95
3 -1 28 115.3 31.05
-3 -1 -28 99.92 27.24
3 1 28 81.64 26.3
3 -1 29 101.51 29.26
-3 -1 -29 55.94 19.53
3 1 29 69.23 22.88
-3 1 -29 62.5 21.72
3 1 30 4.46 11.96
-3 -1 -30 2.05 12.16
-3 1 -30 32 16.94
-3 -1 -31 44.98 21.62
-3 1 -31 43.26 22.28
-3 -1 -32 21.93 19.02
3 -2 -33 10.52 14.57
3 -2 -33 -7.28 12.26
3 -2 -32 -29.13 14.83
3 -2 -32 -10.03 11.09
3 -2 -32 4.95 8.81
3 -2 -31 6.72 11.84
3 -2 -31 14.67 12.47
3 2 -31 -6.88 9.27
3 -2 -31 -3.22 6.55
3 -2 -30 19.02 12.46
3 -2 -30 -0.31 5.24
3 -2 -30 16.59 8.11
3 2 -30 -8.88 6.77
3 -2 -29 17.17 14.29
3 -2 -29 -0.1 9.38
3 -2 -29 -3.13 8.21
3 2 -29 5.75 7.71
3 -2 -28 121.9 31.47
3 -2 -28 128.26 26.89
3 -2 -28 102 26.35
3 2 -28 187.35 34.44
3 -2 -27 -0.02 8.99
3 -2 -27 22.68 12.48
3 -2 -27 31.59 14.79
3 2 -27 34.65 16.44
3 -2 -26 85.16 19.28
3 -2 -26 52.58 18.28
3 -2 -26 105.06 24.89
3 -2 -26 71.46 20.96
3 2 -26 71.39 20.27
3 -2 -25 57.59 16.24
3 -2 -25 115.35 26.23
3 -2 -25 70.7 21.92
3 2 -25 74.46 21.48
3 2 -25 104.15 20.29
3 -2 -24 5.74 4.91
3 -2 -24 12.84 14.79
3 2 -24 16.04 13.71
3 2 -24 1.49 7.76
3 -2 -23 116.72 26.25
3 -2 -23 81.64 22.4
3 2 -23 99.05 18.71
3 2 -23 99.9 23.22
3 -2 -22 0.67 2.98
3 -2 -22 4.49 9.71
3 2 -22 -1.58 5.42
3 -2 -22 7.83 7.63
3 2 -22 2.72 5.58
-3 -2 21 120.57 16.92
3 -2 -21 152.92 16.56
3 -2 -21 129.44 25.72
3 2 -21 135.95 25.92
3 -2 -21 146.62 28.66
3 2 -21 147.89 22.09
3 -2 -20 11.15 6.5
-3 -2 20 6.54 4.76
3 -2 -20 -8.4 7.35
3 2 -20 7.65 5.77
3 -2 -20 11.71 10.99
3 -2 -20 -10.62 8.79
3 2 -20 6.69 7.98
3 2 -20 6.84 6.94
-3 -2 19 32.97 9.84
3 -2 -19 18.92 6.36
3 -2 -19 24.14 7.84
3 2 -19 27.16 7.59
3 -2 -19 19.3 9.3
3 -2 -19 19.48 11.63
3 2 -19 17.54 10.22
3 2 -19 20.11 8
3 -2 -18 102.99 18.32
3 -2 -18 133.67 16.67
-3 -2 18 113.15 18.46
3 2 -18 111.22 14.95
3 -2 -18 116.98 23.47
3 -2 -18 116.35 24.33
3 2 -18 119.04 23.95
3 2 -18 131.58 19.05
3 2 -17 3 4.77
-3 -2 17 9.68 6.61
3 -2 -17 8.07 5.43
3 -2 -17 12.96 7.39
3 -2 -17 4.38 5.85
3 -2 -17 1.78 7.24
3 2 -17 8.55 5.33
3 2 -17 10.52 9.74
3 -2 -16 129.65 19.96
3 -2 -16 143.77 18.53
-3 -2 16 128.65 19.18
3 -2 -16 151.26 24.06
3 2 -16 122.66 22.83
3 -2 -16 181.58 27.66
3 2 -16 161.32 19.97
-3 -2 15 -0.18 3.81
3 -2 -15 0.33 3.56
3 -2 -15 10.51 5.69
3 -2 -15 -0.2 5.31
3 -2 -15 11.39 9.54
3 2 -15 8.47 9.13
3 2 -15 7.35 4.4
-3 -2 14 1.45 4.73
3 -2 -14 8.57 4.74
3 -2 -14 0.44 4.04
3 -2 -14 -1.95 3.94
3 -2 -14 2.62 6.72
3 2 -14 -1.76 4.33
3 2 -14 -1.12 6.03
-3 -2 13 12.05 7.64
3 -2 -13 -0.23 5.51
3 -2 -13 1.71 3.06
3 -2 -13 -0.77 5.97
3 -2 -13 13.75 7.73
3 2 -13 1.47 5.75
3 2 -13 -2.33 3.06
3 -2 -12 181.13 23.09
-3 -2 12 134.42 19.07
3 -2 -12 151.44 19.38
3 2 -12 147.37 17.15
3 -2 -12 121.54 20.49
3 -2 -12 170.06 25
3 2 -12 136.61 22.59
3 -2 -11 48.41 12.15
-3 -2 11 35.45 10.76
3 -2 -11 49.99 12.24
3 -2 -11 42.8 12.49
3 -2 -11 34.01 12.34
3 2 -11 38.04 14.22
3 -2 -11 31.23 13.2
3 -2 -10 2587.52 83.29
-3 -2 10 2522.17 80.23
3 -2 -10 2540.36 79.41
3 -2 -10 2459.52 77.42
3 -2 -10 2599.28 84.74
3 2 -10 2503.7 90.83
-3 -2 10 2608.66 63.59
3 -2 -10 2557.75 90.84
-3 -2 9 58.66 13.7
3 -2 -9 73.74 14.86
-3 -2 9 89.48 16.14
3 2 -9 80.98 18.66
3 -2 -9 59.55 14.58
3 -2 -9 63.1 14.67
3 -2 -9 71.11 14.56
-3 -2 9 52.58 9.07
3 -2 -9 57.17 14.67
-3 -2 8 2613.96 81.22
3 -2 -8 2699.63 84.68
-3 -2 8 2513.87 79.15
3 -2 -8 2721.52 82.09
-3 2 8 2611.48 79.9
3 -2 -8 2542.5 79.05
-3 2 8 2664.21 81.36
-3 -2 8 2684.65 62.7
3 2 -8 2563.42 87.33
3 -2 -8 2642.63 88.57
-3 -2 7 785.2 44.58
3 -2 -7 727.87 43.48
-3 -2 7 727.95 43.36
3 -2 -7 802.22 44.73
-3 2 7 706.76 41.99
3 -2 -7 726.06 41.67
-3 2 7 776.01 43.15
3 2 -7 742.93 46.17
-3 -2 7 707.5 32.03
3 -2 -7 693.67 44.28
-3 -2 6 229.32 24.35
3 -2 -6 157.52 20.19
-3 -2 6 211.39 23.69
3 -2 -6 174.54 21.7
3 2 -6 120.86 19.09
-3 2 6 143.85 19.39
3 -2 -6 153.96 18.76
-3 2 6 144.22 18.3
-3 -2 6 147.47 14.67
3 -2 -6 138.85 19.6
-3 -2 5 590.65 38.24
3 -2 -5 614.4 39.85
-3 -2 5 607.61 39.09
3 -2 -5 619.67 39.43
-3 2 5 611.95 39.33
-3 -2 5 541.64 28.18
-3 2 5 579.66 35.36
3 2 -5 577.76 38.8
3 -2 -5 530.62 36.93
3 -2 -4 84.29 15.99
-3 -2 4 102.5 17.03
-3 -2 4 88.57 15.38
3 2 -4 90.42 15.23
3 -2 -4 103.13 18.1
-3 2 4 87.63 16.28
-3 2 4 116.62 15.78
-3 2 4 116.52 18.09
3 -2 -4 87.13 15.01
3 -2 -3 28.01 9.43
3 2 -3 22.49 8.61
-3 -2 3 30.55 10.61
-3 -2 3 33.54 10.14
3 -2 -3 16.64 7.21
-3 2 3 17.02 8.24
-3 2 3 5.32 4.26
-3 2 3 32.39 10.29
3 -2 -3 15.7 6.98
-3 -2 2 340.19 28.93
3 -2 -2 326.09 28.96
-3 -2 2 340.14 29.93
3 -2 -2 352.6 30.11
-3 2 2 301.6 28.32
-3 2 2 321.59 25.02
-3 -2 2 339.24 14.31
3 2 -2 334.5 27.05
-3 2 2 329.8 27.59
3 -2 -2 319.48 26.61
3 -2 -1 50.32 13.11
3 2 -1 44.32 10.87
-3 -2 1 45.26 11.46
-3 -2 1 55.89 12.29
3 -2 -1 53.39 12.07
-3 2 1 40.42 11.46
-3 -2 1 52.76 6.5
-3 2 1 50.29 10.08
3 -2 -1 41.6 10.41
-3 -2 0 4.79 6.87
-3 -2 0 10.33 7.91
3 2 0 7.4 6.65
3 -2 0 -0.66 7.18
3 -2 0 -4.33 4.53
-3 2 0 6.19 6.22
-3 -2 0 -0.03 2.56
3 -2 0 5.15 4.88
3 -2 0 2.55 5.7
-3 2 0 6.26 4.51
3 -2 1 127.22 18.31
-3 -2 -1 109.19 16.58
3 2 1 108.88 14.54
-3 -2 -1 121.9 18.38
-3 2 -1 155.04 21.36
3 -2 1 128.4 18.52
3 -2 1 120.21 13.48
-3 2 -1 91.51 13.92
3 -2 1 124.68 16.47
3 -2 1 129.14 16.07
3 -2 2 83.89 14.57
-3 -2 -2 76.74 14.52
3 2 2 70.36 11.02
-3 -2 -2 75.8 14.37
3 -2 2 80.02 14.42
-3 2 -2 84.35 15.59
3 -2 2 79.79 11.81
3 -2 2 71.84 12.25
-3 2 -2 91.26 13.57
-3 -2 -3 174.93 21.25
-3 -2 -3 147.87 19.37
3 -2 3 201.65 21.93
3 -2 3 177.31 21.5
-3 2 -3 194.73 22.34
3 -2 3 218.18 19.54
3 -2 3 204.55 20.46
3 2 3 203.62 17.11
-3 2 -3 199.34 20.01
3 -2 4 53.6 11.66
-3 -2 -4 47.04 12.39
-3 -2 -4 58.14 13.01
3 -2 4 50.7 12.53
-3 2 -4 56.39 13.01
-3 2 -4 52.85 10.2
3 -2 4 61.5 11.41
3 -2 4 63.78 12.04
3 2 4 57.14 8.91
-3 2 -4 65.27 12
3 -2 5 130.4 17.65
-3 -2 -5 122.54 17.95
-3 -2 -5 112.95 17.78
-3 2 -5 114.83 17.31
3 -2 5 123.05 17.85
3 -2 5 120.87 15.79
-3 2 -5 96.39 14.31
3 2 5 108.71 11.26
-3 2 -5 115.05 15.16
3 -2 5 98.54 14.33
3 -2 6 2.88 4.41
-3 -2 -6 21.67 9.21
-3 -2 -6 16.62 8.53
3 -2 6 20.56 8.09
-3 2 -6 16.36 7.85
3 -2 6 2.99 4.7
-3 2 -6 16.45 7.54
3 2 6 16.4 4.05
-3 2 -6 14.68 6.69
3 -2 6 13.99 7.11
3 -2 7 10.15 7.32
-3 -2 -7 33.39 11.5
-3 -2 -7 13.7 7.55
-3 2 -7 7.45 8.02
3 -2 7 23.55 9.46
-3 2 -7 17.62 7.57
3 -2 7 9.42 5.84
3 -2 7 5.49 4.96
3 2 7 13.56 3.94
3 -2 8 1286.13 58.3
-3 -2 -8 1264.42 56.82
3 -2 8 1219.91 52.43
3 2 8 1222.26 55.39
-3 -2 -8 1202.99 56.41
-3 2 -8 1133.21 51.47
3 -2 8 1218.04 51.8
3 2 8 1257.66 51.88
-3 2 -8 1221.06 55.22
3 -2 8 1289.05 57.42
3 -2 8 1266.74 50.96
3 -2 8 1191.11 50.37
3 2 8 1214.38 26.61
-3 2 -8 1210.85 51.44
-3 -2 -9 25.45 9.4
3 -2 9 34.42 10.33
-3 -2 -9 17.44 7.75
3 2 9 35.31 11.59
3 -2 9 35.88 10.34
3 -2 9 21.5 9.33
3 -2 9 12.96 7.48
-3 2 -9 26.59 9.99
3 2 9 20.41 7.59
3 -2 9 26.71 8.71
-3 2 -9 39.51 10.83
3 2 9 24.01 3.03
3 2 10 3316.44 96.09
-3 -2 -10 3297 93.98
3 -2 10 3214.18 93.45
-3 -2 -10 3467.76 94.98
3 -2 10 3191.72 82.69
-3 2 -10 3377.91 99.11
3 2 10 3435.53 90.68
3 2 10 3243.27 91.76
3 -2 10 3313.6 90.24
-3 2 -10 3253.67 85.88
3 -2 10 3336.68 86.77
3 -2 11 693.51 43.74
-3 -2 -11 659.95 42.51
3 2 11 588.9 41.95
-3 -2 -11 667.27 42.64
3 -2 11 648.88 37.11
-3 2 -11 721.57 47.72
3 2 11 731.19 43.34
3 -2 11 676.66 42.36
3 2 11 605.58 41.12
-3 2 -11 686.52 39.92
3 -2 11 651.79 38.6
3 -2 12 594.71 40.99
-3 -2 -12 586.69 40.75
3 2 12 589.91 43.1
3 -2 12 592.26 34.97
-3 2 -12 580.32 44.01
3 -2 12 646.26 42.99
3 2 12 635.48 43.85
-3 2 -12 620.8 38.61
3 -2 12 603.32 37.99
3 2 13 187.37 25.19
3 -2 13 184.05 22.9
-3 -2 -13 216.12 25.4
3 -2 13 215.69 21.01
-3 2 -13 236.29 29.18
3 -2 13 208.59 25.77
3 2 13 214.46 26.5
-3 2 -13 204.49 22.42
-3 2 -14 25.62 7.03
3 2 14 13.75 8.19
-3 -2 -14 38.74 12.21
3 -2 14 29.41 8.17
3 -2 14 37.17 10.45
3 2 14 26.99 9.38
-3 2 -14 17.98 8.61
3 -2 14 14.05 7.4
-3 2 -14 22.23 6.95
3 2 15 11.04 9.35
-3 2 -15 2.33 3.81
-3 -2 -15 -1.62 6.09
3 2 15 0.2 3.15
3 -2 15 1.11 3.89
3 -2 15 1.18 3.41
-3 2 -15 -6.07 7.24
3 -2 15 5.18 8.56
3 2 15 -2.83 4.48
-3 2 -15 -2.85 3.96
3 2 16 137.13 24.12
-3 2 -16 103.48 14.82
3 -2 16 108.98 14.41
3 -2 16 91.29 16.46
3 2 16 102.28 13.85
-3 -2 -16 108.84 18.83
-3 2 -16 111.59 21.93
3 2 16 122.05 21.85
3 -2 16 70.82 17.4
-3 2 -16 99.32 16.61
-3 2 -17 145.78 18.57
3 2 17 143 25.19
-3 -2 -17 147.86 21.07
3 -2 17 128.99 15.15
3 -2 17 133.48 20.03
3 2 17 149.33 16.45
3 2 17 119.48 22.89
-3 2 -17 180.62 28.23
3 -2 17 110.41 21.69
-3 2 -17 130.94 19.29
3 2 18 418.58 43.96
3 -2 18 331.11 30.17
-3 -2 -18 415.01 35.12
-3 2 -18 355.79 30.07
3 -2 18 388.41 25.85
3 2 18 393.2 26.4
-3 2 -18 367.37 41.61
3 -2 18 438.27 43.56
3 2 18 373.44 40.82
-3 2 -18 361.75 32.77
3 2 19 88.36 20.97
-3 -2 -19 49.34 12.27
3 -2 19 57.53 10.03
-3 2 -19 65 21.57
3 -2 19 90.66 21.3
3 2 19 55.57 16.09
-3 2 -19 74.59 15.4
3 2 20 17.64 10.95
-3 -2 -20 30.8 10.09
3 -2 20 13.13 4.1
-3 2 -20 23.75 12.03
3 2 20 30.54 13.67
3 -2 20 23.55 11.87
-3 2 -20 13.92 8.31
-3 -2 -21 42.57 10.5
-3 2 -21 37.68 15.21
3 -2 21 31.43 11.86
3 2 21 27.96 12.68
-3 2 -21 57.37 13.62
3 -2 22 6.71 7.12
-3 2 -22 13.88 10.73
3 2 22 -7.83 8.38
-3 2 -22 8.3 4.55
-3 2 -23 28.84 15.26
3 2 23 26.64 13.68
3 -2 23 -0.95 9.19
-3 2 -23 5.53 6.48
3 -2 24 12.33 7.37
-3 2 -24 3.17 5.79
3 2 24 25.93 14.5
-3 2 -24 14.87 6.67
3 -2 25 1.52 7.68
-3 2 -25 1.64 7.9
3 2 25 3.95 9.32
-3 2 -25 20.22 8.77
3 2 26 -3.58 10.31
-3 2 -26 9.75 13.42
3 -2 26 11.28 9.96
3 2 27 -1.73 7.03
-3 2 -27 17.89 15.58
3 -2 27 11.48 8.36
-3 2 -28 115.49 30.37
3 2 28 128.38 33.22
-3 2 -29 23.62 14.76
3 2 29 17.69 11.99
-3 2 -30 55.09 21.63
3 2 30 45.48 22.93
3 3 -32 12.33 14.37
3 -3 -31 56.12 23.19
3 -3 -31 4.17 8.61
3 3 -31 38.99 15.93
3 -3 -30 8.59 12.88
3 -3 -30 -20.82 14.03
3 3 -30 1.35 7.8
3 -3 -29 34.29 18.67
3 -3 -29 25.06 14.84
3 3 -29 32.53 15.32
3 -3 -28 20.68 15.86
3 -3 -28 14.58 13.31
3 3 -28 0.62 9.93
3 -3 -27 16.64 8.8
3 -3 -27 8.2 11.58
3 3 -27 18.5 11.91
3 -3 -27 7.07 9.73
3 -3 -26 5.94 6.32
3 -3 -26 10.78 11.26
3 -3 -26 -9.72 9.84
3 3 -26 11.54 9.7
3 -3 -25 6.58 10.74
3 -3 -25 4.37 9.75
3 -3 -25 11.7 11.59
3 3 -25 6.41 6.12
3 -3 -24 13.29 11.51
3 -3 -24 -5.82 8.18
3 -3 -24 22.14 13.15
3 3 -24 12.7 11.2
3 -3 -23 7.56 9.83
3 -3 -23 23.99 10.2
3 -3 -23 45.89 19.02
3 3 -23 15.9 11.55
3 -3 -22 4.38 5.89
3 -3 -22 1.74 6.03
3 -3 -22 19.64 15.49
3 -3 -22 23.14 15.64
3 3 -22 4.52 7.08
3 -3 -21 309.17 27.53
3 -3 -21 328.38 43.03
3 3 -21 224.29 23.77
3 -3 -21 284.64 40.41
3 3 -21 302.62 40.04
-3 -3 20 7.51 5.38
3 -3 -20 4.54 5.09
3 -3 -20 30.18 16.19
3 -3 -20 5.46 6.24
3 3 -20 0.21 3.09
3 3 -20 28.93 15.1
3 -3 -19 57.01 13.03
-3 -3 19 23.09 10.23
3 -3 -19 43.53 15.29
3 -3 -19 82.95 21.67
3 3 -19 56.69 17.24
-3 -3 18 10.65 6.68
3 -3 -18 10.27 7.21
3 -3 -18 13.5 12.45
3 -3 -18 3.01 5.64
3 3 -18 -7.67 5.52
-3 -3 17 235.76 27.29
3 -3 -17 278.07 27.89
3 -3 -17 238.95 34.39
3 3 -17 282.69 36.15
3 -3 -17 278.7 37.71
-3 -3 16 42.54 11.76
3 -3 -16 44.77 11.71
3 -3 -16 71.81 18.48
3 -3 -16 88.17 20.6
3 3 -16 38.45 14.57
-3 -3 15 254.37 28.64
-3 -3 15 351.7 32.6
3 -3 -15 309.12 29.17
3 -3 -15 261.07 33.9
3 3 -15 269.29 34.6
3 -3 -15 286.07 36.84
-3 -3 14 124.61 19.54
-3 -3 14 103.99 18.54
3 -3 -14 136.44 20.15
3 -3 -14 132.9 24.43
3 3 -14 128.75 23.3
3 -3 -14 135 24.67
-3 -3 13 7.76 5.82
-3 -3 13 36.03 11.34
3 -3 -13 23.4 9.23
3 -3 -13 34.68 12.14
3 -3 -13 25.67 13.38
3 3 -13 23.51 11.36
-3 -3 12 2.59 5.09
3 -3 -12 4.65 6.8
3 -3 -12 1.26 6.82
3 3 -12 7.55 9.22
-3 -3 11 0.76 4.69
3 -3 -11 0.95 3.69
3 -3 -11 13.29 8.77
3 -3 -11 5.97 4.08
-3 -3 11 1.84 2.91
3 3 -11 -3.96 4.95
3 -3 -11 11.15 9.61
-3 3 10 7.1 5.39
3 -3 -10 6.06 5.13
3 -3 -10 -2.69 6.41
-3 -3 10 6.34 2.84
3 -3 -10 9.65 6.27
3 3 -10 3.12 4.98
-3 3 9 8.58 6.56
3 -3 -9 -2.56 5.36
3 -3 -9 -1.97 6.85
3 -3 -9 -0.04 4.39
3 3 -9 -2.63 5.09
-3 -3 9 4.51 3.1
-3 -3 8 164.82 22.23
-3 3 8 192.96 24.23
3 -3 -8 153.66 21.72
3 -3 -8 156.17 22.36
3 -3 -8 152.83 23.08
-3 -3 8 169.13 14.9
3 3 -8 138.64 21.96
-3 -3 7 273.4 28.27
3 -3 -7 297.07 28.75
-3 3 7 245.44 26.69
3 -3 -7 273.49 28.67
3 -3 -7 270.02 28.54
3 3 -7 291.08 17.77
-3 -3 7 242.88 18.46
3 3 -7 225.05 27.61
3 -3 -7 244.32 28.73
-3 3 6 142.03 20.82
-3 -3 6 138.35 20.02
3 -3 -6 146.99 19.96
3 -3 -6 139.21 20.56
3 3 -6 132.72 11.75
3 -3 -6 121.33 19.88
3 -3 -6 128.15 20.46
3 3 -6 132.83 21.35
-3 3 5 119.05 18.95
-3 -3 5 119.3 18.97
3 -3 -5 147.12 18.66
3 -3 -5 128.58 20.53
3 3 -5 140.62 12.19
3 -3 -5 114.09 19.4
3 3 -5 114.62 18.59
-3 3 4 20.64 8.78
3 -3 -4 21.85 7.16
-3 -3 4 13.95 6.21
3 -3 -4 26.46 10.4
3 -3 -4 25.16 10.21
3 3 -4 15.86 4.86
3 -3 -4 28.11 11.4
3 3 -4 17.81 8.51
-3 -3 3 241.85 26.44
3 -3 -3 247.01 27.34
3 -3 -3 255.84 21.34
-3 3 3 206.91 24.59
3 -3 -3 231.93 26.48
-3 3 3 257.22 26.48
3 -3 -3 231.62 15.89
3 3 -3 229.84 16.65
3 -3 -3 274.71 27
3 -3 -3 234.42 25.68
3 3 -3 258.29 26.17
-3 3 2 41.61 12.5
-3 -3 2 13.11 7.88
3 -3 -2 26.85 6.72
3 -3 -2 13.39 7.26
3 -3 -2 19.29 10.38
3 -3 -2 20.11 5.26
-3 3 2 19.34 7.95
3 3 -2 17.69 9.13
3 -3 -2 14.41 7.37
3 -3 -2 15.93 9.34
-3 3 1 183.12 22.95
3 -3 -1 190.09 15.56
-3 -3 1 216.43 24.8
3 -3 -1 193.27 23.99
3 -3 -1 214.86 24.86
-3 3 1 176.66 21.75
-3 -3 1 195.7 16.49
3 -3 -1 200.56 16.26
-3 3 1 178.15 21.42
3 -3 -1 192.11 22.42
3 3 -1 176.36 20.6
3 -3 -1 169.42 20.62
-3 3 0 24.49 10.02
3 -3 0 4.89 3.51
-3 -3 0 5.65 7.7
3 -3 0 30.26 9.85
3 -3 0 16.05 9.11
-3 -3 0 8 4.26
3 -3 0 2.85 3.61
3 3 0 0.92 6.77
-3 3 0 -3.54 3.67
3 -3 0 0.82 4.17
3 -3 0 6.71 7.02
3 -3 1 581.75 41.25
-3 -3 -1 474.48 36.8
3 -3 1 514.26 19.98
-3 3 -1 478.71 37.48
3 -3 1 511.72 39.07
3 -3 1 511.94 34.08
-3 -3 -1 486.4 28.95
3 -3 1 481.77 27.52
3 -3 1 472.53 34.75
3 3 1 509.52 32.25
-3 3 -1 537.69 36.37
-3 3 -2 81.57 16.67
-3 -3 -2 64.93 14.27
3 -3 2 90.09 17.44
3 -3 2 78.28 17.71
3 -3 2 63.77 10.91
-3 -3 -2 73.39 12.74
-3 3 -2 82.55 14.26
3 3 2 78.68 12.93
3 -3 2 47.47 11.05
-3 -3 -3 1254.94 59.49
3 -3 3 1340.81 62.57
-3 3 -3 1258.06 59.98
3 -3 3 1271.6 59.66
-3 3 -3 1273.35 47.88
-3 -3 -3 1257.69 52.06
3 -3 3 1251.44 48.65
3 -3 3 1204.36 49.4
3 3 3 1225.87 45.83
-3 3 -3 1312.49 54.12
3 -3 4 281.14 29.15
-3 3 -4 290.02 29.17
3 -3 4 286.86 28.5
-3 3 -4 249.13 22.71
-3 -3 -4 273.47 25.55
3 -3 4 249.62 23.13
3 3 4 249.87 20.1
-3 3 -4 297.07 25.47
-3 3 -5 4.3 6.25
3 -3 5 15.16 7.53
3 -3 5 6.87 4.54
-3 -3 -5 9.98 6.7
-3 3 -5 5.25 5.11
3 3 5 5.32 4.93
-3 3 -5 2.8 3.52
-3 3 -6 16.08 8.91
3 -3 6 6.19 6.9
3 -3 6 22.73 9.26
3 -3 6 12.14 5.5
-3 3 -6 10.34 6.03
3 3 6 15.8 5.3
-3 3 -6 8.58 5.22
-3 3 -6 14.31 7.06
3 -3 7 638.11 43.45
-3 3 -7 595.4 41.83
3 -3 7 534.1 38.11
-3 3 -7 600.8 39.09
3 -3 7 586.28 32.97
-3 3 -7 544.87 39.14
3 3 7 625.87 26.48
-3 3 -7 584.61 35.54
-3 3 -8 8.08 7.41
3 3 8 12.64 7.46
3 -3 8 -0.49 4.3
3 -3 8 6.8 6.73
3 -3 8 0.72 2.91
-3 3 -8 0.63 6.17
3 3 8 8.05 5.84
3 3 8 1.22 1.58
-3 3 -8 3.08 6.42
-3 3 -8 5.97 3.75
3 -3 9 281.71 29.63
-3 3 -9 243.93 27.29
3 3 9 265.41 29.41
3 -3 9 261.87 26.61
3 3 9 254 25.96
-3 3 -9 281.54 25.45
3 3 9 271.34 25.07
-3 3 -9 253.52 27.77
3 -3 9 257.24 24.06
-3 3 -9 252.84 27.03
3 3 9 230.68 13.73
-3 3 -10 30.18 10.6
3 3 10 39.25 11.57
3 3 10 50.44 12.09
3 -3 10 51.04 12.72
3 -3 10 39.08 10.56
3 3 10 55.2 12.56
-3 3 -10 33.06 11.79
3 3 10 54.76 12.24
3 -3 10 59.31 13.81
3 3 10 39.33 4.93
-3 3 -10 51.9 10.52
-3 3 -10 47.42 12.27
3 3 11 120.44 20.46
3 -3 11 73.04 14.98
3 -3 11 87.26 15.5
3 3 11 87.43 15.57
3 3 11 90.22 16.39
3 3 11 97.67 15.68
-3 3 -11 110.98 19.78
3 -3 11 83.94 15.38
-3 3 -11 88.15 16.48
-3 3 -11 80.75 13.77
3 3 12 196.78 27.01
3 -3 12 177.5 23.25
3 3 12 185.59 21.71
3 -3 12 189.1 22.3
-3 3 -12 199.46 27.14
3 3 12 208.29 25.72
3 -3 12 154.41 21.09
-3 3 -12 212.41 25.66
-3 -3 -13 172.47 23.92
3 3 13 191.85 27.15
3 -3 13 157.25 22.59
3 3 13 163.54 20.85
3 -3 13 193.75 22.37
3 3 13 167.87 23.91
3 -3 13 189.37 24.11
-3 3 -13 160.25 24.81
-3 3 -13 192.96 24.66
-3 -3 -14 9.53 7.37
-3 3 -14 1.56 1.65
3 3 14 6.73 10.28
3 -3 14 13.36 6.17
3 -3 14 -3.17 4.71
3 3 14 7.81 3.75
-3 3 -14 19.91 11.57
3 -3 14 -5.17 6.72
3 3 14 1.82 4.13
-3 3 -14 5.22 5.48
3 3 15 57.42 15.58
-3 -3 -15 52.74 15.29
-3 3 -15 38.72 7.72
3 -3 15 48.96 11.59
3 3 15 43.78 10.15
3 -3 15 40.23 11.77
-3 3 -15 63.25 17.62
3 -3 15 28.97 11.69
3 3 15 63.08 16.14
-3 3 -15 61.74 15.22
3 3 16 36.53 15.14
-3 -3 -16 35.1 12.76
-3 3 -16 26.99 6.89
3 3 16 34.87 10.83
3 -3 16 25.76 8.27
3 -3 16 41.11 10.53
-3 3 -16 38.57 14.52
3 -3 16 33.16 12.55
3 3 16 43.27 13.04
-3 3 -16 32.39 12
-3 3 -17 57.51 10.75
-3 -3 -17 61.77 16.17
3 3 17 74.94 19.48
3 -3 17 62.76 12.53
3 3 17 57.62 12.34
3 -3 17 64.56 14.11
-3 3 -17 69.52 18.85
3 -3 17 65.14 18.23
3 3 17 61.91 15.91
-3 3 -17 43.41 12.42
-3 -3 -18 16.12 8.23
3 3 18 10.76 11.51
3 -3 18 3.13 4.05
3 3 18 -1.15 4.55
3 -3 18 5.88 3.92
-3 3 -18 2.77 8.52
3 -3 18 17.19 10.26
3 3 18 -0.25 5.76
-3 3 -18 -2.2 5.46
3 3 19 39.91 17.18
-3 -3 -19 42.57 14.28
3 -3 19 31.19 9.01
3 3 19 10.74 7.86
-3 3 -19 56.45 18.33
3 -3 19 36.95 13.77
-3 3 -19 46.41 13.97
-3 -3 -20 -4.16 6.52
3 3 20 34.9 15.7
3 -3 20 11.89 6.62
-3 3 -20 42.04 16.16
3 -3 20 17.9 10.85
3 3 20 3.68 8.79
-3 3 -20 30.73 12.98
-3 -3 -21 260.34 30.41
3 3 21 306.34 42.35
-3 3 -21 277.35 40.32
3 -3 21 291.26 39.62
3 3 21 293.07 40.04
-3 3 -21 321.07 35.84
3 3 22 29.88 18.54
-3 3 -22 17.65 11.88
3 -3 22 14.79 10.51
3 3 22 14.22 12.6
-3 3 -22 24.63 12.09
-3 3 -23 54.64 22.19
3 -3 23 62.3 19.76
3 3 23 38.91 18.19
-3 3 -23 51.84 15.4
-3 3 -24 15.44 6.96
3 -3 24 12.12 10.93
3 3 24 15.83 8.93
-3 3 -24 21.24 11.54
-3 3 -25 57.78 21.14
3 3 25 65.49 21.51
3 -3 25 86.58 24.23
-3 3 -25 76.3 19.23
-3 3 -26 7.76 16.96
3 3 26 39.99 18.26
-3 3 -26 15.96 10.57
-3 3 -27 54.6 21.93
3 3 27 59.15 19.13
-3 3 -27 47.31 15.3
-3 3 -28 14.06 14.91
3 3 28 30.48 17.91
-3 3 -29 -17.4 14.3
3 3 29 -2.04 7.83
3 3 30 8.59 9.32
3 4 -31 4.09 13.36
3 4 -30 23.78 14.13
3 -4 -29 -8.65 11.41
3 -4 -29 14.4 18.63
3 4 -29 1.19 7.3
3 -4 -28 92.03 29.2
3 -4 -28 43.91 19.99
3 4 -28 79.04 23.96
3 -4 -27 55.23 24.69
3 -4 -27 27.39 13.78
3 4 -27 39.83 17.96
3 -4 -26 59.15 24.44
3 -4 -26 54.92 23.15
3 4 -26 54.04 19.64
3 -4 -25 65.19 23.49
3 -4 -25 62.91 25.09
3 4 -25 67.69 21.13
3 -4 -24 40.94 19.31
3 4 -24 12.46 11.04
3 -4 -24 37.73 17.26
3 -4 -23 15.08 11.67
3 4 -23 0.72 6.81
3 -4 -23 9.43 7.58
3 -4 -22 22.08 14.15
3 4 -22 11.85 10.99
3 -4 -22 18.9 12.04
3 -4 -21 -5.81 6.68
3 -4 -21 9.47 3.39
3 -4 -21 19.63 12.36
3 4 -21 1.35 8.42
3 -4 -21 10.08 11.63
-3 -4 20 4.61 5.96
3 -4 -20 12.11 9.51
3 -4 -20 12.85 10.97
3 -4 -20 5.37 3.68
3 -4 -20 10.54 10.59
3 4 -20 -0.17 8.05
-3 -4 19 26.6 11.29
3 -4 -19 37.59 12.02
3 -4 -19 22.02 12.7
3 -4 -19 24.63 9.53
3 -4 -19 24.34 12.71
3 4 -19 20.95 12.85
-3 -4 18 10.95 6.96
3 -4 -18 18.57 10.23
3 -4 -18 2.53 3.93
3 -4 -18 7.6 8.33
3 -4 -18 13.26 9.71
3 4 -18 22.24 13.13
-3 -4 17 10.54 7.53
3 -4 -17 5.88 6.89
3 -4 -17 2.92 4.85
3 -4 -17 6.4 11.63
3 -4 -17 6.31 11.78
3 4 -17 20.7 13.79
-3 -4 16 16.92 8.34
3 -4 -16 6.29 8.78
3 -4 -16 3.97 5.37
3 -4 -16 7.7 10.56
3 -4 -16 14.01 9.7
3 4 -16 -6.95 5.93
3 -4 -15 103.86 19.25
3 -4 -15 57.23 9.62
3 -4 -15 76.76 21.19
3 -4 -15 58.41 19.84
3 4 -15 94.37 23.85
-3 4 14 22.52 11.12
3 -4 -14 32.24 12.16
3 -4 -14 25.2 13.13
3 -4 -14 33.87 6.9
3 -4 -14 18.24 9.68
3 4 -14 35.02 12.55
-3 4 13 32.48 12.49
3 -4 -13 29.65 10.63
3 -4 -13 29.04 13.13
3 -4 -13 26.56 12.55
3 4 -13 26.81 12.68
-3 4 12 141.68 23.21
3 -4 -12 176.17 25.06
3 -4 -12 161.19 27.51
3 4 -12 152.37 26.66
3 -4 -12 119.95 24.27
-3 4 11 21.75 10.05
3 -4 -11 20.23 10.99
3 -4 -11 22.4 10.6
3 -4 -11 17.49 7.07
-3 -4 11 7.81 2.83
3 -4 -11 19.75 12.29
3 4 -11 22.76 11.92
-3 4 10 1287.27 67.67
3 -4 -10 1329.71 67.8
3 -4 -10 1298.26 72.68
3 -4 -10 1221.71 54.63
3 4 -10 1404.26 74.98
-3 -4 10 1309.91 36.5
3 -4 -10 1312.3 74.58
-3 4 9 165.45 25.18
3 -4 -9 126.89 23.28
3 -4 -9 128.22 23.56
3 -4 -9 116.23 16.92
3 -4 -9 142.33 25.26
3 4 -9 125.69 23.24
-3 -4 9 130.63 12.27
-3 4 8 1437.06 71.02
3 -4 -8 1453.88 71.4
3 -4 -8 1391.87 73.97
3 4 -8 1477.53 50.49
3 -4 -8 1367.09 52.56
-3 -4 8 1494.62 43.65
3 4 -8 1492.05 74.46
3 -4 -8 1479.69 75.85
-3 4 7 303.37 33.6
3 -4 -7 400.57 37.71
3 -4 -7 440.99 40.64
3 4 -7 344.95 24.37
3 4 -7 389.53 37.63
3 -4 -7 333.93 36.15
3 -4 -6 355.43 31.07
-3 4 6 338.8 35.08
3 -4 -6 367.96 36.65
3 4 -6 392.8 25.87
3 4 -6 336.9 34.38
3 -4 -6 396.08 38.25
-3 4 5 103.62 19.44
3 -4 -5 96.18 16.16
3 -4 -5 75.63 17.22
3 4 -5 70.21 11.2
3 -4 -5 82.34 17.94
3 4 -5 49.11 15.41
-3 4 4 212.33 28.02
3 -4 -4 215.46 21.97
3 -4 -4 237.03 29.59
3 4 -4 273.66 22.38
3 4 -4 198.99 25.44
3 -4 -4 217.08 27.3
3 -4 -3 260.11 22.46
-3 4 3 284.18 31.55
3 -4 -3 250.49 29.92
3 4 -3 280.86 22.96
3 -4 -3 271.48 29.36
3 4 -3 281.11 29.71
-3 4 2 10.41 9.72
3 -4 -2 10.53 5.71
3 -4 -2 13.51 8.81
3 4 -2 1.07 3.22
3 -4 -2 5.29 6.41
3 4 -2 13.69 8.47
3 -4 -1 48.99 13.69
-3 4 1 63.87 14.95
3 4 -1 60.51 13.53
3 -4 -1 40.12 11.25
-3 4 0 162.06 25.16
3 -4 0 166 24.17
-3 -4 0 159.25 18.48
3 4 0 156.54 20.2
3 -4 0 160.15 21.45
-3 4 -1 28.05 10.81
-3 -4 -1 21.54 9.61
3 -4 1 16.06 8.85
-3 -4 -1 11.42 6.32
3 4 1 21.2 8.83
3 -4 1 11.74 7.36
-3 4 -2 124.84 21.71
-3 -4 -2 49.57 11.65
3 -4 2 95.28 19.08
-3 -4 -2 74.6 13.86
3 -4 2 88.45 14.83
3 4 2 106.72 16.07
-3 4 -3 452.4 39.59
3 -4 3 431.21 38.47
-3 -4 -3 457.98 35.01
-3 4 -3 439.41 29.87
3 -4 3 423.11 21.84
3 -4 3 480.88 33.86
3 4 3 395.92 29.36
-3 -4 -3 493.72 34.1
-3 4 -4 49.24 15.59
-3 -4 -4 42.01 10.86
3 -4 4 31.63 12.35
3 -4 4 36.17 7.04
-3 4 -4 33.43 9.68
-3 -4 -4 31.1 11.23
3 -4 4 37.11 9.7
3 4 4 38.32 9.67
-3 4 -4 41.13 11.23
-3 4 -5 809.3 53.09
3 -4 5 789.54 51.52
-3 -4 -5 802.21 49.92
-3 4 -5 808.64 43.74
3 -4 5 829.85 34.55
-3 4 -5 747.05 49.83
3 4 5 812.74 39.21
-3 -4 -5 865.02 42.71
-3 4 -5 836.79 44.77
-3 4 -6 74.67 18.3
3 -4 6 56.12 14.05
-3 4 -6 89.42 15.81
-3 -4 -6 72.23 17
3 -4 6 58.21 9.96
-3 4 -6 60.1 12.24
3 4 6 75.15 12.06
-3 4 -6 54.28 15.13
-3 4 -7 48.54 14
3 -4 7 24.61 9.53
-3 4 -7 59.39 13.36
3 -4 7 35.32 8.05
-3 -4 -7 27.57 13.17
-3 4 -7 25.45 7.71
3 4 7 32.5 7.9
-3 4 -7 47.21 13.9
-3 4 -8 832.48 54.39
3 4 8 896.81 56.69
3 -4 8 888.8 53.64
-3 -4 -8 924.85 59.56
-3 4 -8 892.53 51.2
3 -4 8 928.25 43.16
-3 4 -8 880.68 44.03
-3 4 -8 912.94 56.25
3 4 8 876.7 36.63
3 4 9 27.25 12.56
-3 4 -9 28.97 12.51
3 -4 9 17.66 11.19
3 -4 9 31.09 9.73
-3 -4 -9 26.02 13.02
3 4 9 22.54 9.2
-3 4 -9 43.46 12.88
3 4 9 6.67 4.5
-3 4 -9 25.55 13.91
3 4 9 21.83 7.32
-3 4 -9 20.43 8.02
3 4 10 1679.44 79.82
-3 4 -10 1640.38 76.72
3 -4 10 1617.86 71.55
3 4 10 1691.02 62.94
-3 -4 -10 1637.48 85.13
-3 4 -10 1623.68 74.33
3 -4 10 1612.62 62.44
3 4 10 1634.95 67.11
-3 4 -10 1659.88 77.12
3 4 10 1542.35 43.97
-3 4 -10 1740.82 60.87
-3 4 -11 511.6 43.13
3 4 11 520.41 45.71
3 -4 11 585.25 43.55
-3 -4 -11 477.85 47.69
3 4 11 515.29 35.74
-3 4 -11 544.04 44.71
3 -4 11 489.03 36.15
3 4 11 537.14 40.1
-3 4 -11 519.94 43.62
-3 4 -11 554.29 34.6
3 4 12 782.74 57.31
-3 4 -12 693.82 49.94
3 -4 12 715.42 47.61
-3 -4 -12 637.73 56.67
3 4 12 648.08 40.87
-3 4 -12 714.85 52.21
3 -4 12 633.29 42.9
3 4 12 647.68 45.3
-3 4 -12 708.49 51.69
-3 4 -12 708.47 39.12
-3 4 -13 93.31 18.95
3 4 13 80.95 18.85
3 -4 13 74.08 15.87
-3 -4 -13 76.27 22.32
-3 4 -13 82.53 18.99
3 -4 13 80.06 16.31
3 4 13 61.08 13.83
-3 4 -13 123.36 22.35
-3 4 -13 95.87 14.7
-3 4 -14 92.1 18.35
3 4 14 124.41 23.82
3 -4 14 98.1 18.09
-3 4 -14 94.68 21.12
3 -4 14 102.17 19.7
3 4 14 98.86 19.21
-3 4 -14 80.77 18.12
-3 4 -14 105.41 15.83
3 4 15 127.96 25.35
3 -4 15 110.22 19.32
-3 4 -15 89.15 20.38
3 -4 15 125.8 21.95
3 4 15 143.95 23.82
-3 4 -15 99 15.4
-3 4 -15 117.69 22.45
3 4 16 44.22 16.89
3 -4 16 43.47 12.06
-3 4 -16 54.08 17.36
3 -4 16 34.21 13.2
3 4 16 42.44 14.45
-3 4 -16 45.33 16.53
3 4 17 156.54 28.67
-3 -4 -17 166.36 26.29
3 -4 17 167.36 22.54
-3 4 -17 158.68 29.05
3 -4 17 137.79 23.81
3 4 17 150.97 25.45
-3 4 -17 168.71 27.06
-3 -4 -18 161.41 25.84
3 4 18 199.43 33.31
3 -4 18 187.46 23.91
-3 4 -18 186.95 32
3 4 18 187.23 29.44
3 -4 18 182.47 28.58
-3 4 -18 193.11 29.72
3 4 19 17.31 11.11
-3 -4 -19 33.01 12.97
3 -4 19 27.78 9.32
-3 4 -19 28.56 17.38
3 -4 19 5.72 7.05
3 4 19 32.18 14.33
-3 4 -19 19.73 9.61
-3 -4 -20 127.26 23.53
3 4 20 122.03 27.77
3 -4 20 159.76 22.03
3 -4 20 127.49 26.15
-3 4 -20 143.19 30.28
3 4 20 119.28 24.89
-3 4 -20 143.11 27.04
3 4 21 65.11 20.38
-3 -4 -21 61.96 16.76
-3 4 -21 62.48 20.65
3 -4 21 37.57 14.9
3 4 21 63.32 19.48
-3 4 -21 56.33 17.1
3 4 22 22.94 15.35
-3 4 -22 17.16 13.48
3 4 22 11.91 9.83
-3 4 -22 3.15 6.86
3 4 23 123.93 31.64
-3 4 -23 146.22 31.83
3 4 23 146.06 29.74
-3 4 -23 97.4 23.43
-3 4 -24 15.07 11.49
3 4 24 -5.4 10.22
-3 4 -24 -1.83 9.92
-3 4 -25 45.06 21.63
3 4 25 13.47 10.84
-3 4 -25 40.14 15.85
-3 4 -26 20.57 12.92
3 4 26 30.37 13.26
-3 4 -26 39.13 14.81
-3 4 -27 -16.5 13.11
3 4 27 1.8 6.37
-3 4 -27 -1.16 7.44
-3 4 -28 88.01 27.93
3 4 28 75.24 24.68
-3 4 -28 86.72 21.52
3 4 29 12.93 12.01
3 5 -28 34.33 19.96
3 -5 -27 13.41 7.95
3 5 -27 16.56 14.52
3 -5 -26 7.52 15.79
3 -5 -26 19.16 16.92
3 5 -26 6.76 11.23
3 -5 -25 9.35 12.84
3 -5 -25 23.02 15.91
3 5 -25 -3.07 11.04
3 -5 -24 34.37 14.99
3 -5 -24 11.46 10.33
3 5 -24 14.58 11
3 -5 -23 88.13 28.33
3 -5 -23 72.87 23.75
3 5 -23 66.09 23.63
3 -5 -22 24.97 16.5
3 -5 -22 31.83 17.38
3 5 -22 25.89 18.78
3 -5 -21 143.97 24.27
3 -5 -21 137.24 34.16
3 -5 -21 154.77 34.45
3 5 -21 122.01 28.7
-3 -5 20 109.31 22.54
3 -5 -20 128.81 24.08
3 -5 -20 89.27 25.86
3 -5 -20 83.01 26.05
3 5 -20 103.44 27.15
-3 -5 19 210.7 30.96
3 -5 -19 193.14 29.04
3 -5 -19 166.25 33.97
3 5 -19 196.84 34.95
3 -5 -19 216.75 39.42
-3 -5 18 236.16 32.38
3 -5 -18 216.21 30.27
3 -5 -18 159.27 33.97
3 -5 -18 195.95 37.32
3 5 -18 189.94 34.14
-3 5 17 105.91 22.46
3 -5 -17 107.45 20.51
3 -5 -17 63.94 20.62
3 5 -17 150.03 30
3 -5 -17 96.09 25.64
-3 5 16 51.14 16.53
3 -5 -16 36.53 12.47
3 -5 -16 28.11 15.11
3 -5 -16 9.46 12.45
3 5 -16 8.24 9.93
-3 5 15 17.25 12.15
3 -5 -15 19.09 10.93
3 -5 -15 17.15 9.88
3 5 -15 4.62 9.84
3 -5 -15 27.62 13.89
-3 5 14 -7.6 7.7
3 -5 -14 13.51 7.92
3 -5 -14 -1.26 5.42
3 -5 -14 21.25 12.44
3 5 -14 11.63 10.9
-3 5 13 7.82 6.84
3 -5 -13 -10.02 10.16
3 -5 -13 12.23 8.15
3 5 -13 4.62 6.38
3 -5 -13 8.74 9.25
-3 5 12 7.89 7.19
3 -5 -12 13.33 9.22
3 -5 -12 5.9 8.23
3 -5 -12 18.25 12.37
3 5 -12 0.9 6.26
-3 5 11 8.22 9.49
3 -5 -11 9.04 7.98
3 -5 -11 6.8 5.25
3 5 -11 -3.65 3.74
3 -5 -11 -0.31 5.1
3 5 -11 6.67 8.05
3 -5 -11 10.72 10.71
-3 5 10 6.86 6.2
3 -5 -10 2.55 5.72
3 -5 -10 28.11 14.61
3 5 -10 3.55 4.98
3 -5 -10 13.93 5.63
3 5 -10 13.6 9.15
3 -5 -10 5.42 11.11
-3 5 9 20.21 11.05
3 -5 -9 19.92 11.25
3 -5 -9 8.73 4.4
3 -5 -9 27.16 14.13
3 5 -9 21.35 8.1
3 5 -9 20.16 9.81
3 -5 -9 18.08 11.77
-3 -5 9 9.95 3.69
-3 5 8 20.11 12.26
3 -5 -8 19.55 9.8
3 5 -8 2.7 3.12
3 -5 -8 1.41 2.46
3 5 -8 -2.32 5.81
3 -5 -8 -4.89 5.2
-3 5 7 38.1 14.17
3 -5 -7 12.63 6.71
3 -5 -7 28.06 6.83
3 5 -7 27.31 9.01
3 5 -7 11.63 9.61
3 -5 -7 18.17 9.4
-3 5 6 16.34 12.96
3 -5 -6 14.96 11.48
3 5 -6 14.72 5.54
3 -5 -6 10.98 4.63
3 5 -6 22.61 11.65
3 -5 -6 24.38 11.86
-3 5 5 568.04 48.92
3 -5 -5 515.55 46.04
3 5 -5 482.91 34.62
3 -5 -5 434.91 21.86
3 5 -5 526.42 45.53
3 -5 -5 480.5 44.16
-3 5 4 20.54 16.51
3 -5 -4 18.04 11.91
3 5 -4 2.28 4.87
3 -5 -4 13.85 9.71
3 5 -4 10.78 7.29
-3 5 3 805.87 58.12
3 -5 -3 879.62 60.19
3 5 -3 835.77 46.44
3 5 -3 931.97 57.44
3 -5 -3 907.77 57.46
-3 5 2 198.44 29.48
3 -5 -2 244.25 33.7
3 5 -2 203.66 23.55
3 5 -2 175.95 26.05
3 -5 -2 165.56 25.24
-3 5 1 629.04 51.38
3 -5 -1 659.76 52.11
3 5 -1 606.96 41.56
3 5 -1 616.82 45.28
3 -5 -1 609.96 45.4
3 -5 0 1529.97 78.96
-3 5 0 1557.54 80.52
3 5 0 1652.41 71.32
3 -5 0 1525.11 69.72
-3 5 -1 229.14 31.34
3 -5 1 242.49 33.4
-3 -5 -1 221.89 26.22
3 5 1 213.23 26.4
3 -5 1 202.31 25.63
-3 5 -2 833.16 59.35
3 -5 2 903.23 59.89
-3 -5 -2 796.26 49.38
3 -5 2 769.51 22.1
3 5 2 819.76 48.11
3 -5 2 799.12 47.75
-3 5 -3 27.82 13.28
3 -5 3 9.74 8.74
-3 -5 -3 5.21 6.83
-3 5 -3 7.35 5.64
3 -5 3 6.53 2.77
3 5 3 10.95 6.96
3 -5 3 6.11 5.17
-3 5 -4 15.87 10.8
3 -5 4 22 11.01
-3 -5 -4 17.63 9.21
3 -5 4 20.1 4.74
-3 5 -4 21 7.44
3 5 4 11.78 6.37
-3 5 -4 5.81 7.46
3 -5 4 24.31 7.92
-3 5 -5 32.22 13.31
3 -5 5 6.67 5.13
-3 -5 -5 22.93 9.42
3 -5 5 28.31 6.41
-3 5 -5 33.96 10.01
3 5 5 22.3 8.48
3 -5 5 23.33 8.34
-3 5 -5 33.08 13.32
-3 5 -6 70.81 18.27
-3 -5 -6 50 12.81
3 -5 6 40.75 13.18
-3 5 -6 47.74 12.14
-3 -5 -6 44.33 15.85
3 -5 6 44.79 8.47
3 5 6 49.77 11.52
-3 5 -6 56.91 15.65
-3 5 -7 8.59 10.46
3 5 7 -2.92 5.74
-3 -5 -7 4.99 4.94
3 -5 7 -1.86 4.94
-3 5 -7 6.22 5.4
3 -5 7 1.02 3.52
-3 -5 -7 0.79 7.19
3 5 7 5.88 4.97
-3 5 -7 6.52 6.74
3 5 8 277.39 34.09
-3 5 -8 286.12 35
3 -5 8 296.83 34.39
-3 -5 -8 226.14 31.8
-3 5 -8 228.81 27.16
3 -5 8 275.05 23.07
3 5 8 238.9 24.94
-3 5 -8 287.51 34.8
3 5 8 262.24 24.12
-3 -5 -8 311.03 26.97
3 5 9 8.88 8.61
-3 -5 -9 6.83 5.38
-3 5 -9 15.04 7.56
3 -5 9 9.21 9.4
3 5 9 -1.67 5.38
-3 5 -9 0.15 4.58
-3 -5 -9 6.88 9.09
3 5 9 2.68 3.9
3 -5 9 5.77 3.35
-3 5 -9 1.4 6.89
3 5 9 1.88 5.26
-3 5 -10 109.51 22.11
3 5 10 52.79 15.59
3 -5 10 63.76 17.59
3 5 10 92.25 16.39
-3 5 -10 93.75 19.24
3 -5 10 57.51 12.4
3 5 10 78.64 13.78
-3 -5 -10 110.74 24.74
3 5 10 75.2 12.33
-3 5 -10 41.85 15.44
-3 5 -11 94.55 20.55
3 5 11 72.32 19.26
3 -5 11 79.91 17.75
3 5 11 71.06 15.78
-3 5 -11 97.07 19.91
-3 -5 -11 92.54 22.91
3 -5 11 82.37 14.96
-3 5 -11 69.35 17.66
3 5 11 69.07 11.35
-3 5 -12 7.31 9.22
3 5 12 11.92 10.66
3 -5 12 18.81 10.53
-3 5 -12 0.67 5.11
3 -5 12 -2.85 4.29
-3 -5 -12 18.91 14.21
3 5 12 3.44 5.48
-3 5 -12 13.09 9.38
-3 5 -13 366.31 39.81
3 5 13 374.3 43.7
3 -5 13 344.52 36.89
3 -5 13 300.45 31.08
-3 5 -13 334.48 38.16
3 5 13 308.78 32.54
-3 -5 -13 260.45 39.48
-3 5 -13 365.53 41.32
-3 5 -14 17.62 10.61
3 5 14 2.66 8.62
3 -5 14 6.08 9.02
3 -5 14 4.85 5.99
-3 5 -14 0.1 5.96
3 5 14 -8.62 6
-3 -5 -14 13.57 11.77
-3 5 -14 4.39 7.5
-3 5 -15 458.89 45.06
3 5 15 495.02 51.8
3 -5 15 488.33 43.09
-3 -5 -15 437.83 53.09
-3 5 -15 471.15 48.12
3 -5 15 455.94 41.19
3 5 15 524.23 45.17
-3 5 -15 477.38 47.97
3 5 16 16.88 14.57
-3 5 -16 -0.73 8.68
3 -5 16 5.32 5.58
-3 -5 -16 14.24 16.56
-3 5 -16 13.02 8.97
3 5 16 -3.49 5.7
-3 5 -16 4.9 9.84
3 5 17 123.56 28.43
-3 5 -17 151.88 25.86
3 -5 17 164.45 25.99
-3 -5 -17 160.6 35.55
-3 5 -17 108.01 24.47
3 5 17 119.35 22.88
-3 5 -17 134.34 26.5
3 5 18 183.31 34.87
3 -5 18 172.73 25.78
-3 -5 -18 183.6 37.65
-3 5 -18 189.29 34.07
3 5 18 169.01 28.34
-3 5 -18 185.6 31.04
3 5 19 4.33 11.51
3 -5 19 28.76 10.65
-3 -5 -19 29.51 17.6
-3 5 -19 35.66 15.37
3 5 19 43.85 17.43
-3 5 -19 35.18 14.64
-3 -5 -20 215.15 32.97
3 5 20 306.4 45.93
-3 -5 -20 268.66 47.12
-3 5 -20 236 38.79
3 5 20 301.54 39.4
-3 5 -20 314.04 41.94
3 5 21 15.12 10.87
-3 -5 -21 2.22 8.25
3 5 21 10.72 10.25
-3 -5 -21 -2.45 11.67
-3 5 -21 14.58 10.87
-3 5 -21 -4.39 6.85
3 5 22 33.36 18.43
-3 -5 -22 21.87 15.61
-3 5 -22 7.04 7.64
3 5 22 12.04 8.32
-3 5 -22 27.5 15.68
3 5 23 12.18 13.92
-3 -5 -23 2.84 8.97
-3 5 -23 13.87 11.91
3 5 23 20.25 13.2
-3 5 -23 12.99 10.31
3 5 24 -13.58 14.13
-3 -5 -24 -32.98 19.32
-3 5 -24 2.28 7.37
3 5 24 10.77 8.75
-3 5 -24 -11.26 9.96
-3 -5 -25 24.95 16.49
-3 5 -25 25.19 16.45
3 5 25 24.18 12.65
-3 5 -25 0.24 8.84
-3 -5 -26 15.02 8.88
-3 5 -26 27.44 19.35
3 5 26 34.74 17.72
-3 5 -26 27.1 13.96
3 5 27 -4.2 8.1
-3 5 -27 7.43 8.42
-3 5 -28 34.31 16.43
3 6 -25 4.18 14.33
3 -6 -24 24.1 16.47
3 -6 -24 44.68 21.79
3 6 -24 27 18.7
3 -6 -23 10.31 10.55
3 -6 -23 23.33 13.45
3 6 -23 14.3 13.07
3 -6 -22 4.81 12.06
3 -6 -22 -15.34 12.55
3 6 -22 21.28 13.23
3 -6 -21 0.55 5.6
3 -6 -21 12.37 13.53
3 -6 -21 -5.67 13.49
3 6 -21 -0.37 8.98
3 -6 -20 14.73 8.12
3 -6 -20 12.11 10.61
3 -6 -20 0.82 13.57
3 6 -20 10.01 13.78
-3 6 19 -2.82 8.59
3 -6 -19 19.21 11.69
3 -6 -19 -8.16 12.04
3 -6 -19 27.14 15.21
3 6 -19 -1.56 8.87
-3 6 18 7.76 7.38
3 -6 -18 9.05 9.81
3 -6 -18 18.15 15.61
3 -6 -18 3.15 6.22
3 6 -18 6.43 12.19
-3 6 17 17.88 11.49
3 -6 -17 20.67 11
3 -6 -17 20.98 17.86
3 -6 -17 11.15 9.19
3 6 -17 14.63 10.87
-3 6 16 24.6 15.31
3 -6 -16 17.64 12.16
3 -6 -16 29.17 18.35
3 -6 -16 18.16 13.71
3 6 -16 13.63 12.06
-3 6 15 43.19 17.08
3 -6 -15 16.19 11.63
3 -6 -15 34.74 15.73
3 -6 -15 44 18.86
3 6 -15 26.34 17.64
-3 6 14 20.76 13.34
3 -6 -14 6.61 9.58
3 -6 -14 28.17 14.3
3 -6 -14 38.39 17.75
3 6 -14 26.4 16.16
-3 6 13 305.77 40.19
3 -6 -13 313.04 40.56
3 -6 -13 304.93 44.22
3 -6 -13 248.74 39.47
3 6 -13 273.91 40.28
-3 6 12 39.27 17.84
3 -6 -12 61.74 21.34
3 -6 -12 31.91 20.22
3 -6 -12 45.46 21.55
3 6 -12 56.32 19.66
-3 6 11 582.86 55.14
3 -6 -11 569.53 53.91
3 -6 -11 694.71 63.92
3 6 -11 556.72 55.45
3 -6 -11 623.97 59.85
3 -6 -10 15.56 13.57
-3 6 10 23.99 13.52
3 -6 -10 28.52 14.06
3 6 -10 38.85 18.63
3 -6 -9 344 41.55
-3 6 9 362.16 42.93
3 6 -9 335.53 42.25
3 -6 -9 301.55 41.12
3 -6 -8 39.6 17.02
-3 6 8 27.38 14.92
3 -6 -8 56.35 18.1
3 6 -8 38.78 15.6
3 -6 -7 -4.82 6.69
-3 6 7 18.8 11.23
3 6 -7 1.72 6.34
3 -6 -7 3.3 6.92
3 -6 -6 174.42 29.61
-3 6 6 95.64 21.97
3 -6 -6 171.09 28.87
3 6 -6 142.07 25.64
3 -6 -5 104.42 23.26
-3 6 5 81.64 21
3 -6 -5 41.61 13.75
3 6 -5 77.68 20.11
-3 6 4 5.87 10.15
3 6 -4 10.16 8.62
3 -6 -4 11.51 8.96
3 -6 -3 135 26.88
-3 6 3 126.89 26.6
3 -6 -3 103.52 21.08
3 6 -3 93.46 20.59
3 -6 -2 29.08 13.71
-3 6 2 36.24 12.43
3 6 -2 18.42 9.63
3 -6 -2 19.82 8.75
3 -6 -1 71.81 18.67
-3 6 1 37.21 12.78
3 6 -1 51.9 14.96
3 -6 -1 30.96 10.62
3 -6 0 33.54 13.41
-3 6 0 2.06 8.41
3 6 0 18.93 9.17
3 -6 0 14.27 8.45
3 -6 1 -4.94 5.41
-3 6 -1 2.95 8.54
3 6 1 -6.25 7.11
3 -6 1 0.7 5.43
3 -6 2 41.05 13.7
-3 6 -2 56.15 17.52
3 -6 2 38.36 10.77
3 6 2 32.78 12.38
-3 6 -3 18.28 9.59
3 -6 3 44.01 17.35
-3 -6 -3 26.11 11.38
-3 6 -3 17.66 7.08
3 6 3 28.69 11.39
3 -6 3 20.9 9.58
-3 6 -4 28.53 13.28
3 -6 4 33.6 15.42
-3 -6 -4 22.94 11.45
-3 6 -4 7.21 5.23
3 6 4 12.36 6.23
-3 6 -4 31.92 13.74
3 -6 4 12.04 7.2
-3 6 -5 287.89 38.9
3 -6 5 263.96 35.53
3 -6 5 283.02 28.34
-3 -6 -5 273.35 34.61
-3 6 -5 272.78 27.7
-3 6 -5 298.22 37.86
3 6 5 251.99 28.14
-3 6 -6 57.5 18.25
3 6 6 50.78 15.49
3 -6 6 44.69 16.67
3 6 6 56.1 11.68
-3 -6 -6 42.3 17.9
-3 6 -6 50.82 13.65
3 6 6 59.44 12.98
-3 6 -6 58.62 19.57
3 6 7 651.62 54.87
-3 6 -7 530.76 52.74
3 -6 7 507.39 48.87
-3 -6 -7 593.21 53.34
-3 6 -7 482.81 39.52
3 6 7 575.32 37.21
-3 6 -7 627.42 55.37
3 6 7 517.17 38.75
3 6 8 35.54 14.95
-3 6 -8 42.55 16.65
3 -6 8 55.11 20.19
3 6 8 21.95 8.89
-3 6 -8 35.89 13.23
-3 -6 -8 51.83 18.86
-3 6 -8 23.81 12.47
3 6 8 17.25 8.83
-3 6 -9 177.01 30.18
3 6 9 207.92 32.46
3 -6 9 216.3 32.77
-3 6 -9 163.54 25.41
-3 -6 -9 211.11 34.15
3 6 9 234.05 25.4
3 6 9 196.43 22.87
-3 6 -9 225.7 34.25
-3 6 -10 4.21 6.21
3 6 10 0.3 9.37
3 -6 10 6.45 10.03
-3 6 -10 6.24 6.47
3 6 10 5.2 3.36
-3 6 -10 -7.39 7.33
3 6 10 1.28 6.2
3 6 11 -0.38 5.09
-3 6 -11 -2.75 5.98
3 -6 11 -6.85 8.37
-3 6 -11 -6.47 5.09
-3 -6 -11 8.08 13.34
3 6 11 0.65 3.98
-3 6 -11 -8.91 10.34
-3 6 -12 23.5 11.2
3 6 12 8.11 9.31
3 -6 12 13.1 11.33
-3 6 -12 9.23 9.83
-3 -6 -12 24.57 15.47
3 6 12 5.23 4.38
-3 6 -12 20.79 13.27
-3 6 -13 34.31 14.25
3 6 13 34.54 16.37
3 -6 13 25.68 10.88
-3 -6 -13 31.92 17.93
-3 6 -13 12.16 8.57
3 6 13 49.85 14.13
-3 6 -13 48.97 18.31
-3 6 -14 20.19 13.04
3 6 14 8.86 8.92
3 -6 14 16.35 9.74
-3 6 -14 0.92 10.79
-3 -6 -14 -8.11 8.09
3 6 14 12.7 9.16
-3 6 -14 11.24 9.29
-3 6 -15 12.38 10.35
3 6 15 0.34 6.75
3 -6 15 15.96 10.3
-3 6 -15 13.42 10.24
-3 -6 -15 1.47 7.41
3 6 15 -0.3 5.65
-3 6 -15 7.12 8.63
3 6 16 8.28 7.68
-3 6 -16 -10.08 6.29
3 -6 16 -3.52 8.39
-3 6 -16 19.27 12.73
3 6 16 13.28 7.96
-3 -6 -16 23.33 13.98
-3 6 -16 -1.55 8.6
-3 6 -17 2.78 5.88
3 6 17 -1.24 6.18
3 -6 17 4.55 7.9
-3 6 -17 7.83 6.92
-3 -6 -17 8.21 14.9
3 6 17 11.54 8.91
-3 6 -17 13.34 14.03
3 6 18 0.53 11.05
-3 6 -18 14.84 13.27
3 -6 18 9.96 11.26
-3 6 -18 13.59 13.21
3 6 18 7.53 5.97
-3 -6 -18 13.91 8.15
-3 6 -18 29.1 16
3 6 19 -11.38 9.7
-3 6 -19 7.34 8.91
3 -6 19 13.88 8.17
-3 6 -19 -2.01 7.66
3 6 19 -7.55 7.22
-3 -6 -19 14.9 13.67
-3 6 -19 5.06 12.52
3 6 20 8.36 11.87
-3 6 -20 0.86 7.36
3 6 20 10.07 8.7
-3 -6 -20 25.64 18.58
-3 6 -20 -3.62 8.03
3 6 21 70.17 25.83
-3 6 -21 64.85 22.3
3 6 21 54.94 18.75
-3 -6 -21 49.64 23.38
-3 6 -21 86.01 23.79
3 6 22 15.96 13.57
-3 6 -22 11.48 10.55
3 6 22 33.85 16.23
-3 -6 -22 29.79 20.57
-3 6 -22 12.72 12.54
3 6 23 62.03 25.19
-3 6 -23 50.52 20.09
3 6 23 57.94 18.48
-3 -6 -23 29.89 19.76
-3 6 -23 45.79 17.65
-3 6 -24 -3.06 8.99
3 6 24 12.06 11.71
-3 -6 -24 14.1 10.85
-3 6 -24 24.1 16.84
3 6 25 30.47 14.9
-3 6 -25 49.69 20.45
-3 6 -26 31 16.43
-3 6 -27 38.28 16.54
3 -7 -21 30.11 19.69
3 -7 -21 40.82 21.38
3 7 -21 20.42 18.85
-3 7 20 22.72 13.2
3 -7 -20 86.36 23.63
3 -7 -20 84.25 27.08
3 -7 -20 67.63 27.65
3 7 -20 66.41 24.48
-3 7 19 33.09 16.61
3 -7 -19 57.47 20.27
3 -7 -19 42.84 22.93
3 -7 -19 74.17 27.47
3 7 -19 51.21 22.58
-3 7 18 133.63 30.32
3 -7 -18 150 30.65
3 -7 -18 169.03 37.5
3 -7 -18 114.17 30.84
3 7 -18 126.42 32.78
-3 7 17 -3.11 9
3 -7 -17 -5.34 7.2
3 -7 -17 -8.15 9.21
3 -7 -17 13.57 12.63
3 7 -17 11.4 11.12
-3 7 16 54.07 18.8
3 -7 -16 40.59 17.04
3 -7 -16 74.48 24.68
3 -7 -16 88.47 27.11
3 7 -16 66.02 26.11
-3 7 15 27.34 11.81
3 -7 -15 70.97 21.77
3 -7 -15 65.22 24.24
3 -7 -15 35.04 16.21
3 7 -15 49.48 21.6
3 -7 -14 9.43 10.22
-3 7 14 14.47 11.1
3 -7 -14 37.23 19.76
3 7 -14 16.82 12.63
3 -7 -13 180.39 33.98
-3 7 13 135.96 28.52
3 -7 -13 142.89 31.82
3 7 -13 162.72 33.97
3 -7 -12 17.79 12.71
-3 7 12 12.97 12.68
3 -7 -12 13.37 11.75
3 7 -12 18.29 10.7
3 -7 -11 39.59 17.05
-3 7 11 43.08 16.4
3 -7 -11 44.54 16.18
3 7 -11 57.32 19.18
3 -7 -10 53.99 18.92
-3 7 10 44.04 19.32
3 -7 -10 17.2 13.03
3 7 -10 58.76 18.55
3 -7 -9 2.44 9.42
-3 7 9 -5.66 6.24
3 -7 -9 -3.02 6.01
3 7 -9 -5.42 10.6
3 -7 -8 25.37 13.81
-3 7 8 16.06 11.13
3 -7 -8 10.14 5.96
3 7 -8 18.55 9.67
3 -7 -7 16.38 13.88
-3 7 7 -7.15 10.1
3 -7 -7 0.36 8.95
3 7 -7 -4.09 8.56
3 -7 -6 2.85 9.94
-3 7 6 -5.67 8.14
3 -7 -6 1.06 8.31
3 7 -6 -3.71 5.51
3 -7 -5 5.51 6.53
-3 7 5 -5.4 12.91
3 7 -5 21.47 13.45
3 -7 -5 7.02 8.22
3 -7 -4 12.95 9.59
-3 7 4 12.39 10.61
3 -7 -4 17.63 13.05
3 7 -4 32.57 14.94
-3 7 3 57.29 19.77
3 7 -3 89 22.78
3 -7 -3 89.46 22.58
3 -7 -2 323.18 43.67
-3 7 2 250.71 39.44
3 7 -2 250.85 35.62
3 -7 -2 228.93 32.23
3 -7 -1 172.67 32.64
-3 7 1 154.44 31.38
3 7 -1 164.03 29.29
3 -7 -1 131.91 24.66
3 -7 0 448.44 51.3
-3 7 0 349.68 46.24
3 7 0 388.7 41.73
3 -7 0 411.65 41.97
3 -7 1 71.49 22.62
-3 7 -1 48.43 19.9
3 7 1 49.04 16.37
3 -7 1 44.35 15.2
3 -7 2 256.54 38.75
-3 7 -2 210.51 36.33
3 7 2 253.9 33.15
3 -7 2 225.19 28.95
3 -7 3 20.48 14.68
-3 7 -3 17.72 10.69
3 7 3 16.68 10.3
3 -7 3 18.7 8.91
3 7 4 33.49 13.55
-3 7 -4 87.3 24.2
3 -7 4 63.35 19.21
-3 7 -4 33.46 9.9
3 -7 4 38.5 12.07
3 7 4 39.39 13.14
-3 7 -5 96.04 24.7
3 7 5 97.95 23.42
3 -7 5 112.04 25.56
-3 -7 -5 82.84 20.86
-3 7 -5 73.3 14.68
-3 7 -5 86.01 22.67
3 -7 5 61 14.11
3 7 5 84.8 18.13
-3 7 -6 19.48 14.43
3 7 6 12.06 10.07
3 -7 6 7.12 14.01
-3 -7 -6 -6.95 8.15
-3 7 -6 6.36 4.31
-3 7 -6 15.25 13.21
3 7 6 -2.01 5.53
-3 7 -7 64.85 20.78
3 7 7 86.89 21.97
3 -7 7 75.6 20.78
-3 -7 -7 76.9 22.17
-3 7 -7 59.34 13.83
-3 7 -7 75.47 21.23
3 7 7 89.87 18.26
-3 7 -8 9.1 10.7
3 7 8 19.39 11.71
3 -7 8 -6.85 7.87
-3 -7 -8 -5.45 8.17
-3 7 -8 5.69 7.41
-3 7 -8 -13.07 9.3
3 7 8 -0.03 4.38
-3 7 -9 7.54 11.19
3 7 9 17.22 9.4
3 -7 9 21.59 12.7
-3 7 -9 20.33 11.16
-3 -7 -9 -6.25 11.02
3 7 9 -0.2 3.52
-3 7 -9 12.04 9.67
3 7 10 29.29 12.75
-3 7 -10 20.33 11.68
3 -7 10 47.18 17.22
-3 7 -10 22.87 10.67
-3 -7 -10 5.17 9.03
-3 7 -10 26.06 12.95
-3 7 -11 41.48 16.1
3 7 11 48.97 19.18
3 -7 11 16.04 12.17
-3 7 -11 25.39 10.19
-3 -7 -11 9.07 8.58
-3 7 -11 6.09 6.78
-3 7 -12 8.64 13.61
3 7 12 29.6 14.97
3 -7 12 44.73 16.67
-3 7 -12 26.62 12.43
-3 -7 -12 28.45 14.68
-3 7 -12 25.66 13.6
-3 7 -13 0.98 7.97
3 7 13 -11.54 10.02
3 -7 13 8.85 9.43
-3 7 -13 4.57 5.39
-3 -7 -13 -2.62 7.96
-3 7 -13 1.72 9.6
-3 7 -14 -6.27 8.41
3 7 14 -23.03 13.37
3 -7 14 4.13 10.3
-3 7 -14 4.91 7.69
-3 -7 -14 23.73 17.57
-3 7 -14 -13.51 13.38
3 7 15 4.82 13.98
-3 7 -15 7.88 8.92
3 -7 15 18.96 13.59
-3 7 -15 -11.77 9.53
-3 -7 -15 6.14 12.42
-3 7 -15 -1.64 8.34
3 7 16 25.59 14.2
-3 7 -16 17.4 11.77
3 -7 16 19.34 14.11
-3 7 -16 11.93 9.26
-3 -7 -16 21.69 14.15
-3 7 -16 25.8 12.03
-3 7 -17 49.4 19.82
3 7 17 13.2 8.47
3 -7 17 29.15 16.09
-3 7 -17 41.91 17.12
-3 -7 -17 61.68 24.24
-3 7 -17 46.96 18.78
-3 7 -18 68.42 21.54
3 7 18 65.64 22.07
3 -7 18 70.66 21.71
-3 7 -18 38.26 17.95
-3 -7 -18 32.77 18.02
-3 7 -18 60.4 21.69
3 7 19 11.67 12.22
-3 7 -19 12.7 12.47
-3 7 -19 22.05 13.13
-3 -7 -19 6.35 10.71
-3 7 -19 40.6 18.47
3 7 20 42.15 20.79
-3 7 -20 39.21 15.9
-3 7 -20 25.98 14.59
-3 -7 -20 57.44 24.05
-3 7 -20 18.74 13.12
-3 7 -21 4.79 9.03
-3 -7 -21 -4.04 12.9
-3 7 -21 0.42 12.03
-3 7 -22 16.13 16.08
-3 7 -22 19.88 10.82
-3 7 -23 -7.64 10.12
3 -8 -19 -7.51 13.22
-3 8 19 13.38 13.93
3 -8 -18 22.41 16.04
-3 8 18 -6.91 11.15
3 -8 -17 15.02 12.43
-3 8 17 -1.78 7.54
3 -8 -17 8 7.6
3 -8 -16 11.06 10.24
-3 8 16 -1.77 14.15
3 -8 -16 19.59 14.43
3 8 -16 25.09 18.53
3 -8 -15 21.14 13.01
-3 8 15 -20.83 13.76
3 -8 -15 15.3 14.77
3 8 -15 17.38 14.31
3 -8 -14 12.09 7.74
-3 8 14 5.52 7.63
3 -8 -14 0.31 13.23
3 -8 -13 42.68 20.05
-3 8 13 41.97 18.97
3 8 -13 18.39 12.67
3 -8 -13 3.86 6.51
3 -8 -12 48.21 20.25
-3 8 12 75.9 24.12
3 -8 -12 49.64 22.73
3 8 -12 16.8 15.21
3 -8 -11 5.95 9.69
-3 8 11 12.02 10.13
3 -8 -11 30.8 17.99
3 8 -11 13.61 11.02
3 -8 -10 77.28 26.26
-3 8 10 79.39 25.09
3 -8 -10 59.25 19.62
3 8 -10 99.36 26.56
3 -8 -9 43.03 19.64
-3 8 9 45.97 19.52
3 -8 -9 19.06 13.75
3 8 -9 36.15 18.46
3 -8 -8 57.87 21.33
-3 8 8 61.4 23.46
3 -8 -8 48.26 20.08
3 8 -8 64.63 21.32
3 -8 -7 54.75 21.78
-3 8 7 18.01 12.65
3 -8 -7 26.34 12.33
3 8 -7 10.17 11.92
3 -8 -6 9.78 14.23
-3 8 6 -10.16 9.08
3 -8 -6 0.97 8.58
3 8 -6 3.52 9.07
3 -8 -5 167.91 35.16
-3 8 5 130.87 31.24
3 -8 -5 120.54 27.13
3 8 -5 160.6 31.6
3 -8 -4 42.7 19.68
-3 8 4 28.98 16.15
3 8 -4 22 15.73
3 -8 -4 8.89 10.24
3 -8 -3 84 25.58
-3 8 3 30.13 15.53
3 8 -3 92.8 23.76
3 -8 -3 47.44 17.53
3 -8 -2 12.91 13.22
-3 8 2 -1.88 8.63
3 8 -2 3.66 10.57
3 -8 -2 15.17 10.87
3 -8 -1 -18.31 13.75
-3 8 1 6.15 14.03
3 8 -1 8.26 9.26
3 -8 -1 2.89 7.9
3 -8 0 0.44 7.32
-3 8 0 -0.31 6.71
3 8 0 16.02 12.28
3 -8 0 -0.08 5.64
3 -8 1 31.38 15.28
-3 8 -1 45.48 19.45
3 8 1 27.93 14.61
3 -8 1 28.78 12.28
3 -8 2 11.54 11.11
-3 8 -2 16.74 10.58
3 8 2 8.94 11.16
3 8 2 18.75 10.46
3 -8 3 4.41 12.4
-3 8 -3 9.37 10.38
3 8 3 -2.51 5.96
3 8 3 -2.23 7.39
3 -8 4 13.86 13.21
-3 8 -4 6.73 11.94
3 8 4 7.26 7.83
3 8 4 13.79 9.85
3 -8 5 19.36 13.42
-3 8 -5 11.73 11.62
3 8 5 2.93 9.78
3 8 5 4.36 7.13
-3 8 -6 -5.92 12.65
3 8 6 9.22 11.92
3 8 6 4.99 8.33
3 -8 7 12.73 16.65
3 8 7 -2.69 5.98
-3 8 -7 7.53 10.25
-3 8 -7 26.52 13.28
3 8 7 -3.16 5.41
-3 8 -8 39.9 19.83
3 8 8 28.69 14.41
3 -8 8 53.87 18.37
-3 -8 -8 15.12 12.91
-3 8 -8 19.26 11.51
-3 8 -9 21.43 14.9
3 8 9 35.24 16.66
3 -8 9 6.98 10.51
-3 -8 -9 28.92 14.18
-3 8 -9 14.84 15.42
-3 8 -10 67.02 21.34
3 8 10 82.64 23.18
3 -8 10 51.85 20.14
-3 -8 -10 44.66 19.47
-3 8 -10 50.79 19.35
-3 8 -11 25.44 15.96
3 8 11 13.87 10.44
3 -8 11 16.43 11.39
-3 -8 -11 45.63 21.71
-3 8 -11 -6.95 11.13
3 8 12 23.17 14.98
-3 8 -12 -2.39 11.12
-3 -8 -12 -6.77 7.91
-3 8 -12 3.37 10.44
-3 8 -13 23.15 15.17
3 8 13 25.9 14.91
3 -8 13 33.39 16.58
-3 -8 -13 32.95 19.29
-3 8 -13 7.97 13.3
-3 8 -14 -11.41 12.15
3 8 14 48.28 21.64
3 -8 14 10.07 11.89
-3 8 -14 29.37 15.06
-3 -8 -14 -11.07 9.88
-3 8 -14 50.89 20.55
-3 8 -15 26.9 18.34
3 8 15 28.98 17.04
3 -8 15 20.4 15.13
-3 8 -15 13.33 6.88
-3 -8 -15 11.97 14.64
-3 8 -15 19.07 12.76
3 8 16 12.92 8.82
-3 8 -16 18.14 13.73
3 -8 16 10.03 9.22
-3 8 -16 5.41 8.19
-3 -8 -16 12.7 14.28
-3 8 -16 9.79 12.71
-3 8 -17 -11.35 12.58
3 8 17 2.12 8.83
-3 8 -17 -5.71 12.51
-3 -8 -17 -13.25 16.91
3 -8 17 36.28 14.31
-3 8 -18 19.14 13.68
-3 -8 -18 12.92 10.86
-3 8 -19 -1.55 11.8
-3 8 -19 -4.52 8.97
-3 8 -20 22.3 13.94
-3 8 -21 -27.18 15.77
-3 9 14 5.16 12.61
3 -9 -14 12.68 11.23
3 -9 -13 37.5 20.61
-3 9 13 19.43 20.09
3 -9 -13 11.53 12.76
3 -9 -12 13.18 13.16
-3 9 12 -1.53 10.11
3 -9 -12 14.57 13.94
3 -9 -11 -21.1 14.72
-3 9 11 -30.73 17.15
3 -9 -11 3.52 7.05
3 -9 -10 25.07 12.31
-3 9 10 2.1 8.19
3 -9 -10 -11.35 12.84
3 9 -10 -22.04 14.55
3 -9 -9 19.48 13.71
-3 9 9 8.7 11.25
3 -9 -9 -16.03 12.44
3 9 -9 18.67 13.75
3 -9 -8 27.43 18.34
-3 9 8 22.86 15.23
3 -9 -8 22.04 10.46
3 9 -8 9.47 11.24
3 -9 -7 -4.25 13.41
-3 9 7 16.79 17.02
3 9 -7 11.52 16.94
3 -9 -7 -3.03 8.01
3 -9 -6 34.69 20.78
-3 9 6 26.86 18.64
3 9 -6 26.63 15.29
3 -9 -6 3.76 7.08
3 -9 -5 -13.49 8.28
-3 9 5 -5.77 12.14
3 9 -5 -4 10.06
3 -9 -5 -3.88 5.97
3 -9 -4 9.82 14.21
-3 9 4 10.06 12.17
3 9 -4 7.45 7.08
3 -9 -4 9.92 8.02
3 -9 -3 7.06 7.73
3 9 -3 0.17 7.27
3 -9 -2 15.41 12.87
-3 9 2 15.33 16.13
3 9 -2 -0.29 7.53
3 -9 -1 14.59 13.62
-3 9 1 11.05 11.42
3 9 -1 -5.28 9.03
3 9 -1 -1.8 11.46
3 -9 0 29.57 16.38
-3 9 0 26.09 16.73
3 9 0 -7.19 6.03
3 9 0 14.16 10.94
3 -9 1 25.92 16.32
-3 9 -1 27.29 16.52
3 9 1 11.45 9.01
3 9 1 32.99 15.23
3 -9 2 40.8 24.05
-3 9 -2 30.56 15.37
3 9 2 42.05 16.51
3 9 2 42.54 17.93
3 -9 3 61.26 23.83
-3 9 -3 32.03 19.15
3 9 3 12.43 14.36
3 9 3 60.8 18.76
3 -9 4 37.24 20.6
-3 9 -4 25.81 16.84
3 9 4 77.96 22.16
3 9 4 60.31 19.72
3 -9 5 12.19 11.65
-3 9 -5 22.8 15.61
3 9 5 21.53 14.86
3 9 5 4.37 7.51
-3 9 -6 37.42 18.05
3 9 6 28.28 16.14
3 -9 6 6.5 10.58
-3 9 -7 12.83 15.29
3 9 7 -6.13 7.62
3 -9 7 -0.95 10.28
3 9 8 25.87 16.12
-3 9 -8 8.01 13.53
3 -9 8 -0.11 11.19
-3 9 -9 27.14 15.28
3 9 9 43.76 18.32
3 -9 9 27.13 17.45
-3 9 -10 39.29 15.95
3 9 10 29.99 18.18
3 -9 10 7.78 16.81
-3 9 -11 11.34 14.43
3 9 11 26.84 14.25
-3 -9 -11 21.53 16.28
3 -9 11 4.66 9.94
3 9 12 11.93 11.38
-3 9 -12 24.73 18.56
-3 -9 -12 -5.57 8.99
3 -9 12 31.22 18.62
-3 9 -13 7.1 15.1
-3 -9 -13 -14.79 17.73
3 -9 13 -4.12 8.6
3 -9 14 3.5 8.71
-3 9 -14 -8.74 11.41
3 -9 15 13.55 13.46
3 -9 16 -17.72 14.89
3 10 -2 12.7 13.72
3 10 -1 -10.39 11.06
3 10 0 1.43 7.15
3 10 1 39.09 19.26
3 10 2 38.63 18.49
3 10 5 42.81 20.55
3 10 6 0.36 9.53
3 10 7 31.8 17.04
4 0 -31 7.43 9.59
4 0 -30 266.39 40.95
4 0 -30 270.08 40.16
4 0 -30 223.17 39.07
4 0 -29 -1.33 6.51
4 0 -29 2.36 5.6
4 0 -29 -2.23 6.54
4 0 -28 72.87 21.04
4 0 -28 85.27 21.66
4 0 -28 108.55 25.96
4 0 -27 -1.35 5.08
4 0 -27 5.99 7.39
4 0 -27 -3.45 8.13
4 0 -26 28.04 13.84
4 0 -26 22.49 11.73
4 0 -26 30.03 15.15
4 0 -25 4.75 5.69
4 0 -25 4.77 8.45
4 0 -25 -0.83 4.84
4 0 -24 50.87 16.52
4 0 -24 70.11 18.34
4 0 -24 71.73 19.05
4 0 -23 -0.45 6.57
4 0 -23 1.87 4.48
4 0 -23 5 6.35
4 0 -22 5.84 6.98
4 0 -22 2.16 5.87
4 0 -21 12.51 5.87
4 0 -21 -4.32 6.42
-4 0 21 3.99 2.84
4 0 -21 20.09 9.59
4 0 -21 13.13 11.08
4 0 -20 73.53 18.58
4 0 -20 77.07 13.58
-4 0 20 88.55 14.61
4 0 -20 119.16 21.64
4 0 -20 90.11 19.97
4 0 -19 6.9 5.12
4 0 -19 -1.89 4.13
-4 0 19 17.59 6.7
4 0 -19 -1.01 6.24
4 0 -19 1.51 6.9
4 0 -18 4.09 4.29
-4 0 18 10.09 5.47
4 0 -18 9.38 7.31
4 0 -17 3.79 4.24
4 0 -17 3.1 3.92
-4 0 17 0.87 3.3
4 0 -17 5.57 7.26
4 0 -17 -1.61 4.55
4 0 -16 122.3 18.9
4 0 -16 131.78 19.9
-4 0 16 94.29 16.51
4 0 -16 103.73 17.32
4 0 -16 128.01 22.26
4 0 -15 12.28 8.31
-4 0 15 16.84 8.93
4 0 -15 12.81 7.6
4 0 -15 2.84 8.4
-4 0 14 1906.55 76.41
4 0 -14 2016.45 80.25
4 0 -14 1783.76 64.12
4 0 -14 1788.28 78.29
4 0 -13 10.51 10.07
-4 0 13 4.11 7.75
4 0 -13 5.42 6.39
4 0 -13 11.87 11.47
-4 0 12 5151.9 130.87
4 0 -12 5091.18 131.79
4 0 -12 4846.52 96.79
4 0 -12 5008.66 125.61
-4 0 11 5.16 10.59
4 0 -11 12.64 10.88
4 0 -11 3.13 3.08
4 0 -11 21.11 10.75
-4 0 10 3240.23 106.53
4 0 -10 3236.69 107.45
4 0 -10 3140.6 69.69
-4 0 10 3227.4 93.47
4 0 -10 3268.27 96.78
4 0 -9 12.42 9.65
-4 0 9 6.9 9.06
4 0 -9 3.09 3.35
-4 0 9 1.94 5.28
4 0 -9 3.38 6.57
-4 0 8 182.5 26.36
4 0 -8 173.35 26.66
4 0 -8 200.21 15.68
4 0 -8 192.99 23.04
-4 0 8 178.33 21.76
-4 0 7 0.08 6.23
4 0 -7 9.04 7.44
-4 0 7 3.35 4.1
4 0 -7 -0.4 3.7
4 0 -6 175.73 26.73
-4 0 6 169.83 26.22
4 0 -6 174.09 21.16
-4 0 6 161.4 13.57
-4 0 6 184.35 20.94
4 0 -5 5.39 7.07
-4 0 5 -13.5 10.71
-4 0 5 4.59 3.17
4 0 -5 11.85 8.55
-4 0 5 1.7 4.24
-4 0 4 215.66 29.33
4 0 -4 204.99 28.25
-4 0 4 195.77 13.72
-4 0 4 205.13 22.36
4 0 -3 -0.26 5.56
-4 0 3 5.3 10.32
-4 0 3 -3.1 3.38
-4 0 2 173.91 26.64
4 0 -2 166.97 26.69
-4 0 2 140.43 17.75
4 0 -1 16.69 12.09
-4 0 1 6.52 10.31
-4 0 1 4.41 6.84
-4 0 0 461.21 43.21
4 0 0 461.07 42.54
4 0 1 -5.34 6.47
-4 0 -1 8.72 11.38
4 0 2 677.48 50.72
-4 0 -2 590.98 47.62
-4 0 -3 4.79 11.4
4 0 3 1.5 9.48
-4 0 -4 1769.41 81.8
4 0 4 1981.63 84.85
4 0 5 16.35 12.44
-4 0 -5 23.82 16.78
-4 0 -6 7687.55 171.41
4 0 6 8159.83 142.2
4 0 7 17.27 13.34
-4 0 -7 32.98 16.59
4 0 7 10.93 7.73
-4 0 -8 7175.23 160.85
4 0 8 7489.41 160.42
4 0 8 7163.13 101.69
4 0 9 2.29 9.34
-4 0 -9 0.68 8.7
4 0 9 11.19 7.44
4 0 9 7.55 4.56
-4 0 -10 258.94 30.43
4 0 10 250.22 22.73
4 0 10 267.01 29.33
4 0 10 214.51 17.3
-4 0 -11 5.04 8.33
4 0 11 7.05 6.73
4 0 11 0.69 2.81
4 0 11 0.99 3.1
4 0 12 23.56 8.01
4 0 12 16.2 6.97
-4 0 -12 25.9 10.85
4 0 12 23.73 9.77
4 0 12 19.9 5.39
4 0 13 -3.78 4.12
4 0 13 5.58 5.8
-4 0 -13 -3.58 4.33
4 0 13 3.87 5.56
4 0 13 2.7 1.79
4 0 14 411.04 34.03
-4 0 -14 462.72 36.73
4 0 14 376.75 31.39
4 0 14 454.09 34.54
-4 0 -14 411.39 39.13
4 0 14 422.52 39.17
4 0 14 441.5 24.51
4 0 15 9.36 7.21
4 0 15 4.92 4.69
4 0 15 6.46 4.58
-4 0 -15 -1.29 6.2
4 0 15 4.72 6.15
-4 0 -15 7.32 7.56
4 0 15 -1.27 2.42
4 0 16 78.15 16.22
4 0 16 92.73 14.66
-4 0 -16 91.64 15.34
4 0 16 89.94 19.68
-4 0 -16 87.63 19.29
4 0 16 81.66 11.16
4 0 17 0.72 6.41
4 0 17 0.91 3.92
-4 0 -17 1.4 5.04
-4 0 -17 -4.69 6.79
4 0 17 -0.07 7.31
4 0 17 0.8 3.32
4 0 18 106.73 14.77
4 0 18 100.36 21.78
-4 0 -18 104.41 22.1
-4 0 -18 120.15 16.46
4 0 19 0.71 2.47
-4 0 -19 10.89 6.73
-4 0 -19 7.91 8.68
4 0 19 -5.89 8.14
-4 0 -20 60.14 10.68
-4 0 -20 60.66 17.3
4 0 20 77.54 21.01
-4 0 -21 3.85 4.13
-4 0 -21 -7.74 8.63
4 0 21 3.95 10.48
-4 0 -22 32.76 14.01
4 0 22 41.66 15.73
-4 0 -23 22.77 13.4
4 0 23 7.58 11.13
-4 0 -24 321.33 44.17
4 0 24 350.27 46.82
4 0 25 7.36 10.74
-4 0 -25 11.35 10.38
4 0 26 300.11 45.46
-4 0 -26 375.68 50.31
-4 0 -27 2.54 7.59
4 0 27 15.53 15.38
-4 0 -28 26.86 14.14
4 0 28 22.53 16
-4 0 -29 30.99 17.53
4 0 29 6.03 14.12
-4 0 -30 42.08 23.15
4 0 30 21.27 17.62
-4 0 -31 -17.31 14.41
4 -1 -33 6.35 6.54
4 -1 -33 7.24 10.81
4 -1 -33 -7.29 9.21
4 -1 -32 7.25 9.08
4 -1 -32 -10.84 11.34
4 -1 -32 8.79 7.98
4 -1 -31 9.46 7.38
4 -1 -31 -7.75 9.05
4 1 -31 7.78 10.18
4 -1 -30 -15.78 11.37
4 1 -30 1.23 6.94
4 -1 -29 21.84 13.35
4 -1 -29 7.64 7.82
4 1 -29 7.95 11.37
4 -1 -28 -17.61 11.11
4 -1 -28 1.08 6.22
4 -1 -28 -0.13 8.05
4 1 -28 -5.25 9.77
4 -1 -27 7.46 8.29
4 -1 -27 -10.24 8.63
4 -1 -27 5.25 7.41
4 1 -27 -2.9 7.33
4 1 -27 3.4 7.54
4 -1 -26 -1.53 6.18
4 -1 -26 5.8 6.43
4 -1 -26 -4.19 7.4
4 1 -26 4.47 5.76
4 1 -26 -8.74 7.65
4 -1 -25 168.91 28.81
4 -1 -25 148.15 29.41
4 -1 -25 117.84 27.42
4 1 -25 120.31 24.3
4 1 -25 197.09 32.88
4 -1 -24 52.84 16.62
4 -1 -24 54.2 17.58
4 -1 -24 35.56 14.3
4 1 -24 42.09 17.54
4 1 -24 41.59 14.64
4 -1 -23 344.37 41.1
4 1 -23 260.12 34.57
4 -1 -23 279.36 39.17
4 -1 -22 354.14 29.56
4 -1 -22 358.37 26.34
4 -1 -22 349.72 39.8
4 1 -22 319.34 41.05
4 1 -22 379.37 40.48
4 -1 -22 395.29 45.28
4 -1 -21 30.08 8.46
-4 -1 21 32.57 9.43
4 -1 -21 34.8 13.48
4 -1 -21 48.2 17.44
4 1 -21 36.38 16.18
4 1 -21 37.13 13.62
-4 -1 20 446.08 34.53
4 -1 -20 388.97 34.49
4 -1 -20 455.67 32.03
4 -1 -20 448.39 42.8
4 1 -20 417.61 45.23
4 1 -20 393.69 39.22
4 -1 -20 425.06 45.35
4 -1 -19 30.13 9.26
4 1 -19 42.77 15.29
4 -1 -19 12.7 6.73
-4 -1 19 24.46 8.77
4 -1 -19 39.6 12.77
4 -1 -19 11.43 7.7
4 1 -19 27.38 8.45
4 -1 -18 97.88 16.35
4 1 -18 74.21 18.85
-4 -1 18 72.94 15.55
4 -1 -18 85.27 17.24
-4 1 18 89.56 15.24
4 -1 -18 138.11 22.42
4 -1 -18 104.8 21.97
4 1 -18 78.26 17.74
4 -1 -17 8.08 7.48
4 1 -17 4.74 6.33
4 1 -17 -4.11 7.37
-4 1 17 3.79 4.71
-4 -1 17 0.98 4.56
4 -1 -17 18.32 10.51
4 -1 -17 -0.54 4.99
4 -1 -17 9.76 10.11
4 1 -17 1.73 3.82
4 -1 -16 27.72 9.55
4 1 -16 34.23 10.28
4 1 -16 59.94 16.74
-4 1 16 43.03 11.75
4 -1 -16 47.29 13.26
-4 -1 16 45.98 12.39
4 -1 -16 40.01 12.29
4 -1 -16 38.01 13.52
4 1 -16 38.78 11.26
4 -1 -15 37.67 10.94
4 1 -15 12.26 7.06
4 1 -15 14.49 10.77
4 -1 -15 28.67 10.81
-4 1 15 23.91 7.98
-4 -1 15 20.77 9.7
4 -1 -15 27.12 9.68
4 -1 -15 13.28 8.89
4 1 -15 25.38 10.04
4 1 -14 131.55 19.43
4 -1 -14 122.43 19.77
-4 1 14 126.99 19.31
4 -1 -14 120.03 22.21
-4 -1 14 89.67 18.42
4 -1 -14 103.06 17.7
4 -1 -14 112.23 21.88
4 1 -14 117.53 19.59
4 -1 -13 -0.19 4.5
4 1 -13 7.7 7.41
-4 -1 13 20.7 10.55
-4 1 13 3.07 4.05
4 -1 -13 -9.36 7.37
4 -1 -13 6 5.82
4 1 -13 -0.66 4.6
4 -1 -13 1.92 4.93
4 1 -12 19.55 8.49
4 -1 -12 9.37 5.38
-4 1 12 23.95 10.76
4 -1 -12 12.22 5.77
-4 -1 12 12.42 7.76
4 1 -12 23.33 6.51
4 -1 -12 16.51 5.94
4 1 -12 18.37 7.7
4 -1 -12 24.01 11.32
4 1 -11 8.99 8.23
4 1 -11 26.82 10.93
-4 1 11 13.01 8.57
4 -1 -11 13.74 8.11
-4 -1 11 16.06 10.71
4 1 -11 12.14 4.39
4 -1 -11 6.06 3.44
-4 -1 11 8.71 7.26
4 1 -11 4.17 4.16
4 -1 -11 17.29 9.47
4 -1 -10 365.1 37.23
4 1 -10 343.62 33.69
4 1 -10 363.79 34.17
-4 1 10 376 35.04
-4 -1 10 375.15 37.71
4 1 -10 385.64 31.88
4 -1 -10 384.87 28.82
4 1 -10 371.08 19.51
4 -1 -10 375.83 35.49
-4 -1 10 385.18 30.33
4 1 -9 23.09 9.43
4 1 -9 13.94 9.63
-4 1 9 20.16 10.1
-4 -1 9 14.88 9.27
4 -1 -9 17.42 10.37
4 -1 -9 10.14 4.38
4 1 -9 12.67 3.88
-4 -1 9 22.13 8.29
4 1 -9 18.98 8.02
4 -1 -9 26.72 9.76
4 1 -8 175.88 24.57
4 1 -8 137.31 21.99
-4 1 8 125.28 21
-4 -1 8 101.94 19.26
4 -1 -8 127.35 22.45
4 1 -8 147.68 19.1
4 -1 -8 144.64 16.42
4 1 -8 136.45 9.06
-4 1 8 125.94 16.06
-4 -1 8 123.63 16.9
4 -1 -8 132.75 20.4
4 1 -7 409.51 36.65
-4 -1 7 472.64 42.87
-4 1 7 442.05 38.42
4 1 -7 416.23 37.87
4 -1 -7 451.99 41.24
4 -1 -7 432.32 27.72
-4 1 7 401.11 27.65
4 -1 -7 405.51 34.51
-4 -1 7 447.33 31.33
-4 1 7 368.28 32.39
4 1 -6 559.11 43.1
4 -1 -6 562.22 46.07
-4 1 6 513.15 42.31
4 1 -6 556.29 43.42
-4 -1 6 509.65 44.31
-4 1 6 545.69 30.84
4 -1 -6 544.02 39.1
-4 -1 6 547.85 34.59
-4 1 6 534.59 38.18
4 -1 -5 1876.43 83.74
4 1 -5 1742.03 77.64
-4 1 5 1906.04 81.54
-4 -1 5 1834.99 81.54
4 1 -5 1774.65 78.28
-4 1 5 1905.57 55.87
-4 -1 5 1952.52 64.39
4 -1 -5 1844.43 71.21
-4 1 5 1835.84 69.24
4 -1 -4 3694.65 115.78
4 1 -4 3432.25 106.98
4 1 -4 3607.63 111.38
-4 -1 4 3621.26 112
-4 -1 4 3746.86 88.38
4 -1 -4 3535.07 96.04
-4 1 4 3448.08 73.62
-4 1 4 3519.71 93.97
4 -1 -3 840.78 56.52
4 1 -3 849.64 54.79
-4 1 3 818.26 54.28
4 1 -3 812.61 54.88
-4 -1 3 934.92 57.83
4 -1 -3 808.03 45.57
-4 1 3 772.83 34.58
-4 -1 3 898.68 43.42
-4 1 3 848.57 46.27
4 -1 -2 3663.76 115.49
4 1 -2 3387.41 108.5
-4 1 2 3514.78 110.87
4 1 -2 3385.47 107.32
-4 -1 2 3778.76 113.74
4 -1 -2 3618.62 94.19
-4 1 2 3710.37 95.72
-4 -1 1 197.63 27.88
-4 1 1 162.95 26.26
4 -1 -1 202.95 28.18
4 1 -1 173.1 25.4
4 1 -1 195.99 26.22
-4 1 1 169.98 20.56
4 -1 0 781.82 52.92
4 1 0 728.16 50.29
-4 1 0 749.46 51.33
4 1 0 816.02 52.77
-4 -1 0 729.26 50.65
-4 1 0 771.56 42.9
-4 1 -1 25.3 10.97
4 -1 1 22.93 10.89
-4 -1 -1 28.93 13.63
4 1 1 32.02 11.69
4 1 1 22.72 12.3
-4 1 -1 24.05 8.53
4 -1 2 105.17 20.31
-4 1 -2 86.07 18.27
-4 -1 -2 107.54 20.59
4 1 2 93.64 18.58
4 1 2 86.13 17.61
-4 1 -2 99.95 15.34
4 -1 3 532.82 43.75
4 1 3 544.64 42.1
-4 1 -3 521.77 42.53
-4 -1 -3 574.21 44.67
4 1 3 551.63 43
4 1 4 100.62 18.87
4 1 4 91.31 18.23
4 -1 4 102.76 15.79
-4 1 -4 100.77 19.58
4 -1 4 93.22 18.65
-4 -1 -4 100.75 19.47
4 1 5 544.4 41.36
-4 1 -5 527.05 41.9
4 -1 5 562.59 45.87
4 1 5 561.94 42.34
-4 -1 -5 598.34 46.1
4 -1 5 545.87 35.94
4 1 6 16.07 8.4
4 1 6 6.11 5.68
-4 1 -6 8.75 6.52
-4 -1 -6 8.86 5.53
4 -1 6 16.11 8.01
4 -1 6 7.24 5.55
4 -1 6 10.64 4.75
4 1 7 5.55 5.04
4 1 7 5.62 6.14
4 -1 7 7.76 10.78
-4 -1 -7 9.34 8.9
-4 1 -7 15.9 9.2
4 1 7 2.92 3.43
4 -1 7 7.63 3.98
4 -1 8 406.56 38.6
-4 -1 -8 385.7 37.87
4 -1 8 370.66 22.16
4 1 8 350.02 32.45
4 1 8 402.42 35.15
-4 1 -8 376.8 34.06
4 -1 8 379.04 26.73
-4 1 -9 4.77 6.94
-4 -1 -9 16.67 10.57
4 -1 9 13.79 9.02
4 1 9 1.08 4.91
4 1 9 10.73 7.59
4 -1 9 6.85 4.74
4 -1 9 12.33 6.35
4 -1 10 373.18 37.32
4 1 10 367.67 32.03
-4 -1 -10 342.97 36.75
4 -1 10 387.71 25.14
4 1 10 371.94 31.11
-4 1 -10 335.04 31.34
-4 1 -10 325.21 31.78
4 1 10 330.26 17.62
4 -1 10 352.18 26.08
4 -1 11 11.4 5.63
4 1 11 12.09 7.03
4 1 11 5.06 6.24
4 -1 11 1.3 3.88
-4 1 -11 6.82 6.02
-4 -1 -11 0.69 6.01
4 -1 11 12.01 9.15
4 -1 11 -0.47 5.95
-4 1 -11 5.69 8.35
4 -1 11 0.95 2.81
4 1 11 3.56 2.18
4 1 12 182.38 21.7
-4 1 -12 174.6 22.04
4 -1 12 184.19 22.35
4 -1 12 185.63 19.24
4 -1 12 192.56 27.11
4 1 12 176.5 22.55
-4 -1 -12 171.76 25.67
4 1 12 176.54 24.01
-4 1 -12 194.46 25.85
4 -1 12 175.48 23.39
4 1 12 181.9 11.7
4 -1 12 175.97 18.66
4 -1 13 469.81 34.44
4 1 13 373.07 30.24
-4 1 -13 416.88 33.02
4 1 13 453.05 37.31
4 -1 13 419.51 30.56
4 -1 13 409.69 38.44
-4 -1 -13 410.22 39.01
4 -1 13 439.26 38.09
-4 1 -13 415.12 38.82
4 1 13 408.07 37.33
4 -1 13 454.78 30.05
4 1 13 419.92 16.54
-4 -1 -14 567.58 45.52
4 1 14 556.73 36.34
-4 1 -14 540.07 36.57
4 1 14 550.85 42.2
4 -1 14 586.06 37.91
4 -1 14 526.98 35.91
4 -1 14 594.18 45.1
-4 1 -14 566.33 46.69
4 -1 14 514.28 42.49
4 1 14 521.98 43.43
4 -1 14 503.23 32.15
4 1 14 549.11 17.79
4 -1 15 367.06 29.27
-4 1 -15 317.04 27.79
4 1 15 344.03 34.36
-4 -1 -15 382.39 36.91
4 -1 15 305.71 31.36
-4 1 -15 365.31 38.82
4 1 15 301.19 34.35
4 -1 15 319.04 34.63
4 -1 15 329.42 26.57
4 1 15 280.31 11.52
-4 -1 -16 882.49 54.63
4 -1 16 878.58 51.15
4 -1 16 871.87 43.71
4 1 16 884.53 56.74
-4 1 -16 849.88 43.97
4 1 16 842.73 58.83
-4 1 -16 835.05 59.75
4 -1 16 888.36 60.06
4 -1 16 836.56 42.77
4 -1 17 70.78 12.43
4 1 17 41.76 14.48
4 -1 17 65.27 13.81
-4 1 -17 75.89 13.6
-4 -1 -17 102.04 18.81
-4 1 -17 79.55 20.54
4 -1 17 55.16 18.1
4 1 17 59.86 17.56
4 -1 17 52.95 11.27
-4 -1 -18 242.77 26.98
4 1 18 260.25 32.67
4 -1 18 221.89 23.94
4 -1 18 253.4 34
-4 1 -18 221.76 32.58
4 1 18 210.7 32.04
4 -1 18 225.6 22.8
-4 -1 -19 265.39 26.78
4 1 19 239.71 32.81
-4 1 -19 250.86 35.48
4 -1 19 191.41 30.89
4 1 19 240.23 34.49
4 -1 19 248.06 21.3
4 1 20 21.23 10.91
4 -1 20 5.15 5.78
-4 -1 -20 11.49 6.89
4 -1 20 16.49 5.56
-4 1 -20 18.62 12.03
4 -1 20 30.16 13.89
4 1 20 -1.45 6.71
-4 -1 -21 17.78 7.03
-4 1 -21 6.7 9.52
4 -1 21 9.44 8.44
4 1 21 7.74 9.7
4 -1 22 6.62 8.62
-4 1 -22 7.61 9.71
4 1 22 -10.53 10.43
-4 1 -23 93.41 25.05
4 -1 23 98.75 24.62
4 1 23 90.23 22.3
4 -1 24 6.29 10.54
4 1 24 8.54 11.09
-4 1 -24 15.17 12.17
4 -1 25 6.96 9.51
4 1 25 1.54 7.74
-4 1 -25 23.31 15.01
4 -1 26 -3.49 5.78
4 1 26 6.64 10.62
-4 1 -26 10.71 13.76
4 -1 27 22.64 10.81
4 1 27 31.79 17.57
-4 1 -27 11.59 12.83
-4 1 -28 77.74 24.94
4 1 28 62.42 23.15
4 -1 28 34.24 17.85
4 -1 29 12.95 14.17
4 1 29 -11.88 13.93
4 -1 30 11.78 13.79
4 1 30 6.21 15.15
-4 1 -30 10.46 8.19
4 -2 -33 65.3 25.11
4 -2 -32 8.81 9.71
4 2 -32 11.7 7.41
4 -2 -31 7.01 10.26
4 -2 -31 30.99 14.87
4 -2 -31 26.39 15.55
4 2 -31 -6.09 7.2
4 -2 -30 2.99 6.99
4 -2 -30 -4.28 6.82
4 -2 -30 16.59 14.09
4 2 -30 -5.64 10.55
4 -2 -29 14.2 11.33
4 -2 -29 -6.98 9.28
4 -2 -29 9.56 9.24
4 2 -29 -9.75 10.2
4 -2 -28 19.04 12.75
4 -2 -28 -4.63 10.53
4 2 -28 29.95 13.98
4 -2 -27 -11.23 8.12
4 -2 -27 9.67 10.46
4 -2 -27 28.09 15.38
4 2 -27 -6.25 12.58
4 -2 -26 46.42 16.16
4 -2 -26 11.04 9.9
4 2 -26 16.97 13.3
4 -2 -25 -3.6 5.36
4 -2 -25 -4.05 6.88
4 2 -25 11.19 8.1
4 -2 -24 28.44 12.96
4 -2 -24 44.66 19.75
4 2 -24 58.82 19.93
4 2 -24 28.1 11.21
4 -2 -23 -0.84 5.72
4 2 -23 -8.5 5.26
4 -2 -23 15.74 13.96
4 2 -23 3.63 9.04
4 -2 -22 23.09 7.78
4 -2 -22 32.51 14.8
4 -2 -22 13.32 7.06
4 2 -22 33.37 13.14
4 2 -22 26.61 9.82
-4 -2 21 3.44 4.22
4 -2 -21 6.53 3.96
4 -2 -21 9.77 8.09
4 -2 -21 11.09 10.28
4 2 -21 -0.89 3.52
4 2 -21 24.54 15.51
4 -2 -20 9.33 6.72
-4 -2 20 14.14 7.96
4 -2 -20 8.56 6.23
4 -2 -20 5.62 8.35
4 -2 -20 13.44 7.43
4 2 -20 12.38 12.48
4 2 -20 -1.91 4.47
4 -2 -19 22.56 8.8
4 -2 -19 19.95 11.59
-4 -2 19 23.85 10.84
4 -2 -19 14.03 10.28
4 -2 -19 10.77 13.65
4 2 -19 39.45 14.78
4 2 -19 8.05 8.12
4 -2 -18 24.41 9.69
-4 -2 18 14.42 8.65
4 -2 -18 41.78 14.38
4 -2 -18 17.69 10.32
4 2 -18 42.73 12.32
4 2 -18 44.05 16.07
-4 -2 17 37.62 12.33
4 -2 -17 9.03 6.3
4 -2 -17 8.85 8.22
4 -2 -17 20.19 12.23
4 2 -17 15.06 11.15
4 2 -17 5.26 5.57
4 -2 -16 123.14 19.5
-4 -2 16 119.09 22.16
4 -2 -16 64.55 15.76
4 -2 -16 93.82 22.98
4 2 -16 67.68 20.27
4 2 -16 109.68 18.89
-4 -2 15 841.81 55.81
4 -2 -15 886.59 51.25
4 -2 -15 857.17 55.32
4 2 -15 785.76 47.66
4 2 -15 811.37 60.65
4 -2 -15 843.64 60.86
4 2 -14 35.15 14.15
-4 -2 14 14.93 10.36
4 -2 -14 16.79 9.94
4 -2 -14 3.36 5.42
4 -2 -14 20.38 12.31
4 2 -14 7.4 3.8
-4 -2 13 682.3 49.25
-4 2 13 676.7 45.25
4 -2 -13 584.94 43.87
4 2 -13 631.13 51.39
4 -2 -13 592.23 49.12
4 2 -12 102.83 20.8
-4 2 12 109.11 19.14
-4 -2 12 86.97 18.4
4 -2 -12 88.53 17.23
4 -2 -12 119.54 22.71
-4 -2 12 107.71 15.71
4 -2 -11 5.82 8.15
4 2 -11 -4.57 5.12
-4 2 11 3.42 3.77
4 -2 -11 -13.63 8.01
-4 -2 11 10.3 8.39
4 -2 -11 10.73 7.08
4 -2 -11 8.97 7.25
-4 -2 11 3.32 3.14
4 -2 -10 25.63 10.4
4 2 -10 23.5 9.76
-4 -2 10 14.55 9.22
-4 2 10 22.48 9.18
4 -2 -10 15.52 8.87
4 -2 -10 12.63 7.55
-4 -2 10 15.97 6.54
4 -2 -10 12.84 8.45
4 -2 -9 55.08 14.09
4 2 -9 63.22 15.41
-4 -2 9 83.8 18.01
4 2 -9 61.69 16.04
4 -2 -9 75.19 17.11
-4 2 9 67.25 14.61
-4 2 9 83.01 15.69
4 -2 -9 57.4 13.01
-4 -2 9 82.98 13.24
4 -2 -9 67.36 16.32
4 -2 -8 19.44 10.03
4 2 -8 4.51 5.45
-4 -2 8 12.15 9.55
4 2 -8 8.06 7.88
4 -2 -8 10.64 6.68
-4 2 8 19.79 10.19
4 -2 -8 8.89 5.22
-4 2 8 7.77 6.94
-4 -2 8 17.99 6.98
4 -2 -8 11.34 7.31
4 -2 -7 447.25 39.5
4 2 -7 384.25 35.13
-4 -2 7 457.95 38.89
4 -2 -7 434.32 37.81
-4 2 7 437.04 37.93
-4 2 7 387.16 31.09
-4 -2 7 478.9 31
4 2 -7 359.52 35.71
4 -2 -7 418.16 37.1
4 -2 -6 11.08 9.67
4 2 -6 -1.91 5.11
-4 -2 6 11.35 9.93
4 2 -6 1.09 6.14
4 -2 -6 18.89 11.39
-4 2 6 21.29 10.99
-4 2 6 5.72 4.33
-4 -2 6 9.25 5.93
4 -2 -6 7.8 7.12
4 2 -5 311.69 31.97
4 -2 -5 322.54 34.24
-4 2 5 360.55 34.99
-4 -2 5 346.59 34.61
4 -2 -5 361.37 34.77
-4 2 5 379.54 29.84
-4 -2 5 346.37 27.12
4 -2 -5 334.38 31.9
4 -2 -4 27.39 12.25
-4 -2 4 9.54 7.7
4 2 -4 9.46 8.33
4 -2 -4 14.63 10.04
-4 2 4 17.51 10.79
-4 2 4 10.43 6.21
-4 2 4 21.22 8.01
4 -2 -4 6.1 8.09
4 -2 -3 5.75 5.85
4 2 -3 18.54 8.92
-4 -2 3 4.44 7.5
4 -2 -3 1.91 5.29
-4 2 3 1.63 5.17
-4 2 3 11.43 4.86
-4 2 3 10.32 6.49
4 -2 -3 5.78 5.26
-4 2 2 234.59 28.59
4 2 -2 241.57 28.09
4 -2 -2 207.07 26.39
4 -2 -2 212.94 27.57
-4 -2 2 246.81 28.54
-4 -2 2 223.27 11.42
4 -2 -2 232.44 25.32
-4 2 2 222.87 24.64
4 -2 -1 48.97 14.59
4 2 -1 31.49 12.32
-4 -2 1 38.34 12.95
4 -2 -1 34.84 11.58
-4 2 1 20.74 10.15
-4 -2 1 25.45 5.06
4 -2 -1 45.7 12.92
-4 2 1 12.31 7.13
4 2 0 356.71 33.9
4 -2 0 379.87 35.42
-4 -2 0 322.23 31.97
-4 2 0 309.02 32.74
-4 -2 0 302.26 31.86
4 -2 0 321.11 33.09
4 -2 0 366.99 30.17
-4 2 0 332.59 30.02
4 -2 1 102.88 19.8
4 2 1 148.19 22.37
-4 -2 -1 124.57 21.14
-4 -2 -1 99.31 18.47
4 -2 1 99.62 19
-4 2 -1 120.25 20.45
4 -2 1 110.59 15.16
-4 2 -1 113.35 17.83
4 2 2 542.22 41.63
4 -2 2 597.8 45.36
-4 -2 -2 610.2 44.61
-4 2 -2 558.63 43.05
4 -2 2 590.43 43.92
4 -2 2 607.92 35.67
-4 2 -2 629.41 40.83
4 2 3 368.32 33.95
4 -2 3 398.8 36.87
4 -2 3 386.27 35.41
-4 -2 -3 378.56 35.29
-4 2 -3 351.98 33.81
4 -2 3 351.88 27.87
-4 2 -3 384.91 31.58
4 -2 3 350.49 29.48
4 -2 4 34.15 11.03
-4 -2 -4 40.63 13.33
4 2 4 33.29 10.79
4 -2 4 33.25 12.08
-4 2 -4 32.89 12.11
4 -2 4 28.41 9
4 -2 4 28.99 9.21
-4 2 -4 29.99 9.03
4 2 5 1233.47 60.63
4 -2 5 1286.37 65.85
-4 2 -5 1316.6 64.54
-4 -2 -5 1429.19 68.26
4 -2 5 1340.41 64.77
-4 2 -5 1385.82 59.77
4 -2 5 1300.18 56.46
4 -2 5 1274.55 55.12
4 2 6 273.88 28.86
4 -2 6 240.37 28.89
4 -2 6 251.42 12.5
-4 -2 -6 271.18 30.93
4 -2 6 294.67 30.36
-4 2 -6 276.33 29.86
4 -2 6 240.51 25.21
-4 2 -6 282.57 27.34
4 -2 6 298.48 26.82
4 -2 7 27.35 12.52
-4 2 -7 13.99 9.87
4 -2 7 15.36 11.51
4 2 7 22.11 10.43
4 -2 7 3.68 3.02
4 -2 7 10.2 8.57
4 -2 8 159.14 22.12
-4 -2 -8 150.2 23.39
4 -2 8 125.79 10.1
4 -2 8 155.08 23.25
-4 2 -8 124.14 19.78
-4 2 -8 155.87 21.95
4 2 8 126.37 12.4
4 -2 8 124.96 17.56
4 -2 9 364.49 36.69
-4 -2 -9 352.86 36.04
4 -2 9 401.83 34.07
-4 2 -9 340.08 32.26
-4 2 -9 334.86 31.85
4 -2 9 369.25 29.97
4 2 9 380.4 19.2
-4 -2 -10 102.69 20.55
4 -2 10 123.02 19.04
4 2 10 140.57 20.87
-4 2 -10 113.95 19.58
4 -2 10 108.99 20.5
4 -2 10 117 18.26
-4 2 -10 96.28 17.95
4 2 10 119.55 9.54
-4 -2 -11 46.07 11.92
4 -2 11 32.19 9.69
4 2 11 20.6 9.96
4 -2 11 23.59 10.36
-4 2 -11 39.49 11.41
4 -2 11 36.49 10.49
-4 2 -11 16.9 7.59
4 2 11 22.73 3.32
4 -2 12 28.7 8.48
4 2 12 19.38 9.77
4 -2 12 30.22 10.65
4 2 12 27.75 9.47
-4 2 -12 24.1 11.48
-4 -2 -12 33.84 11.83
4 -2 12 31.06 13.11
-4 2 -12 26.6 8.59
4 -2 13 469.28 41.9
4 2 13 449.33 39.67
-4 -2 -13 494.39 42.76
4 -2 13 557.67 38.11
-4 2 -13 479.47 42.69
4 -2 13 481.33 39.91
4 2 13 419.69 38.54
4 -2 13 510.92 36.35
4 2 14 165.98 25.27
4 2 14 189.78 26.51
-4 2 -14 171.62 26.8
4 -2 14 156.73 23.44
-4 -2 -14 141.79 23.57
4 -2 14 171.33 20.95
4 -2 14 187.45 26.74
4 2 15 91.06 18.64
4 2 15 82.98 17.29
-4 2 -15 83.97 20.33
4 -2 15 82.5 18.1
4 -2 15 86.78 18.92
-4 -2 -15 91.9 19.29
4 -2 15 100.76 16.1
4 2 16 466.15 43.79
-4 -2 -16 457.27 42.02
4 -2 16 394.85 38.59
-4 2 -16 376.91 41.4
4 -2 16 403.71 40.26
4 2 16 419.65 41.64
4 -2 16 414.82 31.62
4 2 17 16.66 12.23
4 -2 17 7.83 6.2
-4 2 -17 14.17 9.92
4 2 17 17.11 12.25
-4 -2 -17 7.51 8.2
4 -2 17 20.16 7.81
4 -2 17 16.11 8.25
-4 -2 -18 362.64 38
4 2 18 297.53 37.22
4 -2 18 258.62 30.76
-4 2 -18 285.7 37.56
4 -2 18 340.62 39.77
4 2 18 303.9 38.11
4 2 18 327.2 27.65
4 -2 18 296.96 25.71
4 2 19 -4.27 6.49
4 -2 19 7.84 8.56
4 2 19 -4.61 5.89
-4 2 -19 2.25 8.2
4 -2 19 3.53 5.49
-4 -2 -19 12.65 10.37
4 2 20 104.94 23.81
4 -2 20 103.49 23.27
4 2 20 128.55 26.77
-4 2 -20 105.15 24.86
4 -2 20 130.47 16.44
-4 -2 -20 126.25 21.54
4 2 21 3.52 8.89
4 -2 21 4.61 7.15
4 2 21 -10.71 11.45
-4 2 -21 12.8 12.06
-4 -2 -21 -13.1 7.4
4 2 22 47.61 17.55
4 -2 22 29.83 15.3
4 2 22 51.83 18.64
-4 2 -22 37.21 14.4
4 -2 23 77.22 22.82
4 2 23 127.22 28.53
-4 2 -23 107.32 27.93
4 -2 24 10.45 9.7
4 2 24 10.41 6.51
-4 2 -24 15.04 14.83
4 -2 25 43.29 18.13
4 2 25 36.27 16.14
-4 2 -25 25.5 14.17
4 -2 26 33.12 16.37
4 2 26 14 10.53
-4 2 -26 36.34 17.09
4 -2 27 38.48 16.83
4 2 27 24.04 15.74
4 -2 28 36.99 19.16
4 2 28 -7.52 13.43
-4 2 -28 20.48 16.49
4 -2 29 15.16 13.91
4 2 29 9.17 12.17
-4 2 -29 51.72 21.4
4 -2 30 -0.6 14.32
4 3 -32 -13 14.81
4 -3 -31 10.81 15.51
4 3 -31 5.75 8.4
4 -3 -30 -2.83 10.86
4 -3 -30 24.55 15.31
4 3 -30 17.88 15.29
4 -3 -29 6.41 9.27
4 -3 -29 5.59 8.19
4 3 -29 6.3 8.47
4 -3 -28 -20.72 13.58
4 -3 -28 -0.62 10.59
4 3 -28 -7.91 10.92
4 -3 -27 17.42 12.72
4 -3 -27 11.88 12.85
4 3 -27 2.35 7.75
4 -3 -26 18.57 10.03
4 -3 -26 30.59 14.99
4 -3 -26 32.74 17.02
4 3 -26 53.04 18.64
4 -3 -25 18.06 13.63
4 -3 -25 26.28 15.61
4 3 -25 13.14 12.42
4 -3 -24 7.39 7.79
4 -3 -24 -9.7 7.94
4 3 -24 6.59 7.35
4 -3 -23 -1.98 8.19
4 -3 -23 -0.76 7.3
4 3 -23 1.9 6.44
4 -3 -22 95.2 16.71
4 -3 -22 106.97 25.66
4 -3 -22 120.7 28.61
4 3 -22 143.23 30.38
4 -3 -21 14.07 7.45
4 -3 -21 11.69 9.11
4 -3 -21 6.24 7.94
4 3 -21 29.59 15.49
-4 -3 20 77.14 17.65
4 -3 -20 99.37 17.74
4 -3 -20 57.42 18.35
4 3 -20 82.2 21.52
4 -3 -20 61.44 19.85
4 -3 -19 12.78 7.88
-4 -3 19 4.18 3.93
4 -3 -19 12.87 11.23
4 -3 -19 -7.15 11.05
4 3 -19 11.88 13.3
-4 -3 18 8.52 6.16
4 -3 -18 34.82 10.27
4 -3 -18 10.74 10.1
4 -3 -18 20.36 12.43
4 3 -18 11.15 11.75
-4 -3 17 27.24 11.5
4 -3 -17 29.11 12
4 -3 -17 38.26 15.15
4 -3 -17 30.74 11.83
4 3 -17 33.16 14.21
-4 -3 16 69.11 16.71
4 -3 -16 85.33 17.31
4 -3 -16 68.45 18.34
4 -3 -16 74.62 21.78
4 3 -16 89.72 22.28
-4 -3 15 53.69 15.22
4 -3 -15 87.63 17.69
4 -3 -15 48.3 16.14
4 -3 -15 50.14 17.17
4 3 -15 46.26 14.51
-4 -3 14 11.13 7.85
4 -3 -14 22.25 10.42
4 -3 -14 6.66 7.08
4 -3 -14 12.04 7.51
4 3 -14 8.91 10.08
-4 -3 13 5.48 6.99
4 -3 -13 10.81 6.55
4 -3 -13 12.43 8.81
4 -3 -13 9.08 8.26
4 3 -13 -9.88 9.19
-4 -3 12 26.29 11.72
4 -3 -12 25.28 10.98
4 -3 -12 6.66 5.69
4 -3 -12 5.47 6.66
4 3 -12 28.66 14.3
-4 -3 12 12.36 5.54
-4 -3 11 8.24 7.74
4 -3 -11 18.91 11.2
4 -3 -11 7.24 7.06
-4 -3 11 1.43 3.38
4 -3 -11 -1.16 5.95
4 3 -11 7.13 8.33
-4 -3 10 14.49 9.74
4 -3 -10 3.1 6.17
4 -3 -10 12.28 8.33
4 -3 -10 6.35 4.84
4 3 -10 8.76 8.69
-4 -3 10 9.2 4.92
-4 -3 9 46.93 13.59
4 -3 -9 54.16 16.31
4 3 -9 61.01 6.77
4 -3 -9 68.68 16.22
4 -3 -9 67.68 16.78
-4 -3 9 35.43 8.2
4 3 -9 49.96 16.08
-4 -3 8 156.7 23.77
4 -3 -8 138.64 22.77
-4 -3 8 145.66 16.7
4 3 -8 143.05 9.53
4 3 -8 142.12 24.02
4 -3 -8 120.91 21.78
4 -3 -7 106.32 19.22
-4 -3 7 127.65 21.64
4 -3 -7 114.23 20.68
4 3 -7 101.08 7.9
-4 -3 7 122.22 15.76
4 3 -7 102.67 20.18
4 -3 -7 91.4 20.06
4 -3 -6 47.65 13.52
4 -3 -6 46.56 12.43
-4 -3 6 32.62 11.38
4 3 -6 49.06 15.13
4 -3 -6 51.13 14.72
4 -3 -5 21.76 12.8
4 -3 -5 12.63 8.78
-4 -3 5 16.49 9.87
4 3 -5 16.63 9.1
4 -3 -5 19.29 11.76
4 -3 -4 959.28 57.89
-4 -3 4 938.23 56.84
4 -3 -4 943.03 47.7
4 3 -4 909.11 54.12
4 -3 -4 948.99 55.84
4 -3 -3 47.64 19.39
4 -3 -3 30.61 10.84
-4 -3 3 18.75 16.11
4 3 -3 28.18 12.92
4 -3 -3 20.77 10.2
4 -3 -2 2240.96 64.59
-4 -3 2 2230.82 87.48
4 -3 -2 2318.71 90.49
-4 -3 2 2306.41 49.18
4 -3 -2 2209.32 60.63
4 3 -2 2134.52 79.4
4 -3 -2 2277.07 82.95
4 -3 -1 12.91 5.31
-4 -3 1 29.76 13.61
4 -3 -1 38.99 15.27
-4 -3 1 2.86 2.94
4 -3 -1 11.66 5.82
4 3 -1 23.71 12.51
4 -3 -1 10.02 7.99
-4 -3 0 166.17 24.43
4 -3 0 150.94 14.47
4 -3 0 166.24 24.72
4 -3 0 155.91 21.37
-4 -3 0 125.33 13.77
4 -3 0 134.39 15.97
-4 3 0 143.6 21.04
4 3 0 116.37 18.1
4 -3 1 73.2 8.98
-4 -3 -1 73.52 16.6
4 -3 1 96.49 19.33
4 -3 1 74.81 13.06
-4 -3 -1 80.71 12.22
-4 3 -1 94.41 17.03
4 3 1 80.6 14.36
4 -3 1 69.28 14.32
4 -3 2 12.55 3.94
-4 -3 -2 22.82 10.2
4 -3 2 19.8 10.46
-4 -3 -2 6.5 5.93
4 -3 2 11.72 6.55
4 3 2 7.44 5.44
4 -3 2 10.27 6.7
-4 3 -2 17.37 7.94
4 -3 3 188.96 8.89
-4 -3 -3 252.1 29.81
4 -3 3 234.11 28.31
-4 -3 -3 199.56 21.49
4 -3 3 190.81 21.29
4 3 3 222.44 21.97
-4 3 -3 243.74 26.2
-4 -3 -4 287.44 32.39
4 -3 4 240.46 28.51
4 -3 4 263.5 25.44
4 3 4 264.77 23.02
-4 3 -4 295.16 29.1
-4 -3 -5 77.89 16.86
4 -3 5 47.08 14.16
4 -3 5 62.39 13.14
4 3 5 57.03 10.79
-4 3 -5 45.07 10.42
4 -3 6 640.49 46.01
-4 -3 -6 591.16 46.65
4 3 6 557.05 29.88
-4 3 -6 701.09 44
-4 -3 -7 0.9 6.72
4 -3 7 1.96 6.06
-4 3 -7 -3.83 4
4 3 7 2.84 3.7
-4 3 -7 0.04 5.08
-4 -3 -8 312.77 33.84
4 -3 8 292.27 31.1
-4 3 -8 317.29 30.96
-4 3 -8 388.53 33.47
4 -3 8 284.31 26.24
4 3 8 304.65 19.5
-4 -3 -9 13.52 10.18
4 -3 9 25.54 12.18
4 -3 9 13.9 7.34
-4 3 -9 12.42 6.31
-4 3 -9 18.51 7.59
4 3 9 20.48 4.96
4 3 10 209.53 27.47
-4 -3 -10 226.24 29.73
4 -3 10 211.94 25.95
-4 3 -10 238.52 26.87
-4 3 -10 207.58 27.27
4 -3 10 192.27 23.37
4 3 10 194.24 12.71
-4 -3 -11 166.99 26.17
4 3 11 161.67 24.58
4 -3 11 161.08 22.33
4 -3 11 150.89 21.55
-4 3 -11 208.53 24.99
-4 3 -11 141.31 23.19
4 3 11 151.71 9.3
4 3 12 313.67 34.83
-4 -3 -12 303.33 34.52
-4 3 -12 300.83 30.7
-4 3 -12 287.48 33.39
4 -3 12 319.93 31.61
4 3 12 294.35 31.85
4 -3 12 298.32 30.46
-4 -3 -13 11.07 7.44
4 3 13 17.57 10.3
4 -3 13 10.44 6.69
4 3 13 8.72 7.41
-4 3 -13 5.58 6.5
4 -3 13 -1.34 5.97
-4 -3 -14 45.4 12.93
4 3 14 56.25 16.35
4 -3 14 49.46 12.35
4 3 14 34.87 11.48
4 -3 14 41.42 12.48
-4 3 -14 33.77 12.83
-4 3 -14 35.88 11.32
4 3 15 36.6 13.39
-4 -3 -15 31.25 12.06
4 -3 15 23.38 9.91
4 3 15 27.57 11.47
4 -3 15 25.29 9.94
-4 3 -15 50.22 16.94
-4 3 -15 12.29 8.34
4 3 16 586.83 52.34
-4 -3 -16 563.95 47.65
4 -3 16 577.57 40.52
-4 3 -16 629.05 54.4
4 3 16 654.5 52.64
4 -3 16 588.89 48.91
-4 3 -16 659.42 49.02
4 3 17 6.27 10.23
-4 -3 -17 13.53 12.78
4 -3 17 7.5 5.44
-4 3 -17 20.18 12.6
4 -3 17 6.97 8.64
4 3 17 13.39 9.13
-4 3 -17 4.74 7.29
4 3 18 249.53 36.1
-4 -3 -18 261.9 33.82
4 -3 18 288.04 28.27
-4 3 -18 215.24 33.13
4 -3 18 266.71 35
4 3 18 328.21 39.74
-4 3 -18 257.1 31.2
4 3 19 7.37 10.82
-4 -3 -19 6.74 6.15
4 -3 19 -1.96 4.76
-4 3 -19 9.99 8.43
4 -3 19 8.91 8.78
4 3 19 19.18 10.72
-4 3 -19 3.33 6.2
4 3 20 4.65 7.71
-4 -3 -20 8.96 9.32
4 -3 20 -0.62 3.76
-4 3 -20 1.37 8.73
4 3 20 6.41 8.12
4 -3 20 2.15 6.43
-4 3 -20 0.01 8.38
4 3 21 33.17 13.86
-4 -3 -21 46.53 13.6
-4 3 -21 64.77 21.57
4 -3 21 25.67 13.1
4 3 21 76.73 22.25
-4 3 -21 51.17 15.43
4 3 22 53.98 20.34
-4 3 -22 17.38 10.72
4 -3 22 53.58 18.75
4 3 22 60.16 20.02
-4 3 -22 18.49 9.27
4 3 23 4.7 10.2
-4 3 -23 21.49 11.61
4 -3 23 8.4 9.68
4 3 23 10.52 12.11
-4 3 -23 15.93 9.9
4 3 24 303.21 45.93
-4 3 -24 253.96 42.01
4 -3 24 297.05 43.9
4 3 24 396.18 50.84
-4 3 -24 295.4 35.93
-4 3 -25 10.42 11.9
4 3 25 -6.76 10.3
4 -3 25 1.78 8.96
-4 3 -25 0.33 10.24
4 3 26 192.98 37.04
4 -3 26 183.12 36.53
-4 3 -26 209.22 39.86
4 -3 27 -12.73 10.4
4 3 27 -5.9 9.5
-4 3 -27 -0.02 7.12
4 -3 28 70.03 25.69
4 3 28 72.31 24.75
-4 3 -28 30.55 13.34
4 3 29 32.88 18.81
4 4 -30 -9.12 11.62
4 -4 -29 -3.97 7.81
4 4 -29 -8.89 8
4 -4 -28 38.24 18.02
4 4 -28 27.12 14.91
4 -4 -27 -6.51 9.66
4 -4 -27 9.33 13.85
4 -4 -26 92.53 27.75
4 -4 -26 75.6 25.83
4 4 -26 38.87 16.35
4 -4 -25 14.92 14.41
4 -4 -25 3.04 8.32
4 4 -25 9.69 8.2
4 -4 -24 1.27 8.63
4 -4 -24 -3.09 6.88
4 4 -24 8.71 8.32
4 -4 -23 31.98 15.05
4 -4 -23 21.81 17.13
4 4 -23 17.75 10.84
4 -4 -22 12.7 10.64
4 -4 -22 33.05 15.32
4 4 -22 6.2 7.25
4 -4 -21 1.78 6.91
4 -4 -21 5.6 8.84
4 -4 -21 5.1 6.98
4 4 -21 -6.77 10.21
-4 -4 20 21.5 10.54
4 -4 -20 37.07 11.8
4 -4 -20 20.39 11.73
4 -4 -20 14.02 10.67
4 4 -20 23.96 13.81
-4 -4 19 3.87 8.43
4 -4 -19 -7.83 8.78
4 -4 -19 0.8 5.73
4 -4 -19 15.45 10.95
4 4 -19 12.42 10.78
-4 -4 18 9.38 7.11
4 -4 -18 -0.64 7.74
4 -4 -18 3.11 9.21
4 -4 -18 0.43 7.95
4 4 -18 -6.21 9.25
-4 -4 17 178.37 27.98
4 -4 -17 179.02 26.76
4 -4 -17 171.52 31.82
4 -4 -17 137.71 28.67
4 4 -17 139.93 29.04
-4 -4 16 112.25 22.75
4 -4 -16 95.99 20.65
4 -4 -16 93.94 23.23
4 -4 -16 97.62 24.39
4 4 -16 104.42 25.13
-4 -4 15 477.47 44.82
4 -4 -15 495.58 44.03
4 -4 -15 440.14 46.83
4 4 -15 526.85 53.01
4 -4 -15 421 48.03
-4 -4 14 15.71 10.64
4 -4 -14 14.86 12.09
4 -4 -14 2 11.41
4 -4 -14 13.06 13.08
4 4 -14 28.93 14.84
-4 -4 13 503.57 45.41
4 -4 -13 519.63 45.69
4 -4 -13 473.95 46.84
4 4 -13 439.52 47.24
4 -4 -13 416.57 46.19
-4 -4 12 11.87 10.33
4 -4 -12 8.65 7.8
4 -4 -12 16.45 10.27
-4 -4 12 4.1 3.32
4 -4 -12 0.08 5.67
4 4 -12 9.11 9.43
-4 -4 11 12.25 8.32
4 -4 -11 -1.71 8.94
4 4 -11 7.7 4.19
4 -4 -11 5.07 9.14
4 -4 -11 2.57 5.48
-4 -4 11 0.4 1.82
4 4 -11 -0.77 9.11
-4 -4 10 31.64 12.56
4 -4 -10 30.85 12.45
4 -4 -10 65.75 17.88
4 4 -10 57.55 9.08
4 4 -10 39.15 13.64
4 -4 -10 75.42 19.21
-4 -4 10 62.93 10.72
4 -4 -9 48.54 15.65
4 4 -9 50.19 8.36
4 4 -9 50.27 14.34
4 -4 -9 43.13 14.47
-4 -4 9 42.62 9.2
-4 4 8 365.18 39.07
4 -4 -8 475.68 43.66
4 4 -8 437.99 23.91
-4 -4 8 436.26 28.71
4 4 -8 375.65 40.15
4 -4 -8 372.53 39.93
-4 4 7 -2.35 7.62
4 -4 -7 22.12 11.6
4 4 -7 10.1 4.37
4 4 -7 26.06 12.51
4 -4 -7 7.37 6.58
-4 4 6 13.8 8.24
4 -4 -6 19.23 9.82
4 4 -6 23.37 6.3
4 -4 -6 16.95 5.04
4 4 -6 14.36 9.28
4 -4 -6 12.96 9.92
4 -4 -5 31.66 9.46
-4 4 5 20.33 11.22
4 -4 -5 24.29 12.3
4 -4 -5 26.51 5.99
4 4 -5 30.81 11.91
4 -4 -5 37.26 12.24
-4 4 4 41.34 13.46
4 -4 -4 10.04 6.37
4 -4 -4 35.06 12.76
4 -4 -4 31.89 6.93
4 -4 -4 26.06 10.15
4 4 -4 25.96 9.88
4 -4 -3 3.79 4.33
-4 4 3 -4.34 6.49
4 -4 -3 12.99 10.46
4 -4 -3 5.53 3.41
4 -4 -3 3.7 4.95
4 4 -3 1.77 7.09
4 -4 -2 3.49 3.53
-4 4 2 0.94 6.57
4 -4 -2 2.5 5.14
4 -4 -2 4.15 3.56
4 -4 -2 -3.79 5.54
4 4 -2 0.99 5.36
4 -4 -1 -0.09 2.34
-4 4 1 -3.46 7.8
4 -4 -1 11.35 8.75
4 -4 -1 -2.23 2.58
-4 -4 1 5.27 4.27
4 4 -1 1.54 5.82
4 -4 -1 -1.61 5.33
4 -4 0 2.02 4.72
-4 4 0 0.65 5.9
4 -4 0 8.1 6.93
4 -4 0 9.11 5.47
-4 -4 0 -3.17 3.59
4 4 0 11.51 10.17
4 -4 0 6.68 6.76
-4 4 -1 74.04 19.32
4 -4 1 59.3 17.48
-4 -4 -1 70.49 12.93
4 -4 1 65.45 12.35
4 4 1 60.55 13.91
4 -4 1 67.71 15.45
-4 4 -2 310.85 35.97
4 -4 2 338.89 36.65
4 -4 2 299.42 29.64
-4 -4 -2 309.64 27.71
4 -4 2 295.07 26.3
4 4 2 327.91 29.45
-4 4 -3 449.45 42.73
4 -4 3 496.16 43.89
-4 -4 -3 509.83 36.96
4 -4 3 495.54 37.29
4 -4 3 494.81 34.87
4 4 3 517.42 35.8
-4 4 -4 205.51 29.13
4 -4 4 198.3 28.33
-4 -4 -4 224.55 25.85
4 4 4 191.44 21.38
-4 4 -4 170.88 23.54
-4 4 -5 426.6 41.53
4 -4 5 406.24 39.68
-4 -4 -5 368.05 34.05
4 4 5 416.93 29.76
-4 4 -5 459.85 37.32
-4 4 -6 100.86 20.83
4 -4 6 123.82 22.35
-4 -4 -6 90.24 18.04
4 -4 6 98.23 14.16
-4 4 -6 76.18 15.11
-4 4 -6 90.61 16.96
4 4 6 68.64 12.01
-4 4 -7 8.61 11.71
4 -4 7 12.94 11.86
4 -4 7 2.35 4.42
-4 -4 -7 17.66 9.51
-4 4 -7 6.02 5.67
4 4 7 19.68 7.47
-4 4 -7 21.41 9.45
-4 4 -8 31.36 12.71
4 -4 8 18.58 11.33
4 -4 8 32.22 9.24
-4 -4 -8 14.73 8.5
-4 4 -8 25.31 11.36
4 4 8 21.16 7.2
-4 4 -8 27.98 9.14
4 4 9 180.71 27.13
4 -4 9 225.37 29.34
-4 4 -9 210.58 27.48
-4 -4 -9 241.4 33.59
4 -4 9 211.86 23.32
4 4 9 201.15 17.36
-4 4 -9 229.93 26.42
4 4 10 36.24 12.58
4 -4 10 33.11 13.73
-4 -4 -10 50.32 17.18
-4 4 -10 41.78 14.22
4 -4 10 36.69 10.79
4 4 10 31.86 7.21
-4 4 -10 39.66 11.2
4 4 11 52.47 16.46
4 -4 11 52.69 13.96
4 4 11 45.82 12.7
-4 4 -11 52.34 14.81
4 -4 11 41.5 11.34
4 4 11 42.6 7.01
-4 4 -11 34.91 12.68
-4 4 -11 48.79 12.53
-4 -4 -12 5.59 8.07
4 4 12 0.12 5.19
4 -4 12 18.63 10.73
4 4 12 -9.44 5.63
4 -4 12 6.75 6.72
-4 4 -12 2.8 6.38
4 4 12 1.74 2.09
-4 4 -12 3.89 5.07
-4 4 -12 -0.37 4.13
-4 -4 -13 29.59 10.83
4 4 13 27.6 14.64
4 -4 13 36.81 12.53
4 4 13 38.41 11.02
4 -4 13 40.76 11.78
-4 4 -13 25.59 8.12
-4 4 -13 53.87 15.18
-4 4 -13 36.75 11.8
-4 -4 -14 213.15 30.92
4 4 14 214.25 33.01
4 -4 14 280.64 31.49
-4 4 -14 240.94 33.17
4 -4 14 222.25 28.45
4 4 14 279.1 33.05
-4 4 -14 245.05 32.55
-4 4 -14 238.7 27.23
4 4 15 27.61 13.38
-4 -4 -15 15.1 9.88
4 -4 15 34.04 10.82
4 4 15 22.26 11.16
-4 4 -15 2.85 7.27
4 -4 15 10.86 7.02
-4 4 -15 20.24 7.86
-4 -4 -16 149.61 27.53
4 4 16 161.34 28.91
4 -4 16 137.96 21.8
-4 4 -16 158.74 28.82
4 -4 16 121.79 22.97
4 4 16 124.26 23.89
-4 4 -16 137.18 25.41
-4 -4 -17 18.47 10.5
4 4 17 0.82 5.83
4 -4 17 9.78 5.67
-4 4 -17 20.2 12.37
4 -4 17 2.35 8.41
4 4 17 18.42 10.5
-4 4 -17 20.67 12.15
4 4 18 9.37 9.55
-4 -4 -18 31.47 15.4
4 -4 18 28.64 11.34
-4 4 -18 14.85 9.22
4 -4 18 20.79 11.8
4 4 18 24.39 11.51
-4 4 -18 17.96 10.06
4 4 19 18.06 12.15
-4 -4 -19 22.6 11.13
4 -4 19 10.54 5.23
-4 4 -19 2.55 5.95
4 -4 19 -0.77 7.36
4 4 19 24.93 13.21
-4 4 -19 33.26 11.27
4 4 20 54.97 17.59
-4 -4 -20 39.71 15.63
-4 4 -20 75.16 22.78
4 -4 20 54.03 18.27
4 4 20 50.49 17.83
-4 4 -20 32.49 13.92
4 4 21 45.36 19.35
-4 -4 -21 22.54 11.41
-4 4 -21 58.07 21.27
4 -4 21 36.38 14.78
4 4 21 46.8 17.49
-4 4 -21 31.34 13.38
4 4 22 126.52 31.56
-4 4 -22 103.34 27.01
4 -4 22 78.43 22.59
4 4 22 79.75 22.06
-4 4 -22 89.47 21.44
4 4 23 17.71 11.24
-4 4 -23 31.32 15.75
4 -4 23 34.08 16.41
4 4 23 33.24 14.58
-4 4 -23 44.17 16.61
4 4 24 17.63 14.11
-4 4 -24 1.69 9.79
4 -4 24 10.78 10.25
4 4 24 9.65 8.91
-4 4 -24 0.28 7.87
4 4 25 11.56 11.26
-4 4 -25 -6.38 9.51
4 -4 25 -11.3 9.74
4 4 25 11.15 10.47
-4 4 -25 -5.34 7.02
-4 4 -26 43.05 18.99
4 4 26 43.87 17.1
-4 4 -26 13.09 10.03
-4 4 -27 10.87 14.21
4 4 27 1.9 6.32
4 4 28 3.43 10.32
4 -5 -27 2.85 7.68
4 5 -27 21.43 16.21
4 -5 -26 10.94 11.61
4 -5 -26 -12.84 12.93
4 5 -26 -1.49 11.42
4 -5 -25 79.94 28.69
4 -5 -25 69.12 24.38
4 5 -25 67.59 24.75
4 -5 -24 56.08 24.45
4 -5 -24 18.85 15.33
4 5 -24 51.83 20.62
4 -5 -23 111.84 30.97
4 5 -23 133 33.49
4 -5 -23 137.08 34
4 -5 -22 169.7 35.86
4 5 -22 163.98 34.87
4 -5 -22 155.25 35.02
4 -5 -21 1.78 5.91
4 -5 -21 0.1 8.69
4 5 -21 -5.19 7.02
4 -5 -21 15.55 15.69
-4 -5 20 259.31 36.56
4 -5 -20 258.99 34.75
4 -5 -20 240.52 41.49
4 -5 -20 250.48 43.03
4 5 -20 227.24 39.4
-4 -5 19 18.17 11.37
4 -5 -19 22.38 11.61
4 -5 -19 37.17 19.52
4 -5 -19 1.61 7.72
4 5 -19 1.93 8.45
-4 -5 18 217.38 33.22
4 -5 -18 249.64 34.3
4 -5 -18 268.45 41.87
4 -5 -18 211.64 38
4 5 -18 277.3 42.21
-4 -5 17 6.07 7.34
4 -5 -17 -7.95 8.24
4 -5 -17 2.79 13.54
4 -5 -17 -2.26 7.87
4 5 -17 6.74 9.05
-4 -5 16 121.03 24.75
4 -5 -16 89.22 21.4
4 -5 -16 140.5 30.74
4 -5 -16 116.86 27.32
4 5 -16 132.67 30.06
-4 -5 15 20.19 11.42
4 -5 -15 14.99 11.06
4 -5 -15 19.88 13.64
4 -5 -15 19.51 14.72
4 5 -15 23.01 12.27
-4 -5 14 11.58 10.51
4 -5 -14 -1.47 4.84
4 -5 -14 19.21 12.46
4 -5 -14 14.51 12.11
4 5 -14 6.68 11.11
-4 5 13 18.94 10.15
4 -5 -13 8.79 8.17
4 -5 -13 12.86 8.88
4 -5 -13 6.23 7.64
4 5 -13 6.69 6.46
-4 5 12 -0.67 6.31
4 -5 -12 8.99 9.06
4 -5 -12 -2.66 6.67
4 -5 -12 10.45 11.2
4 5 -12 5.68 7.56
4 -5 -11 0.54 8.01
-4 5 11 9.91 8.2
4 -5 -11 22.32 13.01
4 5 -11 -1.77 5.63
-4 5 10 9.46 9.74
4 -5 -10 29.55 13.13
4 5 -10 2.33 2.75
4 -5 -10 16.44 12.05
4 5 -10 4.05 10.29
-4 5 9 9.13 8.39
4 -5 -9 14.48 11.32
4 5 -9 -0.91 3.09
4 -5 -9 -5.09 5.98
4 5 -9 6.71 8.8
-4 5 8 67.96 20.48
4 -5 -8 38.74 15.41
4 -5 -8 32.28 9.12
4 5 -8 28.89 7.58
4 -5 -8 32.38 12.98
4 5 -8 41.91 14.19
-4 5 7 145.86 26.77
4 -5 -7 92.13 22.43
4 -5 -7 99.97 14.55
4 5 -7 98.54 14.22
4 -5 -7 79.64 19.66
4 5 -7 105.19 22.75
-4 5 6 367.84 41.54
4 -5 -6 446.99 45.93
4 5 -6 369.37 28.1
4 5 -6 393.86 41.68
4 -5 -6 396.34 43.51
-4 5 5 437.85 46.95
4 -5 -5 472.74 48.21
4 5 -5 473.76 32.38
4 5 -5 441.36 43.76
4 -5 -5 457.38 44.95
4 -5 -4 1048.73 69.37
-4 5 4 936.96 66.33
4 -5 -4 874.92 46.99
4 5 -4 970.25 62.42
4 -5 -4 873.69 60.65
-4 5 3 130.11 24.7
4 -5 -3 73.1 14.59
4 5 -3 82.86 20.78
4 -5 -3 110.18 22.01
4 -5 -2 1120.35 71.7
-4 5 2 1130.84 72.62
4 5 -2 1160.22 66.06
4 -5 -2 1130.42 66.24
4 -5 -1 155.04 30.24
-4 5 1 117.76 26.29
4 5 -1 121.15 22.79
4 -5 -1 92.34 19.41
4 -5 0 861.54 62.83
-4 5 0 762.81 59.81
4 5 0 822.24 52.71
4 -5 0 779.94 53
-4 5 -1 24.98 17.31
4 -5 1 37.63 16.08
-4 -5 -1 8.9 8.49
4 -5 1 20.65 10.45
4 5 1 12.87 9.99
-4 5 -2 216.97 33.35
4 -5 2 213.86 31.3
-4 -5 -2 202.43 24.94
4 -5 2 189.41 25.26
4 5 2 190.24 24.21
-4 5 -3 143.56 26
4 -5 3 210.71 31.64
4 -5 3 158.54 14.86
-4 -5 -3 145.06 22.16
4 -5 3 174.86 23.57
4 5 3 132.28 20.28
-4 5 -4 10.87 8.35
4 -5 4 5.86 7.94
4 -5 4 7.61 4.28
-4 -5 -4 4.7 5.72
4 -5 4 2.43 4.04
4 5 4 8.72 7.46
-4 5 -5 99.86 21.52
4 -5 5 107.99 22.14
-4 -5 -5 82.11 18.48
4 -5 5 72.18 11.21
4 5 5 78.26 14.58
-4 5 -6 7.86 8.09
4 -5 6 -1.56 6.67
-4 5 -6 1.21 5.03
-4 -5 -6 0.36 5.45
4 -5 6 7.78 4.75
4 5 6 5.78 6.04
-4 5 -7 22.45 12.89
4 -5 7 8.72 9.57
-4 5 -7 4.15 6.75
-4 -5 -7 22.87 10.75
4 -5 7 5.35 3.92
4 5 7 8.28 4.78
-4 5 -8 19.93 12.17
4 -5 8 10.35 7.74
-4 5 -8 11.35 8.35
-4 -5 -8 5.81 9.26
4 -5 8 15.03 6.18
-4 5 -8 16.19 7.96
4 5 8 12.15 5.25
4 5 9 0.23 4.56
-4 5 -9 13.34 9.66
4 -5 9 4.01 5.03
-4 5 -9 -7.45 7.68
4 -5 9 6.73 5.26
-4 -5 -9 -2.52 5.92
4 5 9 -0.24 2.74
-4 5 -9 12.83 6.94
4 5 10 7.99 7.64
-4 5 -10 21.31 12.7
4 -5 10 6.84 8.43
4 5 10 5.98 5.52
4 -5 10 2.34 2.85
-4 5 -10 5.51 4.86
-4 -5 -10 20.49 12.71
-4 5 -10 7.91 5.71
4 5 10 1.74 3.45
4 5 11 15.35 6.55
-4 5 -11 9.68 11.45
4 -5 11 5.94 6.1
4 5 11 9.19 7.86
4 -5 11 16.44 7.61
-4 5 -11 21.94 12.32
-4 -5 -11 7.32 8.18
-4 5 -11 6.63 9.6
4 5 11 16.84 5.62
4 5 12 287.78 37.93
-4 5 -12 216.47 32.5
4 -5 12 263.68 33.58
-4 -5 -12 210.09 34.77
-4 5 -12 323.8 38.08
4 -5 12 236.91 27.25
4 5 12 269.22 31.51
-4 5 -12 200.76 31.14
4 5 13 97.89 23.87
4 -5 13 50.17 16.19
4 5 13 56.04 14.51
-4 -5 -13 53.65 20.91
4 -5 13 44.61 13.03
-4 5 -13 53.18 16.8
-4 5 -13 64.31 18.49
4 5 14 299.56 40.49
4 -5 14 279.71 35.1
-4 -5 -14 282.56 43.26
-4 5 -14 263.09 35.72
4 -5 14 294.67 32.7
4 5 14 260.31 32.56
-4 5 -14 272.43 36.81
4 5 15 15.37 10.7
4 -5 15 83.56 19.96
-4 5 -15 29.01 13.7
-4 -5 -15 36.86 19.68
4 -5 15 23.55 9.74
4 5 15 63.26 16.54
-4 5 -15 38.25 13.85
-4 -5 -16 268.8 38.06
4 5 16 308.84 42.72
4 -5 16 283.08 34.23
-4 -5 -16 250.32 43.01
-4 5 -16 290.94 39.46
4 -5 16 276.96 34.03
4 5 16 269.05 35.1
-4 5 -16 253.72 36.8
-4 -5 -17 109.88 25.36
4 5 17 72.53 22.9
4 -5 17 92.73 20.88
-4 -5 -17 62 21.98
-4 5 -17 66.64 21.61
4 -5 17 51.03 16.98
4 5 17 66.47 18.42
-4 5 -17 76.05 21.31
4 5 18 118.37 27.76
-4 -5 -18 159.53 30.26
4 -5 18 104.98 21.81
-4 5 -18 139.62 29.25
-4 -5 -18 128.72 33.52
4 -5 18 129.53 25.83
4 5 18 95.94 22.04
-4 5 -18 176.25 30.79
4 5 19 86.33 24.51
-4 -5 -19 35.57 15.17
4 -5 19 57.62 15.38
-4 5 -19 62.4 21.69
-4 -5 -19 11.96 11.77
4 -5 19 44.37 15.08
4 5 19 80.47 21.33
-4 5 -19 76.02 21.11
4 5 20 28.51 16.32
-4 -5 -20 29.57 15.9
-4 5 -20 16.18 10.17
-4 -5 -20 56.24 23.9
4 -5 20 26.86 10.87
4 5 20 11.01 11.05
-4 5 -20 26.37 15.51
4 5 21 -1.31 12.38
-4 5 -21 9.97 7.08
-4 -5 -21 5.57 12.73
4 -5 21 -19.79 11.59
4 5 21 3.08 7.1
-4 5 -21 -8.43 6.39
4 5 22 12.64 15.56
-4 5 -22 6.53 8.81
-4 -5 -22 6.57 20.14
4 5 22 21.53 12.8
-4 5 -22 16.22 12.89
4 5 23 27.59 16.13
-4 5 -23 9.8 12.54
-4 -5 -23 69.27 30.61
4 5 23 32.2 16.44
-4 5 -23 23.75 13.62
4 5 24 -2.82 8.57
-4 5 -24 24.85 13.91
-4 -5 -24 14.65 10.18
4 5 24 3.13 10.72
-4 5 -24 -8.59 8.55
4 5 25 3.75 11.58
-4 5 -25 0.45 14.15
4 5 25 -5.3 10.59
-4 5 -25 -9.45 8.38
4 5 26 18.83 11.93
-4 5 -26 4.25 8.37
4 5 27 8.92 13.95
-4 5 -27 0.56 13.84
4 -6 -24 -12.85 12.89
4 -6 -23 8.66 14.77
4 -6 -23 -0.02 12.29
4 6 -23 22.51 18.53
4 -6 -22 25.82 18.09
4 -6 -22 9.1 14.13
4 6 -22 9.11 16.14
4 -6 -21 39.73 16.32
4 -6 -21 20.18 17.84
4 -6 -21 7.89 11.33
4 6 -21 25.46 17.97
4 -6 -20 6.36 11.46
4 -6 -20 11.18 13.94
4 -6 -20 27.72 15.77
4 6 -20 30.33 17.65
-4 -6 19 9.14 9.69
4 -6 -19 -16.15 12
4 -6 -19 -1.68 9.4
4 6 -19 14.74 10.27
-4 -6 18 13.55 8.92
4 -6 -18 -8.33 10.14
4 -6 -18 3.56 7.22
4 -6 -18 6.93 11.47
4 6 -18 28.43 15.24
-4 -6 17 -0.73 10.35
4 -6 -17 -2.14 6.3
4 -6 -17 1.27 9.6
4 -6 -17 10.26 12.91
4 6 -17 -1.13 7.33
-4 -6 16 50.65 18.77
4 -6 -16 64.23 18.85
4 -6 -16 15.76 14.28
4 -6 -16 30.47 17
4 6 -16 36.43 16.26
-4 6 15 5.95 9.18
4 -6 -15 17.25 11.51
4 -6 -15 19.07 12.37
4 -6 -15 30.24 17.81
4 6 -15 -8 6.52
-4 6 14 357.74 45.93
4 -6 -14 337.85 43.09
4 -6 -14 315.26 45.66
4 6 -14 387.71 49.76
4 -6 -14 387.92 52.07
4 -6 -13 25.22 14.44
-4 6 13 46.11 18.93
4 -6 -13 25.41 16.12
4 6 -13 12.13 15.28
4 -6 -12 850.12 67.97
-4 6 12 870.32 70.37
4 6 -12 882.09 73.12
4 -6 -12 875.54 74.24
4 -6 -11 3.59 12.9
-4 6 11 43.27 17.78
4 -6 -11 13.77 17.62
4 6 -11 27.05 16.88
4 -6 -10 317.28 41.93
-4 6 10 302.38 43.26
4 6 -10 330.47 43.5
4 -6 -10 357.15 45.85
4 -6 -9 15.58 11.87
-4 6 9 5.91 10.68
4 -6 -9 5.31 8.66
4 6 -9 12.25 9.29
4 -6 -8 159.27 29.63
-4 6 8 154.04 29.59
4 -6 -8 137.62 27.91
4 6 -8 183.24 32.12
4 -6 -7 49.01 15.96
-4 6 7 48.24 17.08
4 -6 -7 70.05 20.37
4 6 -7 26.29 13.01
4 -6 -6 -2.9 7.99
-4 6 6 7.65 9.95
4 6 -6 16.67 12.45
4 -6 -6 0.03 8.05
4 -6 -5 18.75 9.9
-4 6 5 18.59 7.56
4 6 -5 26.75 13.33
4 -6 -5 9.81 6.38
4 -6 -4 14 9.63
-4 6 4 -6.3 7
4 6 -4 0.17 5.03
4 -6 -4 7.94 6.97
4 -6 -3 66.51 19.6
-4 6 3 56.44 18.77
4 6 -3 68.06 17.96
4 -6 -3 43.27 14.21
4 -6 -2 13.18 10.9
-4 6 2 11.16 9.99
4 6 -2 3.18 6.36
4 -6 -2 5.87 7.53
4 -6 -1 -4.97 8.17
-4 6 1 2.52 9.46
4 6 -1 11.36 7.31
4 -6 -1 -6.2 8.99
4 -6 0 38.61 15.81
-4 6 0 57.78 19.29
4 6 0 44.32 15.08
4 -6 0 47.22 14.64
4 -6 1 124.34 25.45
-4 6 -1 73.55 22.32
4 6 1 96.77 19.87
4 -6 1 76.76 18.17
-4 6 -2 148.75 29.59
4 -6 2 153.83 28.61
-4 -6 -2 155.63 24.03
4 6 2 112.04 21.03
4 -6 2 164.07 25.22
-4 6 -3 50.79 17.48
4 -6 3 83.72 22.98
-4 -6 -3 66.37 17.66
4 6 3 52.47 15.41
4 -6 3 54.43 14.69
-4 6 -4 469.9 51.11
4 -6 4 460.4 48.68
-4 -6 -4 449.21 42.94
4 -6 4 393.75 36.59
4 6 4 411.97 37.06
-4 6 -5 7.31 15.22
-4 -6 -5 7.82 13.54
4 6 5 8.93 9.05
-4 6 -6 1062.14 76.55
4 -6 6 1075.9 74.23
-4 -6 -6 1056.11 69.23
-4 6 -6 958.76 55.36
4 6 6 1002.97 55.23
-4 6 -7 69.16 24.28
4 -6 7 65.47 22.04
-4 -6 -7 63.69 20.44
-4 6 -7 47.51 15.67
4 6 7 30.38 12.5
4 6 8 863.2 65.53
-4 6 -8 759.07 65.09
4 -6 8 853.55 66
-4 -6 -8 815.85 64.22
-4 6 -8 796.3 54.33
4 6 8 873.16 51.48
4 6 8 801.63 46.8
-4 6 -9 66.73 21.76
4 6 9 19.54 11.03
4 -6 9 32.1 14.54
4 6 9 45.76 13.41
-4 -6 -9 41.52 18.48
-4 6 -9 11.82 7.89
4 6 9 20.74 8.74
-4 6 -10 130.54 28.52
4 6 10 127.24 26.22
4 -6 10 134.26 26.34
4 6 10 118.45 20.38
-4 -6 -10 95.3 25.65
-4 6 -10 124.76 24.18
4 6 10 97.48 15.73
-4 6 -11 11.18 8.81
4 6 11 20.52 12.07
4 -6 11 9.93 7.63
4 6 11 11.22 7.09
-4 -6 -11 20.33 13.95
-4 6 -11 17.25 11.36
-4 6 -11 15.05 13.79
-4 6 -12 8.23 10.34
4 6 12 13.04 12.75
4 -6 12 2.47 6.95
4 6 12 0.41 6.26
-4 -6 -12 -4.64 10.32
-4 6 -12 -1.02 5.65
-4 6 -12 3.25 9.99
-4 6 -13 24.22 14.26
4 6 13 24.45 13.71
4 -6 13 19.51 11.44
-4 -6 -13 14.69 13.76
-4 6 -13 4.23 6.42
4 6 13 20.53 9.7
-4 6 -13 29.58 15.18
4 6 14 21.82 12.92
-4 6 -14 25.61 12.3
4 -6 14 24.95 10.78
-4 -6 -14 6.85 9.17
4 6 14 8.65 7
-4 6 -14 27.17 13.48
-4 6 -14 16.7 11.52
4 6 15 -1.57 7.48
-4 6 -15 1.26 8.68
4 -6 15 2.03 11.84
-4 6 -15 14.25 10.38
-4 -6 -15 7.5 11.9
4 6 15 3.61 5.56
-4 6 -15 12.44 8.96
4 6 16 31.3 15.33
4 -6 16 54.12 16.88
-4 6 -16 31.03 14.38
-4 -6 -16 25.72 18.64
4 6 16 20.94 12.25
-4 6 -16 41.17 17.77
4 6 17 11.05 11.48
4 -6 17 13.81 6.06
-4 6 -17 22.31 13
4 6 17 14.43 10.82
-4 -6 -17 11.49 11.42
-4 6 -17 15.8 12.94
4 6 18 7.42 10.55
-4 -6 -18 20.13 10.61
4 -6 18 4.39 7.91
-4 6 -18 8.65 5.63
4 6 18 23.06 13.91
-4 -6 -18 8.83 11.45
-4 6 -18 30.8 12.07
4 6 19 37.81 16.81
-4 -6 -19 34.55 13.29
-4 6 -19 55.15 20.89
4 6 19 38.26 13.62
-4 -6 -19 52.74 23.31
-4 6 -19 49.79 19.68
4 6 20 14.96 12.58
-4 -6 -20 24.42 14.12
-4 6 -20 11.34 11.18
4 6 20 16.01 10.11
-4 -6 -20 5.57 11.39
-4 6 -20 21.55 12.62
4 6 21 57.36 22.51
-4 6 -21 19.85 14.19
4 6 21 45.49 15.22
-4 -6 -21 22.72 19.66
-4 6 -21 51.95 21.04
4 6 22 48.42 21.26
-4 6 -22 20.09 13.28
4 6 22 30.37 13.94
-4 -6 -22 70.62 27.59
-4 6 -22 29.94 12.21
-4 6 -23 8.66 13.12
4 6 23 1.09 6.21
-4 -6 -23 42.13 24.97
-4 6 -23 15.62 14.38
-4 6 -24 71.73 23.19
4 6 24 55.4 20.97
-4 6 -24 58.28 21.92
4 6 25 14.1 11.59
-4 6 -25 7.38 9.83
4 6 26 30.77 17.69
-4 6 -26 27.5 14.46
4 -7 -20 23.57 10.87
4 -7 -20 29.65 17.43
4 -7 -20 4.13 9.7
4 7 -20 0.92 11.48
4 -7 -19 1.49 11.2
4 -7 -19 10.4 12.66
4 -7 -19 4.2 14.1
4 7 -19 -9.84 11.27
-4 -7 18 0.09 8.2
4 -7 -18 3.97 9.22
4 -7 -18 4.99 11.79
4 -7 -18 -14.81 12.77
4 7 -18 13.45 10.32
4 -7 -17 -1.12 8.86
-4 7 17 9.6 11.2
4 -7 -17 28.01 14.78
4 7 -17 -2.99 10.52
4 -7 -16 6.68 6.55
-4 7 16 -5.02 6.48
4 -7 -16 -5.26 9.85
4 7 -16 7.17 12.15
4 -7 -15 17.09 14.3
-4 7 15 1.25 11.36
4 -7 -15 35.34 15.8
4 7 -15 -5.13 10.45
4 -7 -14 6.93 6.91
-4 7 14 -2.3 10.09
4 -7 -14 2.47 12.38
4 7 -14 21.35 10.1
4 -7 -13 24.57 13.29
-4 7 13 -2.26 12.12
4 -7 -13 -0.4 6.43
4 7 -13 26 16.26
4 -7 -12 42.55 25.92
-4 7 12 19.56 14.31
4 -7 -12 10.09 12.25
4 7 -12 13.36 13.45
4 -7 -11 40.84 17.81
-4 7 11 32.48 15.54
4 -7 -11 19.65 15.55
4 7 -11 32.61 17.48
4 -7 -10 40.76 17.1
-4 7 10 96.69 26.35
4 -7 -10 80.79 23.24
4 7 -10 108.02 27.17
4 -7 -9 7.09 8.77
-4 7 9 0.42 7.8
4 -7 -9 4.87 8.61
4 7 -9 10.2 12.83
4 -7 -8 83.06 22.9
-4 7 8 93.61 26.28
4 -7 -8 52.9 18.81
4 7 -8 55.16 21.14
4 -7 -7 74.28 23.81
-4 7 7 96.58 28.91
4 7 -7 63.88 20.36
4 -7 -7 85.26 22.01
4 -7 -6 81.59 24.6
-4 7 6 65.5 21.68
4 7 -6 35.49 16.28
4 -7 -6 33.23 15.92
4 -7 -5 136.41 29.99
-4 7 5 132.45 29.06
4 7 -5 146.77 28.91
4 -7 -5 136.47 27.71
4 -7 -4 215.98 38.12
-4 7 4 133.89 30.68
4 7 -4 233.72 35.51
4 -7 -4 202.96 33.38
4 -7 -3 70.07 23.92
-4 7 3 66.86 22.5
4 7 -3 42.59 16.46
4 -7 -3 59.28 20.22
4 -7 -2 203.59 36.2
-4 7 2 165.67 33.19
4 7 -2 191.17 31.64
4 -7 -2 212.77 33.17
4 -7 -1 -8.14 12.67
-4 7 1 15.32 14.88
4 7 -1 7.66 11.3
4 -7 -1 2.05 5.4
4 -7 0 9.31 6.4
-4 7 0 21.66 12.99
4 7 0 32.6 13.64
4 -7 0 10.18 10.63
4 -7 1 15.57 10.49
-4 7 -1 -1.78 7.42
4 7 1 1.84 6.04
4 -7 1 11.94 8.75
4 -7 2 24.81 14.17
-4 7 -2 8.06 12.65
4 7 2 2.51 6.3
4 -7 2 -4.09 5.55
4 -7 3 14.89 12.41
-4 7 -3 11.84 12.06
4 7 3 12.63 7.71
4 -7 3 -2.87 6.95
-4 7 -4 20.11 13.89
4 -7 4 -5.07 6.41
-4 -7 -4 5.98 6.78
4 7 4 0.72 5.92
4 -7 4 7.38 5.12
-4 7 -5 33.35 14.78
4 -7 5 92.23 25.8
-4 -7 -5 66.46 18.2
4 7 5 55.73 15.75
-4 7 -6 -6.75 11.32
4 7 6 2.57 7.67
4 -7 6 1.31 5.97
4 7 6 7.28 4.82
-4 -7 -6 5.59 9.68
4 7 6 5.36 6.6
-4 7 -7 39.12 17.9
4 7 7 68.45 20.91
4 -7 7 33.85 16.2
4 7 7 39.87 11.71
-4 -7 -7 38.04 14.43
-4 7 -7 39.7 11.89
4 7 7 16.17 7.4
-4 7 -8 69.93 22.4
4 7 8 124.34 27.62
4 -7 8 90.9 23.68
4 7 8 62.79 14.52
-4 -7 -8 90.3 23.68
-4 7 -8 93.55 20.82
4 7 8 70.75 16.29
-4 7 -9 21 14.29
4 7 9 1.35 6.45
4 7 9 -4.44 6.86
-4 7 -9 3.63 5.21
4 -7 9 15.83 12.92
-4 7 -10 103.51 27.66
4 7 10 83.64 23.17
-4 -7 -10 101.05 26.16
-4 7 -10 113.47 23.08
4 7 10 92.28 17.87
4 -7 10 84.13 21.28
-4 7 -11 54.81 19.6
4 7 11 38.53 18.48
-4 -7 -11 50.26 19.77
-4 7 -11 54.3 16.33
4 7 11 51.93 13.5
4 -7 11 36.69 16.81
-4 7 -12 60.05 20.38
4 7 12 34.76 16.2
4 -7 12 23.47 12.98
-4 -7 -12 35.41 15.07
-4 7 -12 36.05 14.11
4 7 12 30.13 11.78
-4 7 -13 48.89 17.1
4 7 13 42.64 17.06
4 -7 13 66.25 19.53
-4 -7 -13 43.47 19.7
-4 7 -13 31.22 14.69
-4 7 -13 53.81 19.9
4 7 14 38.68 19.67
-4 7 -14 22.28 12.02
4 -7 14 17.61 15.26
-4 -7 -14 16.96 11.56
-4 7 -14 0.8 6.63
-4 7 -14 11.11 12.47
-4 7 -15 32.31 15.63
4 7 15 32.09 16.89
4 -7 15 23.75 13.6
-4 -7 -15 20.96 15.04
-4 7 -15 10.23 13.12
-4 7 -15 31.11 15.07
-4 7 -16 72.2 23.02
4 7 16 102.38 28.24
4 -7 16 80.36 24.87
-4 -7 -16 122.75 33.26
-4 7 -16 57.3 19.04
-4 7 -16 54.65 18.93
4 7 17 12.89 11.18
4 -7 17 3.49 7.7
-4 -7 -17 -3.72 11.26
-4 7 -17 6.23 7.62
-4 7 -17 -7.31 10.4
4 7 18 -7.51 8.92
4 -7 18 27.79 14.72
-4 -7 -18 41.6 21.46
-4 7 -18 30.63 16.21
-4 7 -18 -3.05 10.16
4 7 19 -12.1 17.47
-4 -7 -19 14.08 15.26
-4 7 -19 48.52 19.9
-4 7 -19 31.41 17.97
-4 -7 -20 -5.04 11.88
-4 7 -20 2.28 7.35
-4 7 -20 -6.38 7.28
-4 7 -21 -12.56 11.74
-4 7 -21 18.04 14.05
-4 7 -22 5.83 9.26
4 -8 -19 0.27 7.83
4 -8 -18 30.76 14.98
4 -8 -17 20.48 16.33
-4 8 17 4.93 6.95
4 -8 -16 -4.54 8.44
-4 8 16 -32.1 17.03
4 -8 -16 -13.71 12.97
4 -8 -15 7.28 10.39
-4 8 15 36.26 17.31
4 -8 -15 19.99 17.69
4 8 -15 19.47 14.8
4 -8 -14 13.9 12.49
-4 8 14 25.85 14.66
4 -8 -14 5.14 9.32
4 8 -14 1.34 8.25
4 -8 -13 30.87 16.13
-4 8 13 -5.82 6.73
4 -8 -13 -5.51 10.03
4 8 -13 27.59 15.43
4 -8 -12 -14.36 14.87
-4 8 12 -26.24 15.68
4 -8 -12 1.78 7.53
4 8 -12 5.79 10.2
4 -8 -11 -3.48 9.34
-4 8 11 20.64 16.31
4 -8 -11 1.88 10.64
4 8 -11 6.72 10.28
4 -8 -10 24.6 13.67
-4 8 10 38.97 19.65
4 -8 -10 26 12.21
4 8 -10 48.05 19.9
4 -8 -9 -9.27 11.1
-4 8 9 19.14 13.42
4 8 -9 20.71 15.16
4 -8 -9 6.08 11.2
4 -8 -8 4.09 9.2
-4 8 8 -3.48 12.1
4 8 -8 -3.8 6.18
4 -8 -8 16.41 11.95
4 -8 -7 58.81 22.06
-4 8 7 66.77 22.98
4 8 -7 28.86 15.08
4 -8 -7 26.64 15.69
4 -8 -6 -5.15 10.61
-4 8 6 13.95 14.55
4 8 -6 10.99 8.17
4 -8 -6 -4.89 5.85
4 -8 -5 73.29 23.71
-4 8 5 53.5 23.38
4 8 -5 39.14 14.99
4 -8 -5 75.05 23.03
4 -8 -4 37.24 20.44
-4 8 4 23.49 19.32
4 8 -4 14.43 11.29
4 -8 -4 -6.36 11.02
4 -8 -3 6.92 14.83
-4 8 3 9.65 6.72
4 8 -3 17.53 15.68
4 -8 -3 17.64 9.22
4 -8 -2 43.41 19.83
-4 8 2 36.62 17.62
4 8 -2 58.73 20.5
4 -8 -2 41.03 15.65
4 -8 -1 38.13 20.1
-4 8 1 19.08 11.55
4 8 -1 40.22 14.2
4 -8 -1 24.43 14.34
4 -8 0 163.48 34.54
-4 8 0 89.56 27.91
4 8 0 113.58 26.3
4 -8 0 118.01 24.95
4 -8 1 43.21 20.38
-4 8 -1 49.78 19.35
4 8 1 10.7 9.09
4 -8 1 0.79 6.24
4 -8 2 52.97 20.87
-4 8 -2 45.57 21.77
4 8 2 24.76 11.59
4 -8 3 -17.81 12.27
-4 8 -3 17.24 13.88
4 8 3 10.91 10.08
4 -8 4 -1.39 10.09
-4 8 -4 -7.29 14.29
4 8 4 3.24 8.95
4 8 4 7.49 9.5
4 -8 5 2.96 11.68
-4 8 -5 24.26 13.51
4 8 5 34.07 17.12
4 8 5 4.07 7.78
4 -8 6 6.03 9.79
-4 8 -6 -3.19 8.67
4 8 6 1.76 7.17
4 8 6 2.78 7.11
-4 8 -7 9.1 13.71
4 8 7 -1.57 6.83
-4 -8 -7 13.31 11.87
4 -8 7 13.35 11.54
-4 8 -8 18.21 14.09
4 8 8 16.4 12.91
-4 -8 -8 13.07 9.34
4 -8 8 18.59 11.81
-4 8 -9 18.54 14.66
4 8 9 -0.84 7.37
-4 -8 -9 3.39 9.93
4 -8 9 6.24 9.82
-4 8 -10 42.58 22.63
4 8 10 -8.46 9.45
-4 -8 -10 19.48 12.4
4 -8 10 25.77 15.1
-4 8 -11 9.96 14.76
4 8 11 18.61 10.17
-4 -8 -11 17.13 15.23
4 -8 11 10.88 11.69
-4 8 -12 1.03 13.91
4 8 12 22.22 11.68
-4 -8 -12 9.72 10.25
4 -8 12 -4.47 8.77
-4 8 -13 23.87 15.7
4 8 13 75.93 24.44
-4 -8 -13 39.12 19.37
4 -8 13 79.88 25.34
-4 8 -14 0.15 8.48
4 8 14 7.14 8.95
-4 -8 -14 4.93 9.76
4 -8 14 11.65 13.8
-4 8 -15 51.86 23.05
-4 -8 -15 7.61 13.26
4 -8 15 22.64 16.22
-4 8 -16 31.45 17.23
-4 -8 -16 31.93 19.77
-4 8 -16 33.21 15.7
4 -8 16 31.87 17.55
-4 8 -17 33.95 19.4
4 -8 17 -10.65 6.78
-4 -8 -17 29.29 20.94
-4 8 -17 26.5 16.05
-4 8 -18 102.81 26.62
-4 8 -19 -0.7 12.86
-4 8 -20 -0.13 6.82
4 -9 -12 -2.18 8.29
4 -9 -11 10.64 12.63
-4 9 10 -15.87 16.88
4 -9 -10 -7.22 10.11
-4 9 9 18.18 12.44
4 9 -9 11.72 12.31
4 -9 -8 18.85 14.77
-4 9 8 44.76 21.27
4 9 -8 16.13 15.66
4 -9 -8 15.85 11
4 -9 -7 35.46 19.89
-4 9 7 27.79 20.74
4 9 -7 35.24 15.59
4 -9 -7 35.99 17.66
4 -9 -6 -4.26 8.71
-4 9 6 22.8 14.99
4 9 -6 -9.47 7.8
4 -9 -6 4.81 10.87
4 -9 -5 49.88 20.48
-4 9 5 4.83 11.16
4 9 -5 31.58 14.29
4 -9 -5 23.98 14.34
4 -9 -4 23.79 20.7
-4 9 4 9.02 10.82
4 9 -4 8.47 12.92
4 -9 -4 -6.91 6.83
4 -9 -3 0.98 12.57
-4 9 3 -0.99 9.46
4 9 -3 8.27 8.42
-4 9 2 11.23 14.24
4 9 -2 3.05 10.28
4 -9 -1 13.36 14.5
-4 9 1 11.9 16.08
4 9 -1 8.64 8.99
4 -9 0 9.1 10.8
-4 9 0 23.14 16.44
4 9 0 13.43 12.31
4 -9 1 37.67 19.09
-4 9 -1 32.47 18.98
4 9 1 25.12 12.47
4 9 1 12.35 11.18
4 -9 2 14.76 13.2
-4 9 -2 -0.77 15.06
4 9 2 -8.6 14.12
4 9 2 -5.38 9.7
4 -9 3 77 25.99
-4 9 -3 76.18 26.31
4 9 3 54.8 20.84
4 9 3 46.93 15.58
-4 9 -4 -6.38 13.6
4 9 4 12.7 12.02
4 -9 4 -8.82 11.58
-4 9 -5 44.6 20.07
4 9 5 12.84 13.28
4 -9 5 32.58 24.75
-4 9 -6 0.71 12.43
4 9 6 7.83 7.9
-4 9 -7 9.01 12.93
4 9 7 22.43 14.8
4 -9 7 4.28 12.18
-4 9 -8 55.77 24.48
4 9 8 32.3 15.96
4 -9 8 32.48 16.58
-4 9 -9 7.04 11.49
4 9 9 32.53 17.6
4 -9 9 -2.65 9.79
-4 9 -10 9.85 8.72
4 9 10 18.46 12.36
4 -9 10 33.81 20.03
4 -9 11 48.74 23.81
-4 -9 -11 30.25 16.89
-4 -9 -12 15.54 11.93
-4 -9 -13 -8.96 14.38
4 10 -1 2.01 7.38
4 10 0 14.62 13.99
4 10 2 1.88 8.83
4 10 3 41.24 21.37
5 0 -30 -8.21 12.34
5 0 -30 15.75 15.03
5 0 -29 21.71 16.15
5 0 -29 4.9 8.54
5 0 -28 3.27 9
5 0 -28 5.81 8.19
5 0 -28 -13.51 10.52
5 0 -27 39.93 17.02
5 0 -27 48.29 17.86
5 0 -27 37.35 13.21
5 0 -26 15.01 13.01
5 0 -26 6.02 8.89
5 0 -26 5.46 10.21
5 0 -25 24.8 12.85
5 0 -25 17.95 12.14
5 0 -25 27.48 13.36
5 0 -24 -12.95 9.6
5 0 -24 -2.08 5.38
5 0 -23 1.96 6.88
5 0 -23 18.75 10.3
5 0 -23 13.74 9.27
5 0 -22 -7.7 5.96
5 0 -22 -6.33 11.09
5 0 -22 -0.73 3.87
5 0 -22 -2.52 9.17
5 0 -21 4.86 5.18
-5 0 21 6.37 5.49
5 0 -21 9.01 6.69
5 0 -21 15.51 9.8
5 0 -20 10.94 8.55
-5 0 20 2.15 4.89
5 0 -20 13.89 8.37
5 0 -20 2.59 6.75
5 0 -19 146.53 22.85
-5 0 19 143.94 21.96
5 0 -19 126.23 20.62
5 0 -19 110.28 22.14
5 0 -18 2.33 5.49
-5 0 18 5.1 4.64
5 0 -18 8.12 5.57
5 0 -18 4.5 5.73
5 0 -17 576.04 46.63
-5 0 17 631.04 47.72
5 0 -17 488.73 36.78
5 0 -17 573.39 49.81
-5 0 16 -0.16 4.74
5 0 -16 2.1 5.56
5 0 -16 5.85 6.05
-5 0 15 30.02 12.26
5 0 -15 10.94 5.24
5 0 -15 19.13 9.88
-5 0 14 -1.67 5.2
5 0 -14 -3.73 4.51
-5 0 13 367.97 38.78
5 0 -13 331.8 25.75
5 0 -13 356.33 37.34
-5 0 12 10.01 10.29
5 0 -12 0.99 3.14
5 0 -12 6.43 6.14
-5 0 11 99.9 21.92
5 0 -11 74.41 11.51
5 0 -11 69.18 16.79
-5 0 10 0.46 6.27
5 0 -10 -2.3 3.67
5 0 -10 -0.79 4.71
-5 0 9 258.7 34.17
5 0 -9 197.19 26.1
-5 0 8 -5.42 6.96
5 0 -8 -1.99 5.13
-5 0 7 2.22 6.05
-5 0 7 8.48 3.77
5 0 -7 18.33 9.74
-5 0 6 0.36 2.99
-5 0 6 1.41 7.81
-5 0 5 127.44 12.47
5 0 -5 134.08 26
-5 0 5 145.77 27.97
-5 0 4 2.65 1.96
5 0 -4 9.32 10.45
-5 0 4 5.06 9.92
-5 0 3 301.56 38.44
5 0 -3 288.59 38.86
-5 0 3 296.73 29.26
5 0 -2 4.2 14.26
-5 0 2 18.98 12.57
-5 0 2 10.87 7.05
5 0 -1 235.36 33.47
-5 0 1 197.57 33.32
-5 0 1 217.34 25.03
5 0 0 11.27 11.7
-5 0 0 5.03 11.36
-5 0 0 8.4 7.45
-5 0 -1 851.06 64.28
5 0 1 862.87 63.93
5 0 2 5.71 9.1
-5 0 -2 4.95 6.62
5 0 3 182.16 29.99
-5 0 -3 163.8 28.27
5 0 4 25.72 13.9
-5 0 -4 4.64 11.25
-5 0 -5 987.6 68.45
5 0 5 1103.87 71.87
-5 0 -6 -2.19 7.96
5 0 6 -4.1 7.81
5 0 7 148.62 25.53
-5 0 -7 125.96 24.05
-5 0 -8 0.2 10.87
5 0 8 16.94 11.34
-5 0 -9 485.78 46.28
5 0 9 459.53 44.03
-5 0 -10 7.33 11
5 0 10 0.11 6.81
5 0 10 -3.44 3.98
5 0 10 3.2 3.68
-5 0 -11 892.76 61.47
5 0 11 807.33 44.44
5 0 11 895.43 59.3
5 0 11 836.16 38.04
-5 0 -12 10.8 9.73
5 0 12 -2.82 6.7
5 0 12 -4.78 4.39
5 0 12 -4.75 3.28
-5 0 -13 226.56 29.91
5 0 13 239.56 25.89
5 0 13 274.32 31.78
5 0 13 243.31 30.21
5 0 13 246.84 20.53
5 0 14 0.06 6.27
5 0 14 3.96 6.67
5 0 14 0.1 4.74
-5 0 -14 2.32 6.13
5 0 14 8.17 8.49
5 0 14 0.56 2.26
5 0 15 84.06 17.2
5 0 15 85.57 16.88
5 0 15 105.24 18.95
-5 0 -15 80.6 17.02
5 0 15 83.9 19.26
5 0 15 92.05 12.24
5 0 16 0.17 4
5 0 16 -5.83 5.31
5 0 16 0.04 6.08
-5 0 -16 -4.74 5.38
5 0 16 0.1 5.72
5 0 16 2.8 2.48
5 0 17 131.12 21.47
5 0 17 129.72 19.82
5 0 17 141.34 21.27
5 0 17 117.31 23.16
-5 0 -17 149.25 22.2
5 0 18 -1.02 5.61
5 0 18 2.22 3.02
5 0 18 6.2 7.4
-5 0 -18 -6.26 6.14
5 0 19 6.31 5.65
5 0 19 -0.38 3.45
5 0 19 1.52 6.74
-5 0 -19 3.89 5.03
5 0 20 -2.15 3.46
-5 0 -20 8.39 7.5
5 0 20 15.48 11.01
-5 0 -21 60.5 12.68
5 0 21 89.6 23.06
5 0 22 -4.57 6.25
5 0 23 4.69 7.7
5 0 24 9.17 10.34
5 0 25 142.61 32.16
5 0 26 20.14 16.79
5 0 27 1.4 10.31
5 0 28 -12.23 10.5
5 0 29 93.75 28.19
5 -1 -32 20.74 15.81
5 1 -31 -10.2 6.44
5 -1 -31 12.21 10.8
5 -1 -30 27.53 14.08
5 1 -30 13.11 13.79
5 -1 -30 2.51 6.45
5 -1 -29 -10.65 9.27
5 -1 -29 8.55 6.31
5 1 -29 14.96 11.88
5 -1 -29 3.22 5.86
5 -1 -28 21.52 11.91
5 -1 -28 9.93 9.13
5 1 -28 -1.1 6.17
5 -1 -28 6.75 5.44
5 -1 -27 25.58 9.27
5 -1 -27 17.28 10.43
5 1 -27 53.22 18.72
5 1 -27 18.48 9.96
5 -1 -27 23.08 13.66
5 -1 -26 31.15 13.25
5 -1 -26 35.33 14.84
5 1 -26 63.98 21.23
5 1 -26 39.77 15.57
5 -1 -26 69.87 22.56
5 1 -25 3.92 5.99
5 -1 -25 -3.56 7.19
5 1 -25 14.47 12.07
5 1 -25 -4.28 7.48
5 -1 -25 1.3 6.25
5 1 -24 193.48 28.35
5 -1 -24 185.33 31.02
5 1 -24 234.15 38.29
5 1 -24 185.36 31.37
5 -1 -24 196.02 34.48
5 1 -23 56.49 15.38
5 -1 -23 79.72 19.72
5 1 -23 93.92 23.47
5 1 -23 61.62 18.02
5 -1 -23 50.76 19.01
5 1 -22 87.56 23.16
5 -1 -22 115.99 18.27
5 1 -22 74.17 16.18
5 -1 -22 85.42 19.38
5 1 -22 75.56 19.12
5 -1 -22 119.02 26.93
5 1 -21 67.75 21.37
-5 -1 21 72.67 15.74
5 1 -21 66.42 15.23
5 -1 -21 50.26 14.21
5 1 -21 63.84 16.73
5 -1 -21 44.35 15.79
5 1 -20 5.92 7.86
-5 -1 20 19.14 11.25
-5 1 20 8.09 6.97
5 1 -20 6.57 6.1
5 -1 -20 -2.04 4.27
5 1 -20 8.71 8.34
5 -1 -20 2.37 7.91
5 1 -19 32.81 13.72
5 1 -19 9.1 5.55
-5 -1 19 17.98 8.87
-5 1 19 20.78 8.32
5 1 -19 19.19 7.61
5 -1 -19 40.55 12.64
5 1 -19 33.74 12.85
5 -1 -19 28.56 11.17
5 1 -18 7.88 7.38
5 1 -18 4.96 6.63
-5 -1 18 21.46 9.97
-5 1 18 9.21 6.36
5 -1 -18 3.8 5.55
5 1 -18 4.19 4.95
5 1 -18 -2.36 4.48
5 -1 -18 18.87 10.3
5 1 -17 19.69 8.65
-5 1 17 22.01 10.28
-5 -1 17 10.77 7.63
5 -1 -17 14.16 7.78
5 1 -17 10.89 6.24
5 1 -17 13.48 7.78
5 -1 -17 36.66 15.81
5 1 -16 -1.8 3.67
-5 1 16 3.6 7.04
-5 -1 16 2.13 5.28
5 -1 -16 -0.05 4.78
5 1 -16 6.05 5.06
5 1 -16 -1.34 3.95
5 -1 -16 3.2 10.13
5 1 -15 4.69 7.5
-5 1 15 3.06 6.9
-5 -1 15 13.87 11.78
5 -1 -15 8.84 6.41
5 1 -15 5.44 4.9
5 1 -15 0.99 3.88
5 -1 -15 -7.35 7.47
5 1 -14 41.05 12.41
-5 1 14 57.91 15.34
-5 -1 14 43.39 15.09
5 -1 -14 49.79 12.17
5 1 -14 57.82 9.98
5 1 -14 58.06 15.31
5 -1 -14 53.66 16.22
5 1 -13 32.08 12.91
-5 1 13 30.21 11.71
-5 -1 13 28.32 12.5
5 -1 -13 55.19 12.66
5 1 -13 39.45 7.8
5 1 -13 53.18 15.46
5 -1 -13 41.06 14.13
5 1 -12 6.72 7.53
-5 -1 12 21.77 12.64
-5 1 12 14.85 9.83
5 -1 -12 -1.15 2.96
5 1 -12 8.75 4.19
5 1 -12 1.84 6.13
5 -1 -12 -0.52 8.11
5 1 -11 83.2 18.41
-5 -1 11 97.21 21.98
-5 1 11 87.06 19.95
5 -1 -11 74.14 13.06
5 1 -11 59.09 7.74
5 1 -11 52.97 16.13
5 -1 -11 84.28 18.81
5 1 -10 26.78 13.36
-5 1 10 -2.17 6.95
-5 -1 10 15.39 9.72
5 -1 -10 17.98 6.79
5 -1 -10 22.68 10.04
5 1 -9 -0.98 8.1
-5 1 9 3.23 7.12
-5 -1 9 13.82 10.48
-5 1 9 4.76 4.06
5 -1 -9 14.98 9.91
5 1 -8 595.19 51.19
-5 1 8 609.85 50.76
-5 -1 8 611.02 54.01
-5 1 8 649.24 37.07
5 -1 -8 614.27 47.27
-5 -1 8 552.13 39.36
5 1 -7 17.6 11.93
-5 1 7 47.55 17.11
-5 -1 7 12.28 14.03
-5 1 7 10.55 6.24
5 -1 -7 13.68 9.29
-5 -1 7 13.58 8.08
5 1 -6 2875.41 111.03
-5 1 6 3291.54 118.9
-5 -1 6 3157.55 121
-5 1 6 3160.92 77.46
5 -1 -6 3207.52 103.74
-5 -1 6 3333.96 94.35
5 1 -5 104.86 25.2
-5 -1 5 152.57 29.74
-5 1 5 127.84 25.59
-5 1 5 78.55 12.19
-5 -1 5 108.9 18.08
5 -1 -5 88.85 19.44
-5 1 4 1868.28 90.42
5 1 -4 1621.37 83.71
-5 -1 4 1954.23 94.46
-5 1 4 1832.82 57.57
-5 -1 4 1804.17 29.56
-5 -1 4 1874.4 71.41
5 -1 -4 1877.14 77.24
-5 1 3 492.47 47.94
5 1 -3 475.86 45.99
-5 -1 3 551.4 50.72
-5 -1 3 515.56 37.33
-5 -1 2 102.02 23.1
-5 1 2 94.88 22.22
5 1 -2 106.25 23.21
-5 1 1 49.72 15.62
-5 -1 1 28.22 10.49
5 1 -1 15.35 9.28
-5 1 0 109.6 22.05
-5 -1 0 81.95 20.39
5 1 0 82.09 20.74
-5 1 -1 373.31 40.96
5 1 1 361.41 39.65
-5 -1 -1 441.06 44.88
-5 1 -2 316.5 37.19
5 1 2 326.27 37.16
-5 -1 -2 280.74 35.9
-5 1 -3 237.01 32.67
5 1 3 248.89 32.61
-5 -1 -3 271.44 35.6
-5 1 -4 130.76 24
-5 -1 -4 140.57 26.8
5 1 4 168.51 26.42
-5 -1 -5 132.39 26.55
-5 1 -5 141.92 25.3
5 1 5 196.98 28.38
-5 1 -6 12.96 9.87
-5 -1 -6 19.05 12.85
5 1 6 15.36 10.97
5 1 7 526.13 45.8
-5 1 -7 490.98 45.2
-5 -1 -7 440.99 45.89
5 -1 7 499.05 34.08
-5 1 -8 43.06 16.18
-5 -1 -8 19.45 14.8
5 1 8 37.48 12.56
5 -1 8 32.72 9.07
5 1 9 265.69 31.35
-5 1 -9 238.58 31.02
5 -1 9 247.51 20.78
-5 -1 -9 263.05 35.3
5 -1 9 255.42 24.13
-5 1 -10 37.77 14.56
-5 -1 -10 60.65 19.37
5 1 10 57.18 15.78
5 -1 10 44.44 9.59
5 -1 10 41.72 10.08
-5 1 -11 9.93 9.57
-5 -1 -11 -1.55 8.05
5 1 11 10.98 7.07
5 1 11 5.14 5.82
5 -1 11 3.36 3.34
5 1 11 7.42 3.41
5 -1 11 9.09 5.89
-5 -1 -12 1077.46 70.55
5 1 12 1118.01 61.87
5 1 12 1107.14 58.04
5 -1 12 1020.65 46.19
-5 1 -12 1047.27 61.5
5 1 12 1094.99 36.43
5 -1 12 1083.41 49.7
5 -1 13 18.57 8.04
5 1 13 37.74 13.05
5 1 13 15.06 8.85
-5 1 -13 19.32 11.24
-5 -1 -13 21.02 13.34
5 -1 13 10.4 7.85
5 -1 13 11.31 6.99
5 1 13 22.57 5.45
-5 -1 -14 1347.84 78.28
5 1 14 1248.14 63.19
-5 1 -14 1279.01 65.85
5 1 14 1306.42 66.34
5 -1 14 1193.77 53.9
5 -1 14 1285.94 70.8
5 1 14 1150.94 67.93
5 1 14 1202.78 34.79
5 -1 14 1190.46 52.36
-5 -1 -15 260.53 34.48
5 1 15 279.53 29.26
5 -1 15 252.16 28.46
5 1 15 274.02 31.36
5 -1 15 275.92 27.38
-5 1 -15 274.94 30.22
5 -1 15 263.95 33.13
5 -1 15 280.26 34.16
5 1 15 245.25 31.96
5 -1 15 277.72 25.28
5 1 15 260.81 15.36
5 -1 16 122.49 19.26
5 -1 16 144.56 21.14
5 1 16 128.57 19.53
5 1 16 131.31 22.2
5 -1 16 126.4 22.51
-5 1 -16 137.4 21.07
-5 -1 -16 164.26 27.43
5 -1 16 118.16 22.83
5 1 16 106.93 22.88
5 -1 16 107.25 15.92
5 -1 17 3.04 5.64
5 1 17 2.11 5.47
5 -1 17 -5.97 5.73
5 1 17 -6.86 4.96
-5 1 -17 1.66 6.54
-5 1 -17 6.81 6.4
-5 -1 -17 9.03 8.1
5 1 18 3.41 5.47
5 1 18 -10.3 10.05
-5 1 -18 -1.32 8.38
5 -1 18 -0.16 5.9
-5 1 -18 5.84 5.67
-5 -1 -18 -1.14 4.73
5 1 19 187.8 29.26
-5 -1 -19 250.67 30.68
-5 1 -19 242.34 35.94
5 -1 19 202.42 32.01
5 1 19 177.92 31.32
-5 1 -19 224.08 25.17
5 1 20 122.89 25.11
5 -1 20 127.81 20.11
-5 1 -20 146.94 28.59
5 -1 20 156.13 29.38
5 1 20 126.9 27.26
-5 1 -20 126.16 17.81
-5 -1 -20 148.41 22.56
5 1 21 77.13 20.49
-5 1 -21 96.18 25.33
5 -1 21 69.3 21.67
5 1 21 63.7 19.3
-5 -1 -21 90.21 17.46
5 1 22 236.05 35.82
-5 1 -22 215.45 37.04
5 -1 22 189.62 33.41
5 1 22 225.3 36.95
-5 1 -23 52.77 19.76
5 -1 23 34.12 16.31
5 1 23 26.1 14.43
-5 1 -24 2.43 7.07
5 -1 24 6.99 9.81
-5 1 -25 35.27 18.49
5 -1 25 50.46 20.08
5 1 25 41.29 17.48
-5 1 -26 7.58 10.72
5 -1 26 -15.54 9.45
5 1 26 7.72 8.2
-5 1 -27 19.47 13.35
5 -1 27 31.31 15.39
5 1 27 26.56 13.37
-5 1 -28 6.06 8.61
5 1 28 9.12 10.19
-5 1 -29 19.56 15.43
5 -1 29 24.99 12.77
5 1 29 8.22 7.17
5 -2 -32 5.28 9.36
5 2 -32 -3.63 10.67
5 -2 -31 19.4 12.11
5 2 -31 25.56 16.78
5 -2 -30 -19.42 12.7
5 2 -30 -23.58 13.64
5 -2 -30 -4.73 8.71
5 -2 -29 21.63 14.92
5 2 -29 33.06 17.22
5 -2 -29 28.12 15.88
5 -2 -28 -23.7 13.12
5 2 -28 5.29 10.11
5 -2 -28 6.41 10.77
5 -2 -27 7.95 8.31
5 2 -27 9.09 9.72
5 -2 -27 28 16.53
5 -2 -26 25.21 14.04
5 2 -26 -19.62 12.87
5 -2 -26 10.49 12.44
5 -2 -25 7.03 8.5
5 2 -25 -7.64 6.56
5 -2 -24 14.39 8.84
5 2 -24 10.42 8.39
5 2 -24 15.13 11.06
5 -2 -24 24.05 13.28
5 -2 -23 -9.45 8.75
5 2 -23 12.93 11.17
5 2 -23 10.74 7.81
5 -2 -23 8.22 11.24
5 -2 -22 10.72 8.26
5 -2 -22 23.09 12.51
5 2 -22 11.08 8.83
5 2 -22 3.44 4.42
5 -2 -22 3 8.96
5 -2 -21 24.88 9.04
-5 -2 21 26.72 11.06
5 -2 -21 23.51 10.06
5 2 -21 29.99 15.99
5 2 -21 8.79 7.14
5 -2 -21 14.74 10.88
5 -2 -20 30.13 11.15
-5 -2 20 38.4 14.28
5 -2 -20 20.06 8.85
5 2 -20 46.82 18.25
5 2 -20 9.26 6.83
5 -2 -20 45.54 17.56
-5 -2 19 321.01 37.49
5 -2 -19 345.31 34.38
5 -2 -19 307.19 36.65
5 2 -19 249.74 31.36
5 2 -19 332.15 43.99
5 -2 -19 331.2 43.27
5 2 -18 46.79 17.11
5 -2 -18 61.43 16.64
-5 -2 18 30.27 12.77
5 -2 -18 52.82 16.45
5 2 -18 30.74 12.13
5 -2 -18 54.65 19.55
-5 -2 17 639.3 53.46
5 -2 -17 615.85 47.2
5 2 -17 593.12 46.72
5 -2 -17 573.73 47.68
5 2 -17 593.93 57.18
5 -2 -17 573.05 54.78
-5 -2 16 466.7 46.98
-5 2 16 434.35 39.68
5 -2 -16 464.12 42.22
5 2 -16 475.25 27.94
5 2 -16 506.33 51.86
5 -2 -16 517.13 51.41
-5 -2 15 501.74 48.98
-5 2 15 470.42 41.7
5 -2 -15 498.86 42.49
5 2 -15 493.16 26.31
5 2 -15 437.72 47.87
5 -2 -15 444.84 47.4
-5 -2 14 802.18 60.81
-5 2 14 723.03 52.11
5 -2 -14 767.82 51.41
5 2 -14 757.71 29.52
5 2 -14 702.52 59.75
5 -2 -14 787.23 60.88
5 2 -13 109.77 20.81
5 2 -13 158.79 28.86
-5 2 13 141.64 24.49
-5 -2 13 164.38 29.43
5 2 -13 138.44 11.26
5 -2 -13 127.83 21.12
5 -2 -13 129.95 24.73
5 2 -12 50.34 15.27
5 2 -12 26.29 12.63
-5 2 12 65.75 16.23
-5 -2 12 34.79 13.24
5 -2 -12 41.81 12.01
5 2 -12 34.62 4.48
-5 -2 12 47.19 11.75
5 -2 -12 42.24 16.1
5 2 -11 77.56 18.41
5 2 -11 106.47 22.99
-5 -2 11 88.28 21.36
-5 2 11 61.91 16.68
5 -2 -11 76.16 15.64
-5 -2 11 100.12 17.16
5 -2 -11 88.87 20.09
5 2 -10 12.86 9.15
-5 2 10 23 12.68
-5 -2 10 5 7.88
5 -2 -10 28.33 9.77
5 -2 -10 23.32 11.12
-5 -2 10 8.4 6.51
-5 2 9 57.79 17.19
-5 -2 9 41.77 14.72
5 2 -9 34.27 14.31
5 -2 -9 54.92 16.45
-5 -2 9 82.78 15.48
-5 2 8 107.58 22.58
-5 -2 8 73.96 19.12
5 2 -8 95.94 21.23
-5 -2 8 111.2 16.95
5 -2 -8 108.79 21.11
5 2 -7 17.64 10.08
-5 2 7 14.06 8.78
-5 -2 7 25.26 11.7
-5 2 7 18.62 6.76
-5 -2 7 23.89 8.14
5 -2 -7 1.18 5.1
5 2 -6 20.66 11.07
-5 -2 6 18.72 10.41
-5 2 6 11.2 8.56
-5 2 6 24.74 8.52
-5 -2 6 24.31 7.54
5 -2 -6 8.59 5.67
5 2 -5 33.66 14.87
-5 -2 5 29.2 12.31
-5 2 5 32.8 13.92
-5 2 5 42.83 11.05
-5 -2 5 44.43 11.36
5 -2 -5 37.58 13.16
5 2 -4 47.33 16.36
-5 2 4 51.99 16.83
-5 -2 4 68.98 17.47
-5 2 4 46.05 11.03
5 -2 -4 31.45 11.28
5 2 -3 134.76 24.32
-5 2 3 87.02 20.78
-5 -2 3 117.08 24.31
-5 2 3 128.14 17.79
5 -2 -3 94.4 19
-5 2 2 54.4 16.8
-5 -2 2 40.11 14.7
5 2 -2 33.51 15.58
5 -2 -2 31.78 13.9
5 2 -1 1161.33 68.32
-5 -2 1 1265.49 71.44
-5 2 1 1272.19 73.28
5 -2 -1 1225.49 62.28
5 2 0 48.23 15.94
-5 2 0 46.32 16.85
-5 -2 0 48.52 17.94
5 2 1 1457.85 76.6
-5 -2 -1 1366.46 74.68
-5 2 -1 1504.78 79.48
5 2 2 1370.5 74.44
-5 -2 -2 1195.78 69.73
-5 2 -2 1216.5 71.56
5 -2 2 1197.25 55.46
5 2 3 967.4 62.37
-5 -2 -3 882.67 60.68
-5 2 -3 933.95 62.54
5 2 4 3344.3 113.65
-5 -2 -4 3370.17 118.39
-5 2 -4 3287.42 115.76
-5 2 -5 194.99 29.34
5 2 5 202.06 29
-5 -2 -5 214.17 31.2
-5 2 -6 763.8 55.09
5 2 6 728.95 52.71
-5 -2 -6 755.62 56.58
-5 -2 -7 11.44 9.61
-5 2 -7 9.41 9.15
5 2 7 31.52 11.87
-5 -2 -8 21.51 12.62
-5 2 -8 10.38 8.27
5 2 8 6.31 6.26
5 -2 8 6.26 3.76
-5 2 -9 9.14 5.8
-5 -2 -9 6.68 8.82
5 2 9 4.99 6.57
5 -2 9 12.17 4.47
5 2 10 243.36 29.19
5 -2 10 228.38 17.04
-5 2 -10 249.16 30.92
-5 -2 -10 229.62 32.89
-5 -2 -11 14.47 9.39
-5 2 -11 15.89 9.01
5 -2 11 14.78 5.03
5 2 11 12.41 8.68
5 2 12 461.97 40.7
-5 -2 -12 464.53 46.39
-5 2 -12 419.49 38.92
5 -2 12 478.08 40.58
5 2 12 478.51 21.35
5 2 13 84.23 18.17
-5 2 -13 67.95 15.28
-5 -2 -13 120.84 24.92
5 -2 13 118.41 21.54
-5 2 -13 75.39 18.06
5 2 13 66.71 6.04
5 2 13 75.74 6.64
5 2 14 48.76 14.27
5 -2 14 55.88 15.51
5 2 14 28.46 12.07
-5 2 -14 48.83 14.94
-5 2 -14 51.8 14.05
-5 -2 -14 26.81 13.68
5 2 15 193.78 28.72
-5 -2 -15 278.61 37.85
5 2 15 210.1 29.78
-5 2 -15 201.57 30.44
5 -2 15 218.83 30.28
-5 2 -15 212.65 27.13
5 2 16 -7.67 9.11
5 -2 16 6.86 5.16
5 2 16 4.11 5.28
-5 2 -16 -5.98 6.98
5 -2 16 1.46 4.84
5 2 17 221.1 31.83
-5 2 -17 179.02 30.48
5 2 17 241.9 33.92
5 -2 17 218.52 31.49
5 -2 17 228.89 26.44
-5 -2 -17 221.27 33.02
5 2 18 16.42 11.83
5 2 18 18.76 10.86
-5 2 -18 14.58 11.99
5 -2 18 24.48 9.15
5 -2 18 13.63 7.37
-5 -2 -18 22.53 9.44
-5 -2 -19 250.36 34.7
5 2 19 268.54 36.82
5 -2 19 266.06 36.9
5 2 19 271.75 37.77
-5 2 -19 216.23 35.24
5 -2 19 273.06 27.82
5 2 20 34.57 15.83
-5 2 -20 20.55 13.29
5 -2 20 23.29 11.5
5 2 20 29.44 13.06
-5 -2 -20 29.78 14.46
5 -2 20 19.97 7.83
5 2 21 102.2 25.28
-5 2 -21 156.15 30.9
5 -2 21 124.03 26.94
5 2 21 111.89 26.43
-5 -2 -21 140.4 25.14
5 2 22 313.58 43.42
5 -2 22 330.89 44.29
5 2 22 343.45 45.56
-5 2 -22 248.3 40.16
5 2 23 7.45 11.3
-5 2 -23 28.64 16.14
5 -2 23 13.79 11.96
5 2 23 26.3 15.58
5 2 24 148.73 32.04
-5 2 -24 75.67 25.13
5 -2 24 153.82 32.64
5 2 24 168.22 33.77
-5 2 -25 16.76 13.74
5 -2 25 30.2 20.28
5 2 25 28.35 14.32
-5 2 -26 25.08 14.25
5 -2 26 3.95 8.81
5 2 26 1.02 7.54
-5 2 -27 33.8 16.2
5 -2 27 13.6 10.96
5 2 27 15.89 11.13
-5 2 -28 10.08 11.86
5 -2 28 9.44 12.2
5 2 28 5.58 8.83
5 -2 29 12.05 10.37
5 -3 -31 0.56 6.96
5 -3 -30 10.74 10.79
5 3 -30 16.08 13.5
5 -3 -29 11.77 11.75
5 -3 -29 33.87 16.42
5 3 -29 55.39 21.83
5 -3 -28 20.76 15.32
5 -3 -28 5.77 10.1
5 3 -28 5.19 7.46
5 -3 -27 228.63 41.04
5 -3 -27 207.11 42.59
5 3 -27 235.9 40.94
5 -3 -26 11.28 10.55
5 -3 -26 37.25 18.09
5 3 -26 6.71 8.55
5 -3 -25 211.24 37.15
5 -3 -25 210.53 40.75
5 3 -25 251.93 42.59
5 -3 -24 3.27 12.54
5 -3 -24 30.65 17.23
5 3 -24 17.04 13.7
5 -3 -23 63.04 20.6
5 -3 -23 54.9 20.1
5 3 -23 30.35 14.95
5 -3 -22 22.39 9.09
5 -3 -22 12.12 10.44
5 -3 -22 32.81 17.81
5 3 -22 24.7 15.28
5 -3 -21 16.33 9.28
5 -3 -21 32.04 13.15
5 -3 -21 24.39 12.05
5 3 -21 23.16 14.63
5 -3 -20 43.74 14.17
-5 -3 20 26.06 14.14
5 -3 -20 33.95 13.73
5 -3 -20 37.59 16.38
5 3 -20 51.66 18.63
-5 -3 19 45.37 16.58
5 -3 -19 90.41 19.15
5 -3 -19 70.7 19.46
5 -3 -19 104.54 25.47
5 3 -19 88.7 24.61
-5 -3 18 13.07 9.47
5 -3 -18 0.3 5.27
5 -3 -18 -2.93 5.12
5 3 -18 -0.21 7.51
5 -3 -18 3.2 11.12
5 -3 -17 43.34 14.22
-5 -3 17 26.5 12.61
5 -3 -17 38.67 14.82
5 -3 -17 5.87 6.84
5 3 -17 34.16 15.37
5 -3 -16 20.84 11.61
-5 -3 16 13.99 8.42
5 -3 -16 15.06 8.64
5 -3 -16 21.87 12.08
5 3 -16 14.31 11.3
5 -3 -15 5.62 4.98
-5 -3 15 4.12 5.42
5 -3 -15 9.43 8.06
5 3 -15 24.2 13.11
5 -3 -15 -1.28 8.67
-5 -3 14 6.39 9.37
5 -3 -14 18.43 9.98
5 -3 -14 5.57 6.81
5 3 -14 -1.26 9.4
-5 -3 14 14.13 6.39
5 -3 -14 31.39 15.69
5 -3 -13 17.21 11.58
-5 -3 13 1.39 8.49
5 -3 -13 5.35 8.77
-5 -3 13 0.69 3.54
5 3 -13 14.77 10.75
5 -3 -13 20.07 11.96
-5 -3 12 -1.45 5.78
5 -3 -12 55.54 17.82
5 -3 -12 32.86 13.79
-5 -3 12 18.6 7.6
5 3 -12 47.28 17.21
5 -3 -12 18.75 14.69
-5 -3 11 212.85 32.28
5 -3 -11 233.9 31.21
5 -3 -11 297.27 33.43
5 3 -11 262.63 36.14
-5 -3 11 245.54 24.77
5 -3 -11 205.03 32.4
5 -3 -10 41.68 15.93
-5 -3 10 47.84 16.66
5 3 -10 21.9 16.1
-5 -3 10 9.08 6.05
5 -3 -10 24.07 13.97
-5 3 9 1895.86 89.35
5 -3 -9 1913.32 89.24
-5 -3 9 1852.94 88.92
5 3 -9 1691.17 87.79
-5 -3 9 1882.59 68.08
5 -3 -9 1863.68 90.89
-5 3 8 54.77 18.08
-5 -3 8 16.38 15.73
5 3 -8 16.67 13.61
-5 -3 8 32.77 9.87
5 -3 -8 26.46 16.98
-5 -3 7 2594.01 105.15
-5 3 7 2448.75 102.28
-5 -3 7 2470.98 78.91
5 3 -7 2226.61 97.69
5 -3 -7 2320.7 98.12
-5 3 6 15.44 13.39
-5 -3 6 9.42 9.46
5 3 -6 18.84 15.39
-5 -3 6 -2.09 3.33
5 -3 -6 12.36 8.75
-5 3 5 427.84 43.14
-5 -3 5 447.41 43.37
5 3 -5 449.84 42.73
5 -3 -5 424.02 40.54
-5 3 4 49.18 13.99
5 3 -4 66.19 16.81
-5 -3 4 36.94 15.85
5 -3 -4 47.77 14.04
-5 3 3 21.2 13.06
-5 -3 3 33.77 12.16
5 3 -3 16.6 7.29
5 -3 -3 28 9.8
-5 -3 2 130.97 23.69
5 3 -2 60.52 15.13
-5 3 2 97.76 21
-5 -3 2 99.79 9.7
5 -3 -2 81.59 18.71
-5 -3 1 311.17 36.48
-5 3 1 236.67 32.78
5 -3 -1 301.59 32.62
-5 -3 1 292.28 18.92
5 -3 -1 287.65 26.13
5 3 -1 347.21 34.34
-5 -3 0 5.82 10.99
5 3 0 6.5 9.02
-5 3 0 19.74 9.91
5 -3 0 6.44 6.23
-5 -3 0 4.47 3.56
5 -3 0 18.59 10.04
-5 -3 -1 529.32 47.61
-5 3 -1 470.92 45.27
-5 -3 -1 529.89 30.68
5 -3 1 523.08 36.58
5 3 1 536.33 40.51
-5 -3 -2 12.63 8.58
5 3 2 18.13 8.65
5 -3 2 26.86 8.83
-5 -3 -2 35.78 9.29
-5 3 -2 42.75 15.83
-5 3 -3 4.03 6.14
-5 -3 -3 6.47 7.68
5 3 3 8.06 5.61
-5 3 -4 17.97 11.19
-5 -3 -4 17.23 9.55
5 3 4 8.42 5.95
-5 3 -5 182.56 28.64
-5 -3 -5 137.65 24.78
5 3 5 166.93 19.9
-5 3 -6 152.11 25.21
-5 -3 -6 178.85 28.07
5 3 6 141.81 17.77
-5 3 -7 125.9 23.38
-5 -3 -7 140.66 25.15
5 3 7 157.42 17.55
-5 3 -8 18.55 11.77
5 -3 8 14.94 10.29
-5 -3 -8 12.2 11.38
5 3 8 2.74 5.4
5 -3 9 777.06 54.49
-5 -3 -9 703.29 56.08
5 3 9 730.76 33.11
-5 -3 -10 23.31 12.37
5 -3 10 16.46 13.12
5 -3 10 15.5 9.57
5 3 10 17.91 6
5 3 11 1284.77 71.15
-5 -3 -11 1254.03 76.32
5 -3 11 1320.5 70.21
-5 3 -11 1289.44 71.22
5 -3 11 1219.23 62.6
5 3 11 1175.37 34.45
-5 -3 -12 14.38 10.31
5 3 12 -1.4 7.64
5 -3 12 6.97 8.76
5 -3 12 2.38 5.49
-5 3 -12 14.51 10.28
5 3 12 -0.25 2.17
-5 -3 -13 175.14 28.68
5 3 13 240.62 32.26
5 -3 13 165.98 25.06
-5 3 -13 195.32 29.29
5 -3 13 205.36 27.14
5 3 14 4.09 9.35
5 -3 14 2 4.36
5 3 14 14.75 10.9
-5 3 -14 -6.31 7.29
5 -3 14 3.95 4.4
-5 -3 -14 14.62 10.8
5 3 15 93.21 21.77
5 3 15 86.98 19.6
-5 3 -15 63.35 16.35
5 -3 15 88.86 19.32
5 -3 15 67.3 16.73
-5 -3 -15 99.01 21.35
5 3 16 36.62 13.15
5 3 16 11.47 9.43
-5 3 -16 16.96 11.08
5 -3 16 21.77 12.19
5 -3 16 6.4 6.23
5 3 17 32.53 13.58
5 3 17 11.5 6.29
-5 3 -17 18.4 12.78
5 -3 17 9.52 7.93
5 -3 17 30.37 10.36
-5 -3 -17 27.05 14.42
5 3 18 8.14 9.49
5 3 18 -6.7 7.77
-5 3 -18 4.99 7.3
5 -3 18 10.61 7.19
5 -3 18 2.95 4.42
-5 -3 -18 -0.48 7.3
5 3 19 51.57 16.08
-5 3 -19 55.62 18.58
5 -3 19 45.08 15.46
5 3 19 37.37 15.93
5 -3 19 35.47 11.33
-5 -3 -19 16.04 8.24
5 3 20 14.54 11.7
-5 3 -20 6.92 12.16
5 -3 20 7.3 6.37
5 3 20 -3.34 7.36
-5 -3 -20 -3.15 5.18
5 3 21 18.33 13.71
-5 3 -21 -0.52 6.11
5 -3 21 -4.19 9.43
5 3 21 10.36 7.6
-5 -3 -21 1.88 6.71
5 3 22 1.25 7.61
-5 3 -22 -3.5 11.54
5 -3 22 15.45 12.1
5 3 22 10.12 12.61
5 3 23 72.38 22.22
-5 3 -23 132.42 32
5 -3 23 72.3 21.19
5 3 23 78.28 24.8
5 3 24 41.55 19
-5 3 -24 13.43 11.95
5 -3 24 6.81 10.72
5 3 24 27.07 15.3
5 3 25 48.97 20.48
-5 3 -25 99.58 27.68
5 -3 25 79.48 26.67
5 3 25 100.61 26.65
-5 3 -26 12.11 11.91
5 -3 26 26.68 16.97
5 3 26 22.47 13.72
-5 3 -27 18.84 14.13
5 -3 27 4.35 7.79
5 3 27 30.85 17.28
5 -3 28 -7.25 10.78
5 3 28 8.6 12.86
5 -4 -29 35.94 19.6
5 -4 -28 -10.03 10.96
5 4 -28 -0.53 10.86
5 -4 -27 18.49 15.17
5 -4 -27 44.64 25.63
5 4 -27 40.39 18.08
5 -4 -26 -2.51 8.42
5 4 -26 -6.5 10.29
5 -4 -25 12.22 11.55
5 -4 -25 32.81 18.02
5 4 -25 -6.91 14.32
5 -4 -24 15.84 15.1
5 -4 -24 13.63 13.1
5 4 -24 20.49 15.54
5 -4 -23 7.51 11.92
5 4 -23 -10.13 7.08
5 -4 -22 22.54 15.39
5 -4 -22 0.48 9.49
5 4 -22 29.07 17.52
5 -4 -21 9.3 10.51
5 -4 -21 8.71 13.28
5 -4 -21 8.6 8.01
5 4 -21 -2.9 7.84
-5 -4 20 12.98 11.22
5 -4 -20 13.68 8.56
5 -4 -20 -2.04 6.63
5 -4 -20 -12.27 10.71
5 4 -20 1.71 7.58
-5 -4 19 116.19 25.67
5 -4 -19 90.99 19.69
5 -4 -19 124.09 27.32
5 -4 -19 96.84 26.65
5 4 -19 102.54 25.96
5 -4 -18 34.1 12.92
-5 -4 18 42.56 16.1
5 -4 -18 24.45 12.84
5 -4 -18 41 18.55
5 4 -18 73.78 24.2
-5 -4 17 289.45 38.41
5 -4 -17 278.23 35.28
5 -4 -17 318.01 42.17
5 -4 -17 236.91 38.81
5 4 -17 270.85 41.25
-5 -4 16 519.53 50.49
5 -4 -16 483.06 46.34
5 -4 -16 513.44 52.25
5 4 -16 452.74 53.47
5 -4 -16 514.64 56.5
-5 -4 15 177.25 30.35
5 -4 -15 185.33 29.38
5 -4 -15 167.28 29.8
5 -4 -15 195.73 35.03
5 4 -15 230.76 38.21
-5 -4 14 482.02 48.36
5 -4 -14 436.06 44.81
5 -4 -14 390.35 45.03
5 4 -14 375.4 46.81
5 -4 -14 379.38 47.05
-5 -4 13 40.95 15.6
5 -4 -13 38.39 15.53
5 -4 -13 21.41 11.54
5 4 -13 34.86 14.61
5 -4 -13 15.35 11.51
-5 -4 12 142.69 27.29
5 -4 -12 146.64 25.89
5 4 -12 129.8 9.77
5 4 -12 179.85 31.86
5 -4 -12 180.47 31.21
-5 -4 11 190.63 31.98
5 -4 -11 172.39 28.68
5 4 -11 141.49 9.17
5 4 -11 172.67 30.36
5 -4 -11 182.26 31.15
5 -4 -10 8.95 7.64
-5 -4 10 18.04 10.06
5 4 -10 11.23 11.01
-5 -4 10 16.46 7.36
5 -4 -10 5.89 7.27
-5 -4 9 290.98 37.93
5 -4 -9 281.68 37.51
-5 -4 9 278.67 26.13
5 -4 -9 238.59 34.93
5 4 -9 233.77 34.25
5 -4 -8 23.42 14.99
-5 -4 8 -8.56 9.26
5 4 -8 -7.66 10.33
-5 -4 8 6.32 4.52
5 -4 -8 -2.16 9.42
-5 -4 7 0.35 5.12
-5 -4 7 9.76 5.51
5 4 -7 4.23 8.48
5 -4 -7 20.55 10.04
5 -4 -6 6.74 11.01
-5 -4 6 -5.24 6.87
5 4 -6 -1.59 6.38
5 -4 -6 5.19 8.99
5 -4 -5 54.49 12.99
-5 -4 5 57.9 19.01
5 -4 -5 97.84 23.33
5 -4 -5 61.39 10.74
5 4 -5 92.97 21.04
5 -4 -5 88.38 19.12
5 -4 -4 0.89 4.69
-5 -4 4 5.15 9.59
5 -4 -4 10.81 9.71
5 -4 -4 2.48 3.89
5 4 -4 1.16 6.4
5 -4 -4 -2.82 6.61
5 -4 -3 10.76 6.39
-5 -4 3 25.66 12.41
5 -4 -3 9.82 10.44
5 -4 -3 9.07 5.74
5 4 -3 5.89 8.55
5 -4 -3 0.85 5.63
5 -4 -2 15.11 6.79
-5 -4 2 15.04 11
5 -4 -2 -4.91 8.03
5 -4 -2 11.88 6.16
5 4 -2 14.51 9.87
5 -4 -2 -4.4 6.15
-5 -4 1 107.59 23.41
5 -4 -1 89.46 13.02
5 -4 -1 128.75 26.08
-5 -4 1 111.13 13.9
5 -4 -1 125.72 17.4
5 4 -1 138.21 22.63
5 -4 -1 98.74 19.99
-5 -4 0 97.72 23.07
5 -4 0 53.93 9.5
5 -4 0 88.06 21.63
-5 -4 0 66.69 11.71
5 -4 0 51.96 11.79
5 4 0 67.79 16.37
5 -4 0 56.75 17.25
-5 -4 -1 593.41 52.08
5 -4 1 562.43 25.64
5 -4 1 632.5 54.53
-5 -4 -1 613.87 36.64
5 -4 1 663.03 41.51
5 -4 1 646.38 48.48
5 4 1 674.58 47.13
5 -4 2 597.1 21.99
-5 -4 -2 645.61 55.45
5 -4 2 734.37 57.79
5 -4 2 683.29 48.91
-5 -4 -2 668.69 40.3
5 4 2 744.72 48.04
-5 -4 -3 448.94 46.15
5 -4 3 493.25 47.28
-5 -4 -3 444.4 34.8
5 4 3 439.02 35.9
-5 -4 -4 1380.49 80
5 -4 4 1271.8 75.8
-5 -4 -4 1325.46 62.82
5 4 4 1357.66 60.22
-5 -4 -5 37.17 14.8
5 -4 5 45.93 17.43
-5 -4 -5 26.95 9.84
5 4 5 21.18 9.56
-5 -4 -6 458.29 46.52
5 -4 6 398.15 42.3
-5 -4 -6 479.03 41.75
5 4 6 445.08 31.85
-5 -4 -7 0.24 5.13
-5 -4 -7 7.65 5.55
5 4 7 -1.01 2.79
-5 -4 -8 56.31 17.75
5 -4 8 71 18.74
5 -4 8 33.81 9.49
-5 -4 -8 26.57 11.36
5 4 8 34.6 8.57
-5 -4 -9 164.07 28.9
5 -4 9 167.89 26.92
5 -4 9 146.21 20.48
5 4 9 168 17.16
-5 -4 -10 9.16 8.8
5 -4 10 18.9 9.6
5 -4 10 16.59 8
-5 4 -10 22.5 11.5
5 4 10 10.33 5.01
-5 -4 -11 37.65 14.62
5 4 11 45.99 14.91
5 -4 11 54.16 15.68
5 -4 11 31.62 10.1
-5 4 -11 44.56 15.04
5 4 11 36.07 7.03
-5 -4 -12 172.93 30.64
5 4 12 169.59 28.06
5 -4 12 160.71 26.16
-5 4 -12 112.01 21.68
5 -4 12 166.49 23.91
5 4 12 138.93 11.53
-5 -4 -13 90.96 23.38
5 4 13 78.73 19.99
5 4 13 82.26 18.6
-5 4 -13 66.37 17.81
5 -4 13 65.33 15.45
5 -4 13 53.83 15.37
-5 -4 -14 61.14 19.24
5 4 14 78.72 21.11
5 4 14 80.92 19.5
-5 4 -14 77.6 19.42
5 -4 14 55.1 14.58
5 -4 14 73.12 17.81
-5 -4 -15 112.08 23.25
5 4 15 117.13 25.63
5 4 15 44.19 14.14
-5 4 -15 96.18 23.05
5 -4 15 67.13 16.41
5 -4 15 88.38 18.93
-5 -4 -16 60.31 19.56
5 4 16 34.44 13.94
5 4 16 40 13.77
-5 4 -16 28.57 13.07
5 -4 16 33.31 13.78
5 -4 16 49.15 14.79
-5 -4 -17 -5.98 7.09
5 4 17 6.59 5.55
5 4 17 6.43 7.26
-5 4 -17 2.81 8.04
5 -4 17 3.51 7.12
5 -4 17 21.4 10.67
-5 -4 -18 13.42 13.25
5 4 18 -0.05 6.18
-5 4 -18 -0.33 6.3
5 -4 18 5.11 8.72
5 4 18 9.28 6.7
5 -4 18 0.7 6.32
5 4 19 65.68 20.89
-5 4 -19 57.58 19.2
5 -4 19 32.74 16.1
5 4 19 39.48 15.01
-5 -4 -19 64.99 16.9
5 -4 19 70.9 16.36
5 4 20 1.33 12.76
-5 4 -20 21.46 11.68
5 -4 20 24.6 12.94
5 4 20 19.77 12.6
-5 -4 -20 44.35 15.31
5 4 21 143.36 31.97
5 -4 21 142.21 29.28
-5 4 -21 95.84 24.67
5 4 21 89.25 23.1
5 4 22 104.42 28.55
5 -4 22 71.89 21.1
-5 4 -22 62.78 22.1
5 4 22 46.26 17.82
5 4 23 0.55 7.25
5 -4 23 1.56 8.88
-5 4 -23 2.23 12.2
5 4 23 1.08 11.52
5 4 24 43.72 21.94
5 -4 24 42.5 18.11
-5 4 -24 68.28 25.87
5 4 24 50.5 20.03
5 4 25 22.04 15.25
5 -4 25 30.5 12.18
-5 4 -25 22.33 15.98
5 4 25 52.99 19.61
5 4 26 -1.78 9.44
5 -4 26 -12.56 8.69
-5 4 -26 -2.94 12.23
5 4 26 -2.42 10.17
5 -4 27 -6.49 8.5
5 4 27 6.59 9.78
5 -4 28 -13.77 13.7
5 -5 -26 51.41 23.63
5 -5 -25 -31.59 17.1
5 5 -25 17.87 18.79
5 -5 -24 55.19 21.92
5 -5 -24 40.4 20.71
5 5 -24 34.05 18.25
5 -5 -23 -7.24 9.29
5 -5 -23 -8.9 14.87
5 5 -23 5.87 7.41
5 -5 -22 2.27 8.39
5 -5 -22 -3.28 9.45
5 5 -22 15.98 13.27
5 -5 -21 51.42 16.82
5 -5 -21 40.74 17.22
5 -5 -21 44.43 16.89
5 5 -21 26.6 13.61
-5 -5 20 0.98 5.95
5 -5 -20 6.05 6.39
5 -5 -20 6.55 9.99
5 -5 -20 10.62 10.92
5 5 -20 1.97 10.76
-5 -5 19 48.95 18.4
5 -5 -19 97.4 22.22
5 -5 -19 68.4 22.61
5 -5 -19 110.26 29.48
5 5 -19 55.26 20.06
-5 -5 18 -2.06 5.82
5 -5 -18 11.61 7.74
5 -5 -18 -8.39 9.24
5 -5 -18 0.76 9.77
5 5 -18 4.8 10.83
-5 -5 17 19.32 12.11
5 -5 -17 9.81 8.4
5 -5 -17 40.69 16.9
5 -5 -17 20.79 16.27
5 5 -17 19.64 13.79
-5 -5 16 41.82 17.96
5 -5 -16 20.65 13.4
5 -5 -16 -3.86 10.7
5 -5 -16 -2.98 12
5 5 -16 6.61 13.38
-5 -5 15 48.72 17.87
5 -5 -15 9.04 11.51
5 -5 -15 3.65 6.19
5 -5 -15 17.65 11.76
5 5 -15 16.57 15.4
5 -5 -14 62.21 18.37
-5 -5 14 46.1 16.42
5 -5 -14 75.71 24.1
5 5 -14 54.89 19.34
5 -5 -13 5.22 7.08
-5 -5 13 10.23 10.78
5 -5 -13 27.65 16.21
5 5 -13 6.58 9.3
5 -5 -12 27.68 13.8
-5 -5 12 24.24 12.81
5 5 -12 27.17 14.14
5 -5 -12 46.71 17.81
5 -5 -11 14.6 9.74
-5 -5 11 7.6 8.99
5 5 -11 -8.73 9.12
5 -5 -11 0.37 6.92
5 -5 -10 10.4 6.42
-5 -5 10 22.14 12.59
5 5 -10 -3.35 6.16
5 -5 -10 16.62 14.66
5 -5 -9 9.28 11.37
-5 -5 9 29.41 14.09
5 5 -9 14.61 10.82
5 -5 -9 10.31 9.83
5 -5 -8 169.32 30.23
-5 -5 8 176.93 30.84
5 5 -8 100.03 23.57
5 -5 -8 166.34 30.27
5 -5 -7 31.74 18.57
-5 -5 7 -0.72 6.97
5 5 -7 8.03 9.69
5 -5 -7 9 10.06
5 -5 -6 585.34 29.05
5 5 -6 693.24 58.88
5 -5 -6 659.97 57.13
5 -5 -5 41.39 17.96
5 -5 -5 36.26 7.86
5 5 -5 39.75 16.77
5 -5 -5 37.33 14.54
5 -5 -4 222.26 24.72
5 -5 -4 307.83 40.84
5 -5 -4 278 22.09
5 5 -4 259.74 34.72
5 -5 -4 277.57 35.98
5 -5 -3 98.5 15.63
-5 5 3 108.18 23.44
5 -5 -3 145.76 28.31
5 -5 -3 118.1 15.63
5 5 -3 113.46 22.78
5 -5 -3 84.25 19.62
5 -5 -2 13.34 6.36
-5 5 2 12.84 15.3
5 -5 -2 14.2 12.06
5 -5 -2 13.71 6.71
5 5 -2 17.14 8.75
5 -5 -2 19.49 10.03
-5 5 1 72.34 21.88
5 -5 -1 93.28 22.62
5 -5 -1 58.56 11.9
5 5 -1 77.57 18.22
5 -5 -1 68.84 18.08
-5 5 0 1.18 6.39
5 -5 0 2.04 9.02
-5 -5 0 3.69 3.96
5 5 0 21.77 10.65
5 -5 0 3.87 6.54
-5 5 -1 -1.92 9.36
5 -5 1 0.87 6
-5 -5 -1 4.5 4.4
5 5 1 1.69 4.72
5 -5 1 2.11 4.37
-5 5 -2 28.11 12.32
5 -5 2 16.69 10.37
-5 -5 -2 20.76 8.2
5 5 2 33.34 12.95
5 -5 2 50.51 14.18
-5 5 -3 125.17 27.18
5 -5 3 76.29 21.89
-5 -5 -3 122.1 20.01
5 5 3 85.79 16.63
-5 -5 -4 0.85 6.1
5 5 4 3.58 5.14
5 -5 5 167.85 28.79
5 -5 5 115.02 16.06
-5 -5 -5 117.53 21.16
5 5 5 125.11 18.8
5 -5 6 35.28 14.99
5 -5 6 24.03 7.82
-5 -5 -6 24.86 11.42
5 5 6 18.72 7.51
5 -5 7 10.61 12.08
5 -5 7 11.7 6.84
-5 -5 -7 24.44 11.74
5 5 7 4.2 6.41
-5 -5 -8 -0.12 6.62
5 -5 8 14.77 9.17
5 -5 8 8.38 5.68
-5 -5 -8 15.32 10.22
5 5 8 0.69 3.52
-5 -5 -9 20.92 12.73
5 -5 9 6.34 9.49
-5 -5 -9 0.99 8.01
5 -5 9 1.33 4.44
5 5 9 1.94 2.51
-5 -5 -10 -4.34 7.6
5 5 10 11.57 7.96
5 -5 10 0.57 6.43
-5 5 -10 11.88 8.61
5 -5 10 8.3 7.58
-5 -5 -10 -5.56 7.48
5 5 10 2.9 4.22
-5 -5 -11 1.04 8.97
5 5 11 -2.96 8.81
-5 -5 -11 -10.34 10.21
-5 5 -11 -7.51 7.34
5 -5 11 -3.83 3.71
5 -5 11 10.78 9.61
-5 -5 -12 203.07 34.96
5 5 12 201.42 33.36
-5 -5 -12 164.31 32.72
5 -5 12 204.3 26.71
-5 5 -12 166.98 28.08
5 5 12 208.09 28.89
5 -5 12 196.8 31.71
-5 -5 -13 33.15 16.95
5 5 13 6.28 8.29
-5 -5 -13 36.73 20.34
5 5 13 19.09 11.67
-5 5 -13 25.53 11.51
5 -5 13 37.13 12.5
5 -5 13 43.61 16.43
5 5 14 254.78 37.98
-5 -5 -14 169.17 31.64
-5 -5 -14 216.82 39.36
5 -5 14 222.68 29.38
5 5 14 232.26 32.01
-5 5 -14 167.07 29.92
5 -5 14 204.38 30.5
-5 -5 -15 7.85 9.61
5 5 15 2.86 8.06
5 5 15 9.48 7.15
-5 -5 -15 21.98 14.76
-5 5 -15 22.8 11.6
5 -5 15 0.23 6.17
5 -5 15 -13.9 9.25
-5 -5 -16 32.13 15.2
5 5 16 19.87 15.85
5 5 16 20.96 11.4
-5 -5 -16 12.72 11.75
-5 5 -16 15.68 10.34
5 -5 16 3.55 5.72
5 -5 16 15.55 11.37
-5 -5 -17 11.08 9.8
5 5 17 8.99 9.05
-5 -5 -17 32.41 16.14
-5 5 -17 23.8 13.86
5 -5 17 22.81 12.37
5 5 17 13.72 9.78
5 -5 17 27.07 13.88
-5 -5 -18 15.54 11.17
5 5 18 16.46 14.53
-5 -5 -18 32.78 21.26
5 -5 18 41.58 13.49
-5 5 -18 17.23 11.96
5 5 18 10.1 8.35
5 -5 18 16.84 10.6
5 5 19 17.68 13.51
-5 -5 -19 11.63 16.25
-5 -5 -19 -2.34 13.55
5 -5 19 -5.06 7.49
-5 5 -19 12.94 11.75
5 5 19 3.32 8.54
5 -5 19 6.88 6.5
5 5 20 19.07 13.49
-5 -5 -20 16.41 11.33
-5 -5 -20 23.66 14.38
5 -5 20 47.01 16.55
-5 5 -20 18.44 12
5 5 20 14.71 11.13
5 5 21 21.12 15.27
-5 -5 -21 58.17 26.2
5 -5 21 31.37 15.53
-5 5 -21 86.55 25.25
5 5 21 52.37 19.82
5 5 22 57.17 22.78
-5 -5 -22 39.21 19.59
5 -5 22 29.28 14.79
-5 5 -22 78.52 25.56
5 5 22 56.39 20.85
5 5 23 47.59 20.11
-5 -5 -23 50.17 24.17
5 -5 23 -2.48 9.94
-5 5 -23 10.79 13.89
5 5 23 58.2 23.1
5 5 24 -7.94 10.11
-5 -5 -24 34.36 20.06
5 -5 24 10.34 11.57
-5 5 -24 15.93 12.47
5 5 24 -8.74 8.92
5 -5 25 6.87 10.66
5 5 25 23.23 16.25
5 5 26 7.83 15.71
5 -6 -23 18.37 13.02
5 -6 -22 11.92 12.16
5 -6 -22 26.52 17.15
5 6 -22 20.04 12.89
5 -6 -21 3.64 15.32
5 6 -21 -4.86 8.88
5 -6 -21 2.89 8.85
5 -6 -20 12.86 12.62
5 -6 -20 26.91 17.52
5 6 -20 15.42 15.43
5 -6 -20 1.08 10.97
-5 -6 19 22.81 12.89
5 -6 -19 25.55 11.81
5 -6 -19 17.41 12.48
5 -6 -19 26.59 17.94
5 6 -19 -3.12 8.14
-5 -6 18 2.08 7.58
5 -6 -18 -15.36 10.89
5 -6 -18 -5.61 10.16
5 -6 -18 10.12 8.54
5 6 -18 13.68 11
5 -6 -17 53.03 16.12
-5 -6 17 61.1 22.15
5 -6 -17 46.33 19.22
5 6 -17 63.19 24.37
5 -6 -16 -4.54 6.91
-5 -6 16 -3.51 9.08
5 -6 -16 2.01 6.69
5 6 -16 14.18 11.98
5 -6 -15 -2.09 7.15
-5 -6 15 23.56 13.81
5 -6 -15 1.08 9.54
5 6 -15 10.33 11.27
5 -6 -14 36.98 16.04
-5 -6 14 31.77 13.89
5 -6 -14 32.69 17.03
5 6 -14 19.24 12.66
5 -6 -13 82.65 23.38
-5 -6 13 64.19 21.05
5 6 -13 59.95 22.54
5 -6 -13 62.76 21.36
5 -6 -12 93.71 22.48
-5 -6 12 140.92 30.74
5 6 -12 96.64 26.51
5 -6 -12 100.43 26.87
5 -6 -11 26.6 17
-5 -6 11 41.38 16.28
5 6 -11 39.3 16.5
5 -6 -11 16.87 9.86
5 -6 -10 73.08 20.93
5 6 -10 94.91 24.93
5 -6 -10 77.68 22.48
5 -6 -9 11.85 6.65
-5 6 9 26.75 14.47
5 6 -9 3.28 8.81
5 -6 -9 26.09 14.3
5 -6 -8 5.46 6.66
5 6 -8 16.97 11.05
5 -6 -8 -3.37 8.95
5 -6 -7 36.77 15.67
-5 6 7 13.18 10.15
5 6 -7 11.63 13.32
5 -6 -7 24.33 11.71
5 -6 -6 37.26 17.15
-5 6 6 43.26 17.64
5 6 -6 61.96 17.6
5 -6 -6 22.36 12.32
5 -6 -5 62.53 20.34
-5 6 5 50.92 19.08
5 6 -5 70.66 19.65
5 -6 -5 39.17 16.46
5 -6 -4 164.67 33.34
-5 6 4 155.17 32.57
5 6 -4 176.25 30.71
5 -6 -4 142.89 27.88
5 -6 -3 67.7 21.79
-5 6 3 42.64 19.57
5 6 -3 91.85 22.68
5 -6 -3 70.1 20.37
5 -6 -2 49.73 18.83
-5 6 2 67.58 21.5
5 -6 -2 72.51 20.52
5 6 -2 50.29 16.5
5 -6 -1 -3.17 9.11
-5 6 1 -0.74 8.95
5 -6 -1 4 4.85
5 6 -1 4.13 8.07
5 -6 0 0.02 9.19
-5 6 0 7.04 6.55
5 -6 0 20.25 11.2
5 6 0 -6.12 6.29
5 -6 1 37.07 16.08
-5 6 -1 19.1 13.22
5 -6 1 17.64 11.12
5 6 1 10.44 7.38
-5 6 -2 14.93 13.13
5 -6 2 16.19 10.66
-5 -6 -2 0.68 3.87
5 6 2 0.78 6.2
5 -6 2 11.7 12.1
-5 6 -3 5.67 8.89
5 -6 3 12.24 10.1
-5 -6 -3 3.29 6.39
5 -6 3 12.64 9.85
5 6 3 11.9 8.78
-5 6 -4 10.16 11.26
5 -6 4 32.09 16.02
-5 -6 -4 27.37 11.27
5 6 4 19.44 9.2
-5 6 -5 99.45 26.24
5 -6 5 119.32 27.4
-5 -6 -5 101.7 21.24
5 6 5 80.96 17.2
-5 6 -6 127.54 28.09
5 -6 6 127.56 28.43
-5 -6 -6 103.49 22.25
5 6 6 94.34 17.68
-5 6 -7 45.15 17.94
5 -6 7 50.16 17.21
-5 -6 -7 19.57 12.24
5 6 7 41.77 12.23
-5 6 -8 96.95 26.06
5 -6 8 105.98 25.09
-5 -6 -8 129.69 25.72
5 6 8 90.2 16.26
5 6 9 44.64 17.28
-5 6 -9 21.41 11.62
5 -6 9 29.51 14.28
-5 -6 -9 40.63 17.35
5 6 9 20.65 7.6
5 6 10 26.41 15.27
5 6 10 24.83 11.28
-5 -6 -10 9.82 10.66
5 -6 10 31.43 14.25
5 6 11 156.61 31.24
5 6 11 188.95 27.48
-5 6 -11 154.63 27.99
-5 -6 -11 175 33.47
5 -6 11 166.82 31.08
5 6 12 -4.43 7.54
5 6 12 12.98 9.06
-5 6 -12 12.78 10.22
-5 -6 -12 -8.77 10.75
5 -6 12 -1.05 9.05
-5 -6 -13 84.13 25.27
5 6 13 37.27 17
5 6 13 46.73 16.72
-5 6 -13 51.04 16.47
-5 -6 -13 60.89 22
5 -6 13 64.13 19.07
-5 -6 -14 41.33 17.69
5 6 14 86.36 25.7
5 6 14 61.78 17.02
-5 6 -14 66.55 21.11
-5 -6 -14 38.1 17.54
5 -6 14 69.22 20.46
-5 -6 -15 27.58 14.97
5 6 15 80.79 24.03
-5 6 -15 41.77 17.89
-5 -6 -15 54.17 21.16
5 6 15 35.89 13.58
5 -6 15 57.01 19.64
-5 -6 -16 23.27 14.25
5 6 16 37.72 16.98
-5 6 -16 37.08 15.51
-5 -6 -16 27.16 12.38
5 6 16 41.94 14.49
5 -6 16 44.54 17.53
-5 -6 -17 30.51 14.65
5 6 17 26.21 15.13
-5 6 -17 19.19 13.63
-5 -6 -17 27.66 15.55
5 6 17 7.84 7.96
5 -6 17 23.64 12.14
-5 -6 -18 17.43 16.86
5 6 18 19.83 14.63
-5 6 -18 -8.14 9.3
5 6 18 20.43 14.37
-5 -6 -18 12.37 14.22
5 -6 18 20.84 11.95
5 6 19 29.32 20.08
-5 -6 -19 20.86 16.49
-5 6 -19 26.26 15.83
5 6 19 6.72 7.72
5 6 20 25.31 17.93
-5 -6 -20 7.57 11.97
-5 6 -20 47.2 18.48
5 6 20 28.23 14.5
-5 -6 -20 19.62 11.5
5 6 21 2.15 7.56
-5 6 -21 5.77 11.04
5 6 21 -4.19 8.65
-5 -6 -21 -2.08 8.71
-5 6 -22 2.22 12.99
5 6 22 -0.65 9.14
-5 6 -23 2.2 9.52
5 6 23 11.01 12.46
5 6 24 6.87 9.6
5 6 25 12.2 9.46
5 -7 -20 18.41 15.97
5 -7 -19 15.32 11.83
5 -7 -19 -50.75 22.25
-5 -7 18 1.01 7.48
5 -7 -18 -10.82 9.53
5 -7 -17 4.01 12.13
-5 -7 17 13.19 8.56
5 -7 -17 21.33 17.33
5 7 -17 -3.53 8.98
5 -7 -16 15.05 16.47
-5 -7 16 15.06 15.93
5 -7 -16 5.32 11.37
5 7 -16 15.51 9.79
5 -7 -15 4.93 13.46
-5 -7 15 -8.74 10.01
5 -7 -15 -7.44 10.17
5 7 -15 8.29 10.71
5 -7 -14 14.8 12.59
-5 -7 14 14.72 16.08
5 7 -14 3.39 15.89
5 -7 -14 13.75 13.81
5 -7 -13 25.12 14.46
-5 -7 13 -3.71 9.54
5 7 -13 0.67 12.22
5 -7 -13 16.97 10.71
5 -7 -12 -6.19 9.94
5 7 -12 29.56 17.15
5 -7 -12 54.33 20.83
5 -7 -11 35.39 14.9
-5 7 11 45.68 18.11
5 7 -11 28.39 14.72
5 -7 -11 34.2 16.5
5 -7 -10 22.38 13.37
-5 7 10 9.53 11.91
5 7 -10 9.9 10.13
5 -7 -10 7.23 7.69
5 -7 -9 34.4 14.4
-5 7 9 19.45 12.67
5 7 -9 15.57 11.23
5 -7 -9 30.85 15.36
5 -7 -8 83.84 24.92
-5 7 8 64.98 22.32
5 7 -8 79.15 23.85
5 -7 -8 71.43 23.33
5 -7 -7 10.82 15.19
-5 7 7 37.06 20.27
5 7 -7 18.11 14.44
5 -7 -7 7.39 10.68
5 -7 -6 325.9 47.49
-5 7 6 228.9 40.34
5 7 -6 256.98 40.05
5 -7 -6 270.91 41.17
5 -7 -5 87.36 26.12
-5 7 5 87.07 28
5 7 -5 65.31 20.93
5 -7 -5 75.06 22.54
5 -7 -4 254.66 43.63
-5 7 4 261.4 42.87
5 7 -4 266.95 38.94
5 -7 -4 230.88 37.19
5 -7 -3 22.12 17.14
-5 7 3 19.92 13.78
5 7 -3 15.6 11.8
5 -7 -3 58.27 19.72
5 -7 -2 101.97 29.03
-5 7 2 131.47 31.19
5 7 -2 89.99 21.52
5 -7 -2 88.29 22.92
5 -7 -1 30.25 16.52
-5 7 1 19.37 13.32
5 7 -1 26.17 15.9
5 -7 -1 37.85 16.08
5 -7 0 64.03 21.95
-5 7 0 44.47 20.85
5 7 0 39.14 15.95
5 -7 0 50.46 16.3
5 -7 1 112.51 29.18
-5 7 -1 77.09 23.07
5 7 1 94.5 21.49
5 -7 1 54.45 17.46
5 -7 2 29.76 13.61
-5 7 -2 51.07 20.17
5 7 2 37.89 15.31
5 -7 2 20.99 10.19
5 -7 3 3.59 6.22
-5 7 -3 21.35 13.04
5 7 3 20.23 11.17
5 -7 3 6.32 6.69
-5 7 -4 96.41 26.58
5 -7 4 79.33 22.59
-5 -7 -4 79.89 19.31
5 7 4 75.08 18.45
-5 7 -5 81.85 25.51
5 -7 5 78.23 26.26
-5 -7 -5 31.29 12.98
5 7 5 49.35 14.19
-5 7 -6 76.18 23.54
5 -7 6 68.27 22.99
-5 -7 -6 79.64 22.77
5 7 6 48.09 14.06
5 7 7 111.78 25.94
-5 7 -7 173.31 34.98
5 -7 7 162.63 32.7
-5 -7 -7 171.03 31.8
5 7 7 155.74 24.06
5 7 8 2.29 7.5
-5 7 -8 10.21 12.75
5 7 8 11.37 7.44
-5 -7 -8 37.32 16.24
5 -7 8 2.95 9.72
5 7 9 125.22 28.02
-5 7 -9 142.17 31.59
5 7 9 111.16 19.98
-5 -7 -9 120.96 27.35
5 -7 9 102.45 25.78
5 7 10 19.33 11.84
-5 7 -10 55.43 20.18
5 7 10 23.6 11.58
-5 -7 -10 63.07 22.69
5 -7 10 44.75 16.93
5 7 11 7.78 9.03
-5 7 -11 -3.35 10.8
5 7 11 4.94 8.89
-5 -7 -11 25.63 14.86
5 -7 11 0.23 11.43
5 7 12 127.6 29.17
5 7 12 140.48 24.97
-5 7 -12 123.14 26.1
-5 -7 -12 110.26 28.98
5 -7 12 127.48 28.84
5 7 13 42.57 21.5
-5 7 -13 33.27 13.96
-5 -7 -13 14.2 16.07
5 7 13 51.59 15.68
5 -7 13 21.1 13.9
-5 -7 -14 171.27 36.99
5 7 14 140.42 32.72
-5 7 -14 150.75 30.01
-5 -7 -14 140.6 34.77
5 7 14 158.18 26.86
5 -7 14 143.9 31.7
-5 -7 -15 24.92 18.16
5 7 15 30.43 18.11
-5 7 -15 14.94 6.32
-5 -7 -15 12.73 17.1
5 -7 15 3.62 9.8
-5 -7 -16 44.1 18.6
5 7 16 83.76 26.35
-5 7 -16 37.57 17.18
-5 -7 -16 78.49 25.66
5 -7 16 60.19 20.78
5 7 17 -5.51 8.37
-5 7 -17 -4.36 6.5
-5 -7 -17 -17.44 11.54
5 -7 17 5.41 8.28
-5 -7 -18 30.34 19.08
-5 7 -18 23.64 13.59
-5 -7 -18 40.04 19.14
-5 -7 -19 31.97 15.87
-5 7 -19 26.27 15
-5 -7 -19 31.5 21.65
-5 7 -20 4.41 9.26
-5 -7 -20 43.9 28.27
-5 7 -21 18.82 12.52
5 -8 -19 44.63 18.85
5 -8 -18 -6.37 10.24
5 -8 -17 33.97 17.68
-5 -8 17 71.14 25.09
5 -8 -16 36.91 20.91
-5 -8 16 9.52 13.6
5 -8 -15 42.45 20.99
-5 -8 15 49.29 22.64
5 -8 -15 88.51 29.45
5 -8 -14 22.35 13.33
-5 -8 14 2.28 9.52
5 -8 -14 37.57 21.54
5 -8 -13 -5.33 9.45
5 8 -13 38 18.89
5 -8 -13 21.18 14.83
5 -8 -12 10.41 14.28
-5 8 12 -3.71 9.63
5 8 -12 6.4 10.21
5 -8 -12 -1.7 9.16
-5 8 11 -0.85 9.71
5 8 -11 -6.4 8.55
5 -8 -11 -8.13 12.28
5 -8 -10 6.93 17.37
-5 8 10 -6.71 9.92
5 8 -10 1.41 10.42
5 -8 -10 11.01 9.1
5 -8 -9 23.35 15.36
-5 8 9 21.44 12.47
5 8 -9 39.44 18.63
5 -8 -9 5.58 7.06
5 -8 -8 0.88 9.05
-5 8 8 -7.17 11.6
5 8 -8 11.65 10.7
5 -8 -8 5.17 15.77
5 -8 -7 1.49 8.75
-5 8 7 -6.15 8.36
5 8 -7 0.34 7.13
5 -8 -7 -4.2 7.52
5 -8 -6 18.21 13.43
-5 8 6 9.82 10.45
5 8 -6 4.61 6.36
5 -8 -6 9.09 10.56
5 -8 -5 3.87 10.6
-5 8 5 -12.87 14.3
5 8 -5 -8.9 13.73
5 -8 -5 -4.06 10.29
5 -8 -4 26.5 17.25
-5 8 4 11.43 12.6
5 8 -4 13.55 9.59
5 -8 -4 14.34 12.38
5 -8 -3 41.2 20.4
-5 8 3 72.14 26.77
5 8 -3 49.77 19.63
5 -8 -3 56.82 19.57
5 -8 -2 5.42 12.88
-5 8 2 6.64 7.05
5 8 -2 16.99 11.74
5 -8 -2 18 12.53
5 -8 -1 161.95 36.24
-5 8 1 121.18 32.13
5 8 -1 181.69 33.2
5 -8 -1 150.56 30.02
5 -8 0 44.47 21.38
-5 8 0 28.24 18.01
5 8 0 40.33 17.01
5 -8 0 12.62 12.1
5 -8 1 170.66 36.69
-5 8 -1 115.86 32.05
5 8 1 121.31 26.72
5 -8 1 105.69 25.49
5 -8 2 89.26 25.94
-5 8 -2 71.95 24.87
5 8 2 19.68 11.83
5 -8 3 70.48 26.01
-5 8 -3 55.4 22.36
5 8 3 61.38 19.42
5 -8 4 146.23 34.77
-5 8 -4 139.31 32.42
5 8 4 105 24.51
5 -8 5 29.13 16.99
-5 8 -5 14.05 12.08
5 8 5 26.47 14.77
5 8 5 22.02 12.26
5 8 6 31.05 14.25
-5 8 -6 32.41 20.01
5 -8 6 58.67 23.66
5 8 7 8.32 9.57
-5 8 -7 7.71 11.33
-5 -8 -7 -12.99 13.56
5 -8 7 -0.73 8.81
5 8 8 1.94 6.68
-5 8 -8 -1.45 9.6
-5 -8 -8 22.22 17.34
5 -8 8 13.1 12.36
5 8 9 -6.15 6.74
-5 8 -9 15.41 10.97
-5 -8 -9 -0.04 8.43
5 8 10 16.45 15.11
-5 8 -10 14.56 10.95
-5 -8 -10 17.16 15.01
5 -8 10 21.26 14.47
5 8 11 6.99 12.26
-5 8 -11 -4.69 8.62
-5 -8 -11 -1.57 9.27
5 -8 11 -1.95 9.41
5 8 12 48.18 20.61
-5 8 -12 28.65 17.61
-5 -8 -12 25.34 15.97
5 -8 12 -10.62 11.69
5 8 13 13.48 12.84
-5 -8 -13 8.28 13.5
5 -8 13 10.37 11.62
-5 -8 -14 41.74 20.1
5 -8 14 9.32 8.57
-5 -8 -15 33.59 21.35
5 -8 15 11.18 8.74
-5 -8 -16 5.97 9.18
5 -8 16 -2.88 7.44
-5 -8 -17 59.05 25.8
-5 -8 -17 83.02 30.59
-5 -8 -18 9.06 10.78
5 -9 -11 32.67 22.29
5 -9 -10 7.87 16.94
5 -9 -9 71.08 24.71
5 9 -8 9.71 12.66
5 -9 -8 22.53 15.06
5 9 -7 67.9 25.76
5 -9 -7 34.05 15.81
5 9 -6 32.69 16.8
5 -9 -6 2.75 9.39
5 9 -5 41.86 19.36
5 -9 -5 32.04 13.75
5 9 -4 2.17 8.84
5 9 -3 6.1 12.1
5 9 -2 46.41 19.05
5 9 -1 18.82 15.44
5 9 0 6.65 11.58
5 9 1 -10.58 7.79
5 9 2 0.14 5.54
5 9 3 -8.76 12.1
5 9 4 -2.74 9.38
5 9 5 29.47 16.43
5 9 6 8.87 9.96
5 9 7 23.7 15.02
-5 -9 -11 37.87 19.41
-5 -9 -12 26.11 16.74
-5 -9 -13 22.98 16.58
6 0 -31 4.66 8.41
6 0 -30 12.5 10.58
6 0 -30 -7.12 13.74
6 0 -29 19.55 11.46
6 0 -29 7.9 7.03
6 0 -28 37.98 18.67
6 0 -28 -22.55 13.62
6 0 -27 19.43 16.49
6 0 -27 0.3 9.96
6 0 -26 24.9 13.27
6 0 -26 22.14 10.71
6 0 -25 8.4 11.63
6 0 -25 -0.07 8.9
6 0 -24 21.94 10.72
6 0 -24 12.47 8.1
6 0 -23 9.53 6.97
6 0 -23 10.17 11.77
6 0 -22 58.35 15.32
6 0 -22 52.75 13.99
6 0 -22 26.21 14.16
6 0 -21 -5.25 5.48
-6 0 21 -5.22 6.24
6 0 -21 3.53 5.07
6 0 -21 -7.21 5.64
6 0 -20 -3.07 6.44
-6 0 20 7.47 6.99
6 0 -20 -2.53 8.91
6 0 -19 10.6 8.35
-6 0 19 2.15 4.09
6 0 -19 0.13 6.09
6 0 -19 0.19 6.79
6 0 -18 209.49 31.5
-6 0 18 214.74 30.89
6 0 -18 151.7 20.92
6 0 -18 168.98 29.1
6 0 -17 -0.17 5.49
-6 0 17 -3.9 4.7
6 0 -17 -0.84 4.35
6 0 -17 8.03 9.71
-6 0 16 60.22 18.1
6 0 -16 64.58 12.25
6 0 -16 74.54 20.06
-6 0 15 -1.52 6.58
6 0 -15 -0.4 2.39
6 0 -15 5.85 8.77
-6 0 14 115.18 24.3
6 0 -14 85.33 13.26
6 0 -14 110.13 22.56
-6 0 13 0.78 7.21
6 0 -13 -21.33 10.54
-6 0 12 21.65 11.89
6 0 -12 5.72 8.24
-6 0 11 -10.98 11.47
6 0 -11 13.16 10.48
-6 0 10 26.96 16.29
6 0 -10 37.59 13.98
-6 0 9 32.82 17.04
6 0 -9 14.61 9.33
-6 0 8 37.13 14.94
-6 0 7 -2.35 1.89
-6 0 7 4.95 8.44
-6 0 6 4.91 3.21
-6 0 6 17.88 14.28
-6 0 5 -0.54 2.71
-6 0 5 2.96 5.81
-6 0 4 670.88 62.4
-6 0 4 593.31 28.96
-6 0 3 10.66 11.79
-6 0 2 -0.5 7.96
-6 0 1 15.41 15.99
-6 0 0 1600.66 95.85
-6 0 -1 24.58 18.63
-6 0 -2 1356.31 87.85
-6 0 -3 16.92 14.8
-6 0 -4 69.26 21.82
-6 0 -5 12.26 10.9
-6 0 -6 78.74 21.62
-6 0 -7 2.77 11.02
-6 0 -8 727.51 62.97
-6 0 -9 -1.94 5.92
-6 0 -10 948.64 71.99
6 0 10 972.37 46.75
-6 0 -11 6.31 8.65
6 0 11 10.47 7.63
6 0 11 -0.45 2.66
-6 0 -12 253.66 35.14
6 0 12 205.64 24.75
6 0 12 181.92 19.71
-6 0 -13 -8.11 8.03
6 0 13 3.47 6.4
6 0 13 3.2 5.32
-6 0 -14 200.46 30.52
6 0 14 173.35 23.55
6 0 14 176.69 28.74
6 0 14 198.81 20.13
6 0 15 -8.64 8.05
6 0 15 3.39 7.35
6 0 15 10.03 9.52
-6 0 -15 9.34 8.26
6 0 16 203.76 29.39
6 0 16 177.16 25.39
6 0 16 207.67 31.27
-6 0 -16 188.16 28.69
6 0 17 -0.91 5.1
6 0 17 -0.94 5.37
6 0 17 -6.44 7.15
-6 0 -17 2.54 6.11
6 0 18 99.06 20.18
6 0 18 128.81 22.13
6 0 18 77.28 20.75
-6 0 -18 128.65 22.77
6 0 19 19.85 11.94
6 0 19 2.96 6.65
6 0 19 0.72 9.82
-6 0 -19 -1.58 6.14
6 0 20 379.35 35.35
6 0 20 441.21 44.5
-6 0 -20 448.51 40.3
6 0 20 407.21 47.98
6 0 21 -0.04 4.95
6 0 21 -8.5 6.5
6 0 22 45.33 18.78
6 0 23 -2.54 8.89
6 0 24 10.85 12.13
6 0 25 -17.48 12.74
6 0 26 106.63 28.88
6 0 27 0.11 6.69
6 0 28 276.7 48.63
6 1 -32 19.63 8.38
6 -1 -32 -8.28 9.45
6 1 -31 51.18 20.95
6 -1 -31 40.33 20.28
6 1 -30 -1.58 14.33
6 -1 -30 -2.34 10.38
6 -1 -29 55.3 20.47
6 1 -29 65.91 22.75
6 -1 -29 63.54 23.24
6 -1 -28 14.62 7.46
6 1 -28 10.11 12.82
6 -1 -28 -13.62 12.56
6 -1 -27 8.91 11.64
6 1 -27 7.08 10.91
6 1 -27 2.4 9.73
6 -1 -27 17.38 13.26
6 -1 -26 3.85 4.79
6 1 -26 9.02 6.83
6 -1 -25 2.94 5.51
6 1 -25 -10.46 11.11
6 1 -25 5.93 7.07
6 -1 -25 4.56 8.02
6 1 -24 68.01 21.37
6 -1 -24 14.32 7.58
6 1 -24 22.82 13.42
6 -1 -24 61.8 23.1
6 1 -23 -1.12 9.18
6 -1 -23 -5.14 7.71
6 1 -23 -5.46 6.77
6 -1 -23 21.78 14.32
6 1 -22 72.56 21.9
6 -1 -22 70.11 17.3
6 1 -22 38.11 13.89
6 -1 -22 38.19 16.21
6 1 -21 -2.14 5.02
6 1 -21 8.83 7.86
-6 -1 21 5.64 5.88
-6 1 21 4.06 3.91
6 -1 -21 4.22 3.97
6 1 -21 -0.25 3.6
6 -1 -21 14 12.87
6 1 -20 2.63 5.48
6 1 -20 7.26 11.19
-6 -1 20 -1.63 6.01
-6 1 20 17.44 8.37
6 -1 -20 5.16 7.91
6 1 -20 -6 4.39
6 1 -20 4.85 5.83
6 -1 -20 3.75 8.95
6 1 -19 -0.67 7.94
6 1 -19 2.99 9.4
-6 -1 19 22.9 11.17
-6 1 19 19.92 10.68
6 -1 -19 7.35 7.13
6 1 -19 5.74 5.34
6 1 -19 13.02 9.2
6 -1 -19 8.58 10.29
6 1 -18 6.03 8.37
-6 -1 18 -11.01 9.82
-6 1 18 3.3 8.32
6 -1 -18 -8.76 6.44
6 1 -18 15.77 5.97
6 1 -18 -0.57 6.89
6 -1 -18 3.68 7.67
6 1 -17 6.65 9.05
-6 1 17 8.18 9.37
-6 -1 17 -0.3 8.2
6 -1 -17 5.03 5.41
6 1 -17 -3.39 2.79
6 1 -17 26.12 13.26
6 -1 -17 14.56 10.51
6 1 -16 8.14 7.19
-6 1 16 7.14 8.7
-6 -1 16 -19.89 12.14
6 -1 -16 1.79 5.19
6 1 -16 4.97 4.27
6 1 -16 3.34 5.59
6 -1 -16 27.21 13.43
6 1 -15 12.55 12.07
-6 1 15 11.99 9
-6 -1 15 22.35 10.49
6 -1 -15 24.12 9.54
6 1 -15 1.38 3.66
6 1 -15 16.2 13.72
6 -1 -15 24.26 12.08
6 1 -14 118.64 23.82
-6 1 14 131.78 24.96
-6 -1 14 105.21 23.43
6 1 -14 114.44 12.36
6 -1 -14 107.2 17.67
6 1 -14 148.65 25.52
6 -1 -14 96.92 21.79
-6 -1 13 392.42 46.96
6 1 -13 284.25 37.22
-6 1 13 336.54 40.93
6 -1 -13 304.58 28.33
6 -1 -13 312.59 38.79
-6 1 12 139.34 26.5
-6 -1 12 151.47 30.37
6 1 -12 117.5 25.69
6 -1 -12 148.96 26.5
-6 -1 11 1067.54 75.43
6 1 -11 1141.7 75.56
-6 1 11 1236.48 77.88
6 -1 -11 1041.04 67.84
-6 1 10 22.31 15.95
-6 -1 10 10.14 11.11
6 1 -10 22.03 11.69
6 -1 -10 26.63 14.16
-6 -1 9 667.01 61.1
6 1 -9 538.89 53.76
-6 1 9 558.39 55.21
-6 1 9 613.79 37.96
6 -1 -9 521.18 47.24
6 1 -8 56.22 20.11
-6 1 8 34.77 16.31
-6 -1 8 33.47 14.21
-6 1 8 50.12 10.6
6 -1 -8 54.33 14.82
6 1 -7 -0.07 5.09
-6 1 7 7.19 8.5
-6 -1 7 13.11 8.52
-6 1 7 1.8 3.67
6 -1 -7 -2.16 6.38
6 1 -6 63.51 20.36
-6 1 6 40.67 15.19
-6 -1 6 61.37 18.33
-6 1 6 57.69 11.43
6 -1 -6 40.31 12.99
6 1 -5 5.52 8.53
-6 1 5 7.08 3.69
-6 -1 5 -1.03 1.26
-6 1 5 2.61 10.69
-6 -1 5 5.52 11.65
6 1 -4 20.42 13.23
-6 -1 4 59.87 6.81
-6 1 4 33.39 8.65
-6 1 4 45.94 16.7
-6 -1 4 46.72 17.74
-6 1 3 373.42 45.01
6 1 -3 362.97 44.88
-6 -1 3 321.17 42.21
-6 1 2 33.59 17.5
-6 -1 2 36.05 17.94
6 1 -2 54.59 18.88
-6 1 1 193.27 33.68
-6 -1 1 170.91 32.02
6 1 -1 209.09 33.1
-6 1 0 266.74 39
-6 -1 0 258.52 37.94
6 1 0 191.53 31.89
-6 1 -1 -1.03 10.61
-6 -1 -1 8.39 8.75
6 1 1 0.25 8.66
-6 1 -2 85.37 20.42
-6 -1 -2 52.98 17.7
6 1 2 99.28 23.34
-6 1 -3 10.24 12.03
-6 -1 -3 5.2 12.11
6 1 3 7.85 10.67
-6 1 -4 187.12 31.65
6 1 4 132.08 26.66
-6 1 -5 16.55 12.9
-6 -1 -5 44.69 17.52
6 1 5 44.6 17.55
6 1 6 474.63 48.45
-6 1 -6 455.82 48.52
-6 -1 -6 502.01 53.35
6 1 7 550.78 51.89
-6 1 -7 512.16 51.06
-6 -1 -7 539.87 55.87
-6 1 -8 3.04 5.67
-6 -1 -8 9.71 12.98
6 1 8 14.78 10.39
-6 -1 -9 538.11 55.45
6 1 9 514.29 49.31
-6 1 -9 467.69 47.71
-6 1 -10 206.29 32.08
-6 -1 -10 146.46 29.21
6 1 10 202.26 30.39
6 -1 10 176 19.39
-6 1 -11 28.31 14.52
-6 -1 -11 45.83 19.65
6 1 11 32.36 13.68
6 -1 11 20.67 8.75
-6 1 -12 70.13 17.68
-6 -1 -12 52.07 18.6
6 1 12 29.86 13.05
6 1 12 31.82 10.7
6 -1 12 34.98 9.08
6 1 12 45.02 8.73
-6 1 -13 139.55 25.04
-6 -1 -13 114.36 25.51
6 1 13 88.66 19.43
6 1 13 101.55 18.32
6 -1 13 96.41 15.52
6 1 13 85.2 11.7
6 -1 14 1.74 6.02
6 1 14 4.63 6.17
6 1 14 5.07 8.65
6 -1 14 1.18 5.35
-6 1 -14 8.55 6.15
-6 -1 -14 3.79 11.44
6 -1 15 61.08 13.04
6 1 15 57.23 14.71
6 1 15 62.44 15.13
6 -1 15 39.5 12.85
6 1 15 55.52 16.13
-6 1 -15 71.73 18.01
-6 -1 -15 69.49 20.82
6 -1 16 70.75 15.5
6 1 16 66.7 16.6
6 1 16 96.37 20.42
6 -1 16 59.92 17.87
6 1 16 75.04 19.05
-6 1 -16 108.81 21.48
-6 -1 -16 79.07 20.95
6 1 17 165 24.59
6 -1 17 168.65 24.4
6 1 17 190.97 28.9
6 -1 17 176.86 29.56
6 1 17 206.29 33.82
-6 1 -17 159 25.46
-6 -1 -17 224.56 33.69
-6 -1 -18 287.37 37.08
6 1 18 217.51 27.79
-6 1 -18 207.32 28.04
6 1 18 262.74 34.1
6 -1 18 251.89 30.11
6 -1 18 248.77 36.45
6 1 18 226.83 35.38
6 1 19 13.75 11.07
6 -1 19 11.91 8.54
6 1 19 22.28 12.6
-6 -1 -19 10.37 7.75
-6 1 -19 -1 5.1
6 1 20 215.74 32.54
-6 -1 -20 252.37 33.16
6 -1 20 239.2 30.64
6 1 20 257.41 38.57
6 -1 20 198.71 34.27
-6 1 -20 231.7 28.19
6 1 21 16.39 10.87
6 -1 21 30.07 13.11
6 1 21 1.42 5.95
6 1 22 21.58 12.83
6 -1 22 33.38 14.45
6 1 22 39.9 16.53
6 1 23 8.96 5.97
6 1 23 -6.6 10.87
6 -1 24 12.35 7.78
6 1 24 44.06 17.55
6 -1 25 2.58 7.52
6 1 25 20.76 13.77
6 -1 26 39.37 18.59
6 1 26 33.85 16.92
6 -1 27 28.35 14.98
6 1 27 32.85 19.98
6 -1 28 34.99 18.51
6 2 -30 20.69 15.45
6 -2 -30 15.79 15.35
6 2 -29 4.8 15.28
6 -2 -29 32.39 17.49
6 -2 -28 15.85 12.21
6 2 -28 -14.14 12.02
6 -2 -28 1.53 8.48
6 -2 -27 -8.14 8.58
6 2 -27 2.04 8.11
6 -2 -27 -4.73 13.65
6 -2 -26 -0.23 4.55
6 2 -26 5.43 11.88
6 -2 -26 1.87 9.18
6 -2 -25 12.77 9.31
6 2 -25 -0.42 8.61
6 -2 -25 14.79 16.16
6 -2 -24 -6.96 8.01
6 2 -24 8.22 5.34
6 2 -24 17.42 17.32
6 -2 -24 34.26 20.12
6 -2 -23 20.17 11.15
6 2 -23 36.29 16.87
6 2 -23 24.98 11.81
6 -2 -23 25.64 16.92
6 -2 -22 28.08 11.24
6 -2 -22 1.54 4.47
6 -2 -22 6.44 9
6 2 -22 20.06 16.05
6 -2 -21 345.78 37.71
6 -2 -21 308.9 38.45
6 -2 -21 341.55 47.37
6 2 -21 321.54 46.32
6 2 -20 169.35 33.74
-6 -2 20 212.73 33.06
6 -2 -20 162.03 26.04
6 -2 -20 161.97 27.55
6 -2 -20 155.39 33.22
-6 -2 19 331.36 41.32
6 2 -19 294.27 44.45
6 -2 -19 327.99 37.79
6 -2 -19 274.03 42.09
-6 -2 18 458.83 49.41
-6 2 18 442.1 43.53
6 -2 -18 465.34 44.11
6 2 -18 455.63 53.82
6 -2 -18 455.73 51.88
6 2 -17 -2.46 7.11
-6 2 17 26.46 13.17
-6 -2 17 20.91 14.92
6 -2 -17 20.95 9.1
6 2 -17 5.69 3.75
6 -2 -17 8.15 9.88
6 2 -16 388.38 41.68
-6 -2 16 388.4 46.9
-6 2 16 319.73 38.25
6 -2 -16 363.23 37.11
6 2 -16 318.7 17.85
6 2 -16 393.71 48.44
6 -2 -16 387.75 46.92
6 2 -15 -4.4 6.78
6 2 -15 11.33 9.7
-6 2 15 -0.85 6.43
-6 -2 15 1.17 5.79
6 -2 -15 5.56 8.02
6 -2 -15 22.18 13.7
6 2 -14 188.15 30.05
6 2 -14 241.46 38.06
-6 2 14 274.14 35.86
-6 -2 14 195.2 32.76
6 -2 -14 261.55 30.53
6 -2 -14 263 37.33
-6 2 13 64.73 17.64
-6 -2 13 53.77 18.98
6 2 -13 55.38 15.37
6 2 -13 110.33 25.56
6 -2 -13 108.86 24.75
-6 -2 12 31.51 14.15
-6 2 12 26.8 14.83
6 2 -12 39.95 14.45
6 -2 -12 8.99 9.76
-6 2 11 79.23 21.31
-6 -2 11 66.29 20
6 2 -11 33.42 13.89
6 -2 -11 45.66 15.72
-6 2 10 16.63 12.97
-6 -2 10 16.19 11.16
6 2 -10 17.69 12.54
6 -2 -10 16.12 9.12
-6 -2 9 -2.44 7.16
-6 2 9 -0.56 8.01
6 2 -9 3.65 9.81
6 -2 -9 -11.13 10.71
-6 2 8 46.26 15.88
-6 -2 8 34.36 14.31
6 2 -8 57.75 17.19
6 -2 -8 54.47 17.51
-6 2 7 14.35 10.46
-6 -2 7 5.2 8.79
6 2 -7 22.21 11.69
6 -2 -7 8.51 8.03
-6 2 6 55.14 17.96
-6 -2 6 22.91 14.52
6 2 -6 29.19 11.84
6 -2 -6 33.44 13.2
-6 2 5 9.98 10.91
-6 -2 5 21.42 13.74
6 2 -5 19.86 12.92
6 -2 -5 3.4 7.5
6 2 -4 274.52 38.01
-6 2 4 306.87 40.98
-6 -2 4 260.57 38.64
6 -2 -4 277.46 34.04
6 2 -3 421.72 47.34
-6 2 3 533.65 52.7
-6 -2 3 487.21 50.06
6 -2 -3 494.45 44.26
6 2 -2 637.08 57.41
-6 2 2 697.84 60.75
-6 -2 2 625.1 56.53
-6 2 1 932.98 70.18
6 2 -1 1020.3 71.99
-6 -2 1 1008.95 72.61
-6 2 0 1608.73 91.13
6 2 0 1615.72 90.05
-6 -2 0 1567.88 89.98
6 2 1 84.67 21.44
-6 2 -1 103.13 24.41
-6 -2 -1 101.96 26.29
6 2 2 1362.98 81.97
-6 2 -2 1368.54 83.94
-6 -2 -2 1496.46 87.26
6 2 3 109.95 24.79
-6 2 -3 110.11 24.54
-6 -2 -3 90.28 23.1
-6 -2 -4 250.3 36.88
6 2 4 250.64 34.91
-6 2 -4 202.82 32
6 2 5 90.03 20.57
-6 -2 -5 121.05 25.46
-6 2 -5 65.78 18.71
6 2 6 42.19 14.43
-6 2 -6 47.62 18.28
-6 -2 -6 48.74 17.16
6 2 7 474.51 47.31
-6 2 -7 441.23 46.59
-6 -2 -7 458.81 49.47
6 2 8 13.91 9.73
-6 -2 -8 6.47 10.38
-6 2 -8 14.27 10.84
6 2 9 130.9 24.54
6 -2 9 138.09 13.99
-6 2 -9 158.5 26.96
-6 -2 -9 162.44 30.44
6 -2 10 9.07 4.35
-6 2 -10 -3.77 5
-6 -2 -10 -1.77 5.69
6 2 11 40.87 14.08
6 -2 11 19.06 6.18
-6 2 -11 12.6 11.13
-6 -2 -11 34.13 15.85
6 -2 12 37.86 8.26
6 2 12 29.71 12.18
6 2 12 34.78 13.99
-6 2 -12 33.64 13.65
-6 -2 -12 56.87 19.04
6 -2 13 11.28 4.87
6 2 13 5.19 6.66
6 2 13 11.48 8.96
6 -2 13 4.04 4.88
-6 2 -13 3.88 7.84
-6 -2 -13 5.96 9.74
6 2 14 31.17 14.34
6 -2 14 51.62 15.84
-6 2 -14 43.7 13.91
-6 -2 -14 53.02 18.05
6 2 15 4.61 7.99
6 -2 15 -8.91 8.14
6 2 15 0.73 6.68
-6 2 -15 3.81 7.18
-6 -2 -15 -1.47 9.52
6 2 16 132.02 24.43
6 -2 16 186.86 29.59
6 2 16 148.8 27.35
-6 2 -16 145.96 25.27
-6 -2 -16 138.79 28.37
6 2 17 244.65 34.69
6 -2 17 161.14 28.24
6 2 17 151.46 29.24
-6 2 -17 157.25 24.58
-6 -2 -17 161.89 30.94
6 2 18 189.16 31.12
6 2 18 149.7 28.4
6 -2 18 188.74 31.82
6 -2 18 222.34 28.89
-6 -2 -18 174.59 30.89
6 2 19 40.68 16.87
6 2 19 23.61 12.96
6 -2 19 31.64 13.16
6 -2 19 34.26 12.48
-6 -2 -19 46.92 17.91
6 2 20 156.32 30.4
6 2 20 197.4 33.61
6 -2 20 167.09 31.42
-6 -2 -20 178.31 30.29
6 2 21 68.06 20.61
6 -2 21 56.87 20.16
6 2 21 77.13 22.22
6 2 22 26.2 13
6 -2 22 32.72 16.36
6 2 22 28.51 16.41
6 2 23 49.15 18.18
6 -2 23 23.91 12.01
6 2 23 34.43 15.81
6 2 24 5.78 6.78
6 -2 24 2.81 8.09
6 2 24 1.53 6.96
6 2 25 6.88 9.35
6 -2 25 19.08 14.2
6 2 25 34.94 17.68
6 -2 26 -4.95 12.31
6 2 26 -1.13 8.81
6 -2 27 -9.48 7.51
6 2 27 27.36 13.31
6 -2 28 16.59 15.3
6 -3 -30 10.11 8.58
6 -3 -29 -18.57 12.88
6 -3 -28 179.54 36.12
6 3 -28 132.35 34.09
6 -3 -28 137.7 34.74
6 -3 -27 4.92 7.36
6 -3 -27 26.44 17.27
6 3 -27 25.49 17.53
6 -3 -26 156.19 32.84
6 3 -26 106.41 32.9
6 -3 -26 169.39 36.89
6 -3 -25 6.41 9.78
6 3 -25 12.57 12.21
6 -3 -25 -11.14 8.01
6 -3 -24 42.56 17.96
6 3 -24 95.5 27.28
6 -3 -24 43.23 23.21
6 -3 -23 -18.13 11.3
6 3 -23 18.31 12.75
6 -3 -23 0.55 11.49
6 -3 -22 33.17 13.37
6 3 -22 4.22 7.65
6 -3 -22 48.16 19.33
6 -3 -21 9.13 9.01
6 -3 -21 8.21 9.44
6 -3 -21 16.47 13.67
6 3 -21 9.24 11.36
6 -3 -20 20.66 10.38
-6 -3 20 7.95 11.18
6 -3 -20 19.18 12.28
6 3 -20 6.78 9.74
6 -3 -20 11.2 11.16
6 -3 -19 0.35 5.73
-6 -3 19 -11.16 10.59
6 -3 -19 5.64 8.72
6 3 -19 10.77 8.98
6 -3 -19 10.75 6.12
6 -3 -18 -1.72 7.78
-6 -3 18 -3.18 8.25
6 -3 -18 17.03 9.82
6 -3 -18 30.24 13.21
6 3 -18 9.49 9.18
6 -3 -17 2.24 5.33
-6 -3 17 -8.1 6.24
6 -3 -17 12.23 9.37
6 3 -17 1.46 7.04
6 -3 -16 49.5 17.08
-6 -3 16 38.28 15.31
6 -3 -16 51.5 15.64
6 -3 -16 55.54 16.58
6 3 -16 53.04 20.38
6 -3 -15 5.24 9.5
-6 -3 15 -4.3 6.6
6 -3 -15 8.57 8.82
6 -3 -15 -8.58 11.16
6 3 -15 -10.94 11.31
-6 -3 14 16.82 11.26
6 -3 -14 20.28 9.18
6 3 -14 21.77 14.3
6 -3 -14 10.86 13.01
-6 -3 13 1.57 7.92
6 3 -13 5.1 8.15
6 -3 -13 -0.06 6.49
-6 3 12 235.57 34.67
6 3 -12 236.55 36.62
-6 -3 12 270.97 38.5
6 -3 -12 238.22 36.41
-6 -3 11 37.94 17.19
-6 3 11 15.99 11.76
6 3 -11 8.15 10.72
6 -3 -11 36.14 16.54
-6 3 10 1569.35 88.79
-6 -3 10 1660.23 92.76
6 3 -10 1553.84 91.88
6 -3 -10 1533 87.99
-6 3 9 32.81 16.93
-6 -3 9 39.75 20.3
6 3 -9 28.89 19.07
6 -3 -9 15.61 12.51
-6 3 8 2194.09 106.48
-6 -3 8 2175.86 106.13
6 3 -8 1959.1 100.87
6 -3 -8 2204 102.93
-6 3 7 50.39 19.76
-6 -3 7 15.81 14.28
6 3 -7 37.97 17.68
6 -3 -7 27.07 15.51
-6 -3 6 836.45 64.84
-6 3 6 754.55 62.42
6 -3 -6 680.39 56.11
6 3 -6 673.11 57.28
-6 3 5 -1.19 7.16
6 3 -5 2.16 6.11
-6 -3 5 6.4 12.41
6 -3 -5 1.58 5.21
-6 3 4 48.52 14.69
6 3 -4 37.43 15.18
-6 -3 4 65.57 20.01
6 3 -4 29.42 12.73
6 -3 -4 53.53 17.42
-6 3 3 22.24 12.61
6 3 -3 52.39 16.77
6 3 -3 27.74 13.21
-6 -3 3 44.01 15.98
6 -3 -3 20.06 9.58
6 3 -2 81.3 21.96
6 3 -2 83.51 18.67
-6 -3 2 51.9 16.74
-6 3 2 66.75 20.86
-6 -3 2 68.86 7.78
6 -3 -2 68.52 17.57
6 3 -1 6.4 6.01
-6 -3 1 5.45 6.41
6 3 -1 -4.58 9.13
-6 3 1 -5.63 6.34
-6 -3 1 2.31 2.52
6 -3 -1 4.11 8.77
6 3 0 19.42 12.68
-6 -3 0 12.81 10.28
-6 -3 0 5.58 3.62
-6 3 0 4.36 8.26
6 3 1 40.65 15.05
-6 -3 -1 48.84 15.63
6 3 1 37 12.07
-6 -3 -1 53.69 10.66
-6 3 -1 71.39 21.28
-6 3 -2 58.92 19.39
-6 -3 -2 65.22 19.66
6 3 2 71.53 16.36
-6 3 -3 -0.98 7.41
-6 -3 -3 6.47 8.14
6 3 3 4.91 4.44
-6 3 -4 160.72 30.09
6 3 4 167.59 23.3
-6 -3 -4 210.12 33.46
-6 3 -5 54.73 17.75
-6 -3 -5 43.15 15.18
6 3 5 58.13 12.76
-6 3 -6 225.8 34.74
-6 -3 -6 236.96 35.58
6 3 6 214 24.55
-6 3 -7 32.54 14.01
-6 -3 -7 45.55 17.17
6 3 7 34.52 9.89
-6 3 -8 816.08 62.92
-6 -3 -8 866.56 67.27
6 3 8 901.48 46.02
-6 -3 -9 14.45 15.92
-6 3 -9 11.55 12.82
6 3 9 11.87 7.11
-6 3 -10 1883.67 93.94
-6 -3 -10 1968.82 103.29
6 3 10 1941.21 59.93
-6 -3 -11 39.16 18.57
-6 3 -11 50.25 18.42
6 3 11 22.48 6.79
6 3 12 643.39 53.35
-6 -3 -12 722.61 63.82
6 -3 12 686.42 55.1
6 -3 12 627.65 49.29
6 3 12 646 28.69
6 3 13 19.3 11.66
6 -3 13 17.61 8.93
6 -3 13 10.29 5.92
-6 -3 -13 5.14 10.57
6 3 14 20.75 12.77
6 -3 14 2.43 8.98
6 -3 14 10.64 5.51
-6 -3 -14 6.4 8.48
6 3 15 15.31 10.99
6 -3 15 19.06 10.47
6 3 15 52.25 17.07
6 -3 15 15.53 9.69
-6 -3 -15 12.62 9.47
6 3 16 21.07 11.88
6 -3 16 -2.11 5.31
6 3 16 3.16 7.34
6 -3 16 7.5 6.43
-6 -3 -16 12 10.6
6 3 17 16.91 13.99
6 3 17 9.65 9.16
6 -3 17 0.8 5.68
6 -3 17 7.49 7.12
-6 -3 -17 -8.11 7.52
6 3 18 132.81 28.39
6 3 18 98.89 23.79
6 -3 18 100.71 23.51
6 -3 18 115.88 20.98
-6 -3 -18 114.19 27.73
6 3 19 -0.56 6.47
6 3 19 -1.75 6.89
6 -3 19 16 10.71
6 -3 19 6.28 5.14
-6 -3 -19 18.16 10.36
6 3 20 18.26 13.34
6 3 20 7.95 6.26
6 -3 20 12.8 10.56
-6 -3 -20 -2.02 8.66
6 3 21 -1.5 6.16
-6 3 -21 20.81 13.77
6 -3 21 0.18 8.59
6 3 21 11.33 12.54
6 3 22 15.26 9.13
-6 3 -22 42.54 19.13
6 -3 22 27.57 13.46
6 3 22 41.44 20.77
6 3 23 12.24 11.36
-6 3 -23 47 20.63
6 -3 23 25.25 13.74
6 3 23 37.67 18.62
-6 3 -24 13.38 14.68
6 -3 24 -0.59 7.12
6 3 24 28.11 16.92
6 3 25 -0.64 11.02
-6 3 -25 0.31 9.09
6 -3 25 9.07 14.57
6 3 25 15.04 10.06
6 3 26 16.35 16.44
-6 3 -26 12.03 10.12
6 -3 26 22.82 16.31
6 3 26 13.08 13.05
6 -3 27 4.23 8.9
6 -4 -28 -15.58 10.18
6 -4 -27 -2.24 7.98
6 -4 -26 25.71 17.65
6 4 -26 2.49 9.12
6 -4 -26 4.75 11.49
6 -4 -25 2.64 8.49
6 4 -25 -10.38 13.51
6 -4 -25 3.74 11.06
6 -4 -24 -10.17 10.12
6 4 -24 -0.5 7.55
6 -4 -24 15.35 13.35
6 -4 -23 30.31 16.95
6 4 -23 24.81 13.12
6 -4 -23 21.77 15.97
6 -4 -22 38.8 17.12
6 4 -22 44.42 21.72
6 -4 -22 15.23 12.85
6 -4 -21 184.92 30.04
6 -4 -21 128.35 28.91
6 4 -21 123.19 32.44
6 -4 -21 153.09 37.53
6 -4 -20 60.73 18.83
-6 -4 20 95.88 25.5
6 -4 -20 41.95 16.88
6 4 -20 77.83 25.85
6 -4 -20 83.98 27.37
6 -4 -19 178.17 31.09
-6 -4 19 177.79 33.18
6 -4 -19 110.85 27.21
6 4 -19 122.6 31.82
6 -4 -19 161.32 35.3
6 -4 -18 198.3 32.43
-6 -4 18 217.46 37.1
6 -4 -18 226.13 36.75
6 4 -18 207.7 40.24
6 -4 -18 248.81 42.4
-6 -4 17 31.87 15.7
6 -4 -17 25.47 14.09
6 -4 -17 10.23 9.31
6 4 -17 26.88 16.76
6 -4 -17 -0.63 6.9
6 -4 -16 55.09 18.46
-6 -4 16 63.27 21.59
6 4 -16 57.81 24.56
6 -4 -16 67.1 20.65
6 -4 -15 -4.89 9.26
-6 -4 15 5.91 9.84
6 4 -15 -3.19 12.93
6 -4 -15 -3.26 6.61
6 -4 -14 4.92 8.57
-6 -4 14 23.63 13.34
6 4 -14 3.89 7.32
6 -4 -14 4.15 11.66
6 -4 -13 28.67 14.64
-6 -4 13 6.02 6.28
6 -4 -13 7.95 10.38
6 4 -13 18.98 14.5
6 -4 -12 0.85 6.01
-6 -4 12 -3.27 6.69
6 4 -12 6.24 12.51
6 -4 -12 1.77 7.12
6 -4 -11 51.73 17.57
-6 -4 11 49.75 18.58
6 4 -11 50.61 17.63
6 -4 -11 56.81 19.05
6 -4 -10 13.92 12.68
-6 -4 10 18.71 11.19
6 4 -10 27.56 14.75
6 -4 -10 11.72 10.77
6 -4 -9 28.87 15.16
-6 -4 9 31.27 15.75
6 4 -9 12.69 8.19
6 -4 -9 38.86 14.22
6 -4 -8 146.29 28.19
-6 -4 8 117.22 26.37
6 4 -8 130.09 27.56
6 -4 -8 139.11 27.24
6 -4 -7 61.65 20.1
-6 -4 7 53.05 17.76
6 4 -7 47.44 16.7
6 -4 -7 47.86 17.57
6 -4 -6 331.59 42.6
-6 -4 6 278.86 39.28
6 4 -6 275.09 38.26
6 -4 -6 278.32 37.2
-6 -4 5 30.62 16.28
6 -4 -5 89.3 22.73
6 -4 -5 26.33 9.32
6 4 -5 52.13 18.4
6 -4 -5 65.34 18.23
6 -4 -4 159.43 23.3
-6 -4 4 227.43 36.45
6 -4 -4 201.42 33.91
6 -4 -4 173.97 21.58
6 4 -4 157.05 27.46
6 -4 -4 200.32 31
-6 -4 3 280.21 40.7
6 -4 -3 320.75 30.53
6 -4 -3 320.52 41.95
6 -4 -3 306.67 29.11
6 -4 -3 315.68 38.42
6 4 -3 381.32 42.47
-6 -4 2 245.38 36.47
6 -4 -2 221.47 24.04
6 -4 -2 300.65 40.91
6 -4 -2 238.32 33.2
6 4 -2 266.21 34.85
-6 -4 1 519.54 53.09
6 -4 -1 488.43 33.2
6 -4 -1 532.61 53.29
-6 -4 1 484.34 27.6
6 -4 -1 498.17 46.82
6 4 -1 540.94 48.51
-6 -4 0 801.31 65.19
6 -4 0 753 37.78
6 -4 0 803.05 65.63
-6 -4 0 820.7 38.72
6 -4 0 764.04 57.06
6 4 0 783.74 56.17
6 -4 1 87.95 11.7
-6 -4 -1 130.66 27.28
6 -4 1 132.37 27.41
-6 -4 -1 126.34 16.99
6 4 1 127.34 23.05
6 -4 2 421.02 22.07
-6 -4 -2 578 55.96
6 -4 2 497.81 51.27
-6 -4 -2 494.36 34.76
6 4 2 531.66 44.35
-6 -4 -3 -0.29 6.76
6 -4 3 2.06 2.19
6 -4 3 17.36 11.5
-6 -4 -3 8.1 7.08
6 4 3 6.76 7.54
-6 -4 -4 4.35 9.14
6 -4 4 6.8 12.65
-6 -4 -4 1.99 3.46
6 4 4 17.84 9.06
-6 -4 -5 -0.72 6.73
6 -4 5 3.22 7.8
-6 -4 -5 19.18 8.12
6 4 5 15.15 7.14
-6 -4 -6 16.96 12.05
6 -4 6 -2.23 7.24
-6 -4 -6 12.68 9.63
6 4 6 5.61 3.5
6 -4 7 239.3 35.13
-6 -4 -7 210.37 34.07
6 4 7 258.9 26.23
6 -4 8 9.28 9.78
-6 -4 -8 15.11 13.4
6 4 8 22.53 8.67
6 -4 9 129.46 25.92
-6 -4 -9 108.56 25.51
6 4 9 82.29 13.75
-6 -4 -10 31.32 14.34
6 -4 10 31.17 15.05
6 -4 10 36.61 12.54
6 4 10 31.36 8.36
-6 -4 -11 13.3 15.41
6 -4 11 27.31 13.01
6 -4 11 6.9 7.21
6 4 11 7.35 3.23
6 4 12 367.79 42.8
-6 -4 -12 305.04 41.79
6 -4 12 272.67 32.24
6 -4 12 319.44 39.63
-6 -4 -13 9.53 9.46
6 4 13 5.37 6.13
6 -4 13 3.23 8.34
6 -4 13 -5.39 5.41
-6 -4 -14 129.53 28.42
6 4 14 92.52 22.15
6 4 14 100.57 22.35
6 -4 14 115.71 22.58
6 -4 14 98.39 21.28
6 4 15 52.63 18.1
6 4 15 72.33 18.35
6 -4 15 64.56 17.58
6 -4 15 64.94 18.14
-6 -4 -15 66.61 21.18
6 4 16 48.4 17.35
6 4 16 43.86 16.24
6 -4 16 21.75 12.05
6 -4 16 14.64 10.38
-6 -4 -16 12.91 7.96
6 4 17 98.88 25.79
6 4 17 99.69 24.88
6 -4 17 80.91 21.25
6 -4 17 116.99 22.97
-6 -4 -17 109.91 25.58
6 4 18 79.93 22.91
6 4 18 74.87 19.35
-6 4 -18 104.92 26.96
6 -4 18 86.65 21.41
-6 -4 -18 102.48 27.14
6 -4 18 130.25 24.29
6 4 19 30.21 14.81
6 4 19 34.03 14.34
-6 4 -19 60.46 22.03
6 -4 19 29.53 17.26
6 -4 19 50.73 16.36
-6 -4 -19 16.98 14.05
6 4 20 81.91 24.66
-6 4 -20 79.87 23.91
6 -4 20 98.65 24.28
6 4 20 92.06 24.13
-6 -4 -20 83.42 23.87
6 4 21 9.69 11.71
-6 4 -21 12.39 11.57
6 -4 21 -7.38 6.48
6 4 21 2.76 6.55
6 4 22 2.16 8.08
6 -4 22 -4.16 10.88
6 4 22 -6.15 7.85
6 4 23 -8.14 9.79
6 -4 23 3.21 6.87
6 4 23 -9.43 8.32
6 4 24 0.17 10.06
-6 4 -24 30.3 17.73
6 -4 24 -8.22 10.53
6 4 24 36.42 17.62
6 4 25 -4.37 10.75
-6 4 -25 27.29 16
6 -4 25 -12.16 12.81
6 4 25 14.63 12.53
6 -4 26 0.3 7.72
6 4 26 19.29 16.16
6 -4 27 24.19 14
6 -5 -26 12.74 11.73
6 -5 -25 -0.18 10.37
6 -5 -24 -6.06 9
6 -5 -23 8 10.8
6 5 -23 -1.67 8.07
6 -5 -23 15.24 14.6
6 -5 -22 -4.1 13.8
6 5 -22 25.67 22.36
6 -5 -22 -15.74 13.63
6 -5 -21 2.83 8.54
6 -5 -21 3.22 8.53
6 5 -21 21.44 15.04
6 -5 -21 -4.45 9.8
6 -5 -20 6.99 9.03
6 -5 -20 36.59 15.59
6 5 -20 8.07 9.43
6 -5 -20 26.8 16.3
-6 -5 19 37 14.6
6 -5 -19 -4.69 6.69
6 -5 -19 28.52 16
6 5 -19 30.26 17.34
6 -5 -19 -0.75 7.74
-6 -5 18 -0.25 7.7
6 -5 -18 4.32 7.95
6 5 -18 5.74 12
6 -5 -18 -8.72 6.94
6 -5 -17 16.89 10.09
-6 -5 17 2.42 14.54
6 5 -17 8.87 14.82
6 -5 -17 3.2 9
6 -5 -16 33.93 15.19
-6 -5 16 52.37 19.93
6 5 -16 54.56 21.71
6 -5 -16 54.91 21.12
6 -5 -15 11.13 10.06
-6 -5 15 23.76 14.33
6 5 -15 -6.16 12.9
6 -5 -15 28.07 17.52
6 -5 -14 29.47 16.32
-6 -5 14 67.28 22.23
6 5 -14 81.02 23.55
6 -5 -14 38.36 15.95
6 -5 -13 46.32 18.32
-6 -5 13 33.18 17.52
6 5 -13 53.52 21.8
6 -5 -13 50.49 19.7
6 -5 -12 20.27 12.24
-6 -5 12 18.53 13.78
6 -5 -12 17.17 13.33
6 5 -12 4.72 10.85
6 -5 -11 314.9 43.6
-6 -5 11 224.4 38.55
6 -5 -11 272.6 41.52
6 5 -11 247.37 39.96
6 -5 -10 19.34 11.94
-6 -5 10 20.24 14.76
6 -5 -10 7.51 10.6
6 5 -10 7.67 11.42
6 -5 -9 90.4 24.39
-6 -5 9 109.83 26.99
6 5 -9 70.68 23.11
6 -5 -9 112.74 27.18
6 -5 -8 51.6 18.62
-6 -5 8 70.97 22.08
6 5 -8 45.16 20.62
6 -5 -8 30.31 14.6
6 -5 -7 -1.28 7.46
-6 -5 7 -7.02 6.08
6 5 -7 11.92 11.03
6 -5 -7 2.09 9.8
6 -5 -6 62.06 19.6
-6 -5 6 39.83 16.64
6 -5 -6 46.36 17.31
6 5 -6 87.16 23.17
6 -5 -5 21.31 15.3
-6 -5 5 23.36 13.3
6 -5 -5 29.6 13.41
6 5 -5 60.17 18.63
6 -5 -4 67.19 22.65
-6 -5 4 38.21 15.44
6 -5 -4 31.34 13.81
6 5 -4 45.79 16.94
-6 -5 3 373.09 47.17
6 -5 -3 237.41 25.16
6 -5 -3 304.15 43.05
6 -5 -3 290.29 38.59
6 5 -3 323.33 40.62
6 -5 -2 22.87 12.77
-6 -5 2 21.22 14.32
6 -5 -2 11.97 5.74
6 -5 -2 17.39 10.5
6 5 -2 40.06 16.81
6 -5 -1 186.26 33.72
-6 -5 1 171.1 33.56
6 -5 -1 122.82 15.57
6 -5 -1 182.11 29.49
6 5 -1 165.79 27.72
6 -5 0 51.98 8.83
-6 -5 0 96.69 24.17
6 -5 0 88.9 22.59
-6 -5 0 72.88 12.94
6 -5 0 77.02 20.03
6 5 0 61.45 16.88
-6 -5 -1 27.58 14.67
6 -5 1 38.23 20.08
-6 -5 -1 17.1 7.56
6 -5 1 26.33 10.97
6 5 1 19.82 11.51
-6 -5 -2 341.39 45.93
6 -5 2 349.05 45.77
-6 -5 -2 387.02 33.32
6 5 2 381.86 38.78
-6 -5 -3 36 15.92
6 -5 3 32.17 20.05
-6 -5 -3 13.05 7.07
6 5 3 20.71 11.6
-6 -5 -4 330.93 44.7
6 -5 4 312.44 42.66
-6 -5 -4 280.08 30.92
6 5 4 297.11 32.48
-6 -5 -5 20.44 12.64
6 -5 5 9.81 10.3
-6 -5 -5 13.64 6.7
6 5 5 23.48 10.78
6 -5 6 63.13 19.21
-6 -5 -6 74.35 18.25
6 5 6 74.18 14.95
-6 -5 -7 127.46 28.61
6 -5 7 118.25 25.17
6 -5 7 172.08 22.63
-6 -5 -7 135.69 25.33
6 5 7 122.38 18.83
-6 -5 -8 2.41 13.35
6 -5 8 31.72 14.27
6 -5 8 3.09 5.27
-6 -5 -8 10.19 10.03
6 5 8 17.96 8.59
-6 -5 -9 50.34 19.8
6 -5 9 86.21 21.93
6 -5 9 117.34 19.46
6 5 9 103.12 16.07
-6 -5 -10 10.95 12.46
6 -5 10 3.17 5.97
-6 -5 -10 14.21 11.31
6 -5 10 20.6 13.47
-6 -5 -11 -3.13 10.24
6 5 11 -2.02 5.63
-6 -5 -11 -5.59 9.41
6 -5 11 0.07 4.52
6 -5 11 -1.8 8.91
-6 -5 -12 78.16 24.55
6 5 12 92.22 24.24
-6 -5 -12 69.31 20.96
6 -5 12 66.28 16.47
6 -5 12 81.76 22.7
-6 -5 -13 11.22 11.11
6 5 13 11.16 10.48
-6 -5 -13 11.09 8.89
6 5 13 2.07 5.47
6 -5 13 23.43 11.79
6 -5 13 -6.65 10.64
6 5 14 55 20.78
-6 -5 -14 47.46 18.91
6 5 14 44.17 16.83
-6 -5 -14 46.5 18.85
6 -5 14 49.11 15.72
6 -5 14 72.37 21.2
-6 -5 -15 29.56 15.42
6 5 15 72.09 22.24
6 5 15 73.98 19.71
-6 -5 -15 79.95 27.55
6 -5 15 97.03 22.75
6 -5 15 42.92 15.82
-6 -5 -16 39.1 19.24
6 5 16 41.24 16.82
6 5 16 48.65 15.54
-6 -5 -16 66.82 24.57
6 -5 16 40.77 13.91
6 -5 16 60.8 19.33
6 5 17 174.34 34.47
-6 -5 -17 124.13 29.38
6 5 17 139.13 28.5
-6 -5 -17 130.24 33.06
6 -5 17 119.73 24.78
6 -5 17 92.24 22.55
-6 -5 -18 84.96 26.7
6 5 18 83.81 24.32
6 5 18 76.79 21.4
-6 -5 -18 38.5 24.35
-6 5 -18 55.42 21.7
6 -5 18 33.6 12.56
6 -5 18 78.5 21.39
6 5 19 21.88 15.66
-6 -5 -19 43.45 21.98
-6 5 -19 26.75 15.12
6 -5 19 12.49 12.84
6 5 19 5.96 7.56
-6 -5 -19 5.01 8.06
6 5 20 161.8 35.45
-6 -5 -20 166.91 40.74
-6 5 -20 162.35 34.65
6 -5 20 183.07 32.8
6 5 20 172.96 32.99
-6 -5 -20 120.28 29.34
6 5 21 5.49 9.83
-6 -5 -21 22.18 16.6
-6 5 -21 29.13 19.19
6 5 21 -2.83 7.28
6 5 22 107.9 29.44
-6 -5 -22 120.31 36.61
-6 5 -22 103.71 29
6 -5 22 118.43 28.39
6 5 22 112.01 26.94
6 5 23 2.53 12.61
-6 -5 -23 13.79 15.52
-6 5 -23 37.65 23
6 -5 23 -3.31 7.6
6 5 23 -1.7 7.41
6 -5 24 24.54 13.34
6 5 24 16.25 9.67
6 -5 25 4.17 10.79
6 5 25 -2.87 7.69
6 -5 26 -19.34 13.65
6 -6 -20 7.75 6.75
6 6 -20 37.15 20.89
6 -6 -20 10.4 13.48
6 -6 -19 16.87 13.17
-6 -6 19 9.13 13.88
6 6 -19 7.82 14.83
6 -6 -19 11.96 13.8
6 -6 -18 26.05 13.33
-6 -6 18 29.39 17.01
6 6 -18 48.66 20.93
6 -6 -18 32.74 21.02
6 -6 -17 33.08 14.94
-6 -6 17 18.55 14.62
6 6 -17 34.26 19.46
6 -6 -17 34.2 18.38
6 -6 -16 5.26 7.02
-6 -6 16 11.75 13.27
6 6 -16 25.11 16.6
6 -6 -16 18.16 10.63
6 -6 -15 -11.34 8.04
-6 -6 15 8.07 10.58
6 6 -15 8.9 10.34
6 -6 -15 16.74 13.46
6 -6 -14 9.17 13.38
-6 -6 14 42.16 18.61
6 6 -14 3.29 11.43
6 -6 -14 21.15 13.49
6 -6 -13 61.99 20.75
-6 -6 13 50.25 20.79
6 6 -13 41.8 20.58
6 -6 -13 41.72 20.6
6 -6 -12 -7.61 9.36
-6 -6 12 15.73 13.98
6 6 -12 29.77 16.61
6 -6 -12 21.69 13.78
6 -6 -11 56.78 20
-6 -6 11 9.32 12.66
6 6 -11 11.56 8.65
6 -6 -11 51.69 19.99
6 -6 -10 -13.28 12.66
-6 -6 10 -4.64 8.66
6 6 -10 23.74 16.18
6 -6 -10 20.12 16.02
6 -6 -9 9.44 11.19
-6 -6 9 -6.65 8.27
6 6 -9 8.91 12.32
6 -6 -9 -5.53 7.98
6 -6 -8 25.6 14.96
-6 -6 8 15.97 13.78
6 6 -8 36.08 16.37
6 -6 -8 2.99 6.59
6 -6 -7 4.53 14.2
-6 -6 7 9.77 8.85
6 6 -7 17.11 12.82
6 -6 -7 13.63 14.89
6 -6 -6 28.06 16.44
-6 -6 6 22.37 11.98
6 6 -6 18.31 12.29
6 -6 -6 36.56 15.62
6 -6 -5 33.84 16.08
-6 -6 5 60.05 21.51
6 6 -5 61.15 19.8
6 -6 -5 67.44 21.69
6 -6 -4 69.76 25.46
-6 -6 4 73.62 23.76
6 6 -4 44.37 18.75
6 -6 -4 49.23 18.79
6 -6 -3 23.77 16.49
6 6 -3 41.2 15.86
6 -6 -3 49.53 17.35
6 -6 -2 6.93 7.97
-6 -6 2 -1.66 10.47
6 6 -2 -1.9 6.12
6 -6 -2 10.45 8.94
6 -6 -1 -4.66 6.45
-6 -6 1 -7.54 8.64
6 6 -1 -9.17 10.47
6 -6 -1 -2.21 8.48
6 -6 0 122.45 29.89
-6 -6 0 127.9 29.4
6 6 0 179.21 29.47
6 -6 0 174.56 30.71
6 -6 1 5.25 6.67
-6 -6 -1 17.55 13.56
6 6 1 10.02 6.14
6 -6 1 20.56 11.08
-6 -6 -2 174.78 35.28
6 -6 2 152.89 31.65
-6 -6 -2 137.84 21.77
6 6 2 110.29 22.63
-6 -6 -3 7.29 9.7
6 -6 3 4.24 10.68
-6 -6 -3 13.36 8.41
6 6 3 10.83 9.41
-6 -6 -4 -4.51 10.52
6 -6 4 7.68 8.08
-6 -6 -4 21.47 11.05
6 6 4 24.45 12.37
-6 -6 -5 29.47 17.38
6 -6 5 51.86 18.87
-6 -6 -5 54.14 16
6 6 5 33.24 11.06
-6 -6 -6 16.75 14.97
6 -6 6 16.05 13.66
-6 -6 -6 10.95 9.21
6 6 6 21.24 9.52
-6 -6 -7 156.07 33.14
6 -6 7 146.4 33.54
-6 -6 -7 94.05 21.74
6 6 7 103.55 18.82
-6 -6 -8 94.99 21.64
6 -6 8 88.69 24.13
-6 -6 -9 24.58 15.77
-6 -6 -9 13.77 10.78
6 -6 9 11.31 13.54
6 6 10 193.11 34.32
-6 -6 -10 199.72 38.73
-6 -6 -10 158.5 31.11
6 -6 10 168.23 32.84
6 6 11 11.78 11.91
-6 -6 -11 1.15 6.52
-6 -6 -11 16.31 12.18
6 -6 11 2.77 11.58
-6 -6 -12 161.84 35.76
6 6 12 99.89 25.24
6 6 12 165.7 27.74
-6 -6 -12 87.45 24.89
6 -6 12 151.72 29.92
-6 -6 -13 42.82 19.71
6 6 13 32.9 16.43
6 6 13 37.67 13.02
-6 -6 -13 40.69 20.06
6 -6 13 33.65 14.55
-6 -6 -14 41.09 19.07
6 6 14 47.26 18.85
6 6 14 55.79 17.42
-6 -6 -14 47.67 20.58
6 -6 14 58.82 18.34
-6 -6 -15 39.79 19.22
6 6 15 16.89 11.59
6 6 15 35.56 13.53
-6 -6 -15 6.81 8.94
6 -6 15 31.95 13.49
-6 -6 -16 34.97 17.64
6 6 16 37.44 18.66
6 6 16 37.4 15.71
-6 -6 -16 -19.72 12.3
6 -6 16 26.64 13
-6 -6 -17 -3.45 7.27
6 6 17 -2.15 6.19
-6 -6 -17 0.47 14.18
6 6 17 -3.28 6.12
6 -6 17 3.16 7.23
-6 -6 -18 11.11 15.14
6 6 18 10.99 10.01
6 6 18 -0.67 8.64
-6 -6 -18 12.9 14.58
6 -6 18 0.98 9.04
-6 -6 -19 9.11 8.94
6 6 19 -4.95 9.32
-6 6 -19 2.82 11.32
6 6 19 8.43 8.08
-6 -6 -19 -6.31 17.79
-6 -6 -20 49.08 23.11
-6 6 -20 57.98 23.45
6 6 20 55.04 21.96
-6 -6 -21 -11.65 14.61
-6 6 -21 8.62 11.4
6 6 21 2.69 7.24
-6 6 -22 12.88 11.07
6 6 22 28.64 16.51
6 6 23 -8.71 12.65
6 6 24 7.36 7.13
6 -7 -19 -1.58 13.1
6 -7 -18 -7.08 10.2
-6 -7 18 -35.19 18.02
6 -7 -17 7.44 11.14
-6 -7 17 -4.64 11.23
6 -7 -17 8.36 9.93
6 -7 -16 18.49 14.53
-6 -7 16 23.55 17.44
6 -7 -16 15.65 13.47
6 7 -16 6.72 9.2
6 -7 -15 40.44 16.52
-6 -7 15 16.94 12.89
6 -7 -15 23.42 18.84
6 7 -15 9.69 14.63
6 -7 -14 2.84 10.95
-6 -7 14 -9.86 10.28
6 -7 -14 -4.17 7.11
6 7 -14 -1.71 17.41
6 -7 -13 85.18 26.59
-6 -7 13 92.72 28.53
6 -7 -13 92.55 28.63
6 7 -13 69.95 26.07
6 -7 -12 37.09 19.38
-6 -7 12 32.63 15.29
6 -7 -12 32.26 21.11
6 7 -12 5.92 9.32
6 -7 -11 98.07 28.29
-6 -7 11 116.77 32.15
6 -7 -11 145.04 33.49
6 7 -11 107.03 30.74
6 -7 -10 18.67 15.76
-6 -7 10 -2.19 6.85
6 -7 -10 -3.62 7.37
6 7 -10 1.98 9.78
6 -7 -9 8.62 12.22
-6 -7 9 27.08 15.05
6 -7 -9 22.66 14.77
6 7 -9 58.68 21.44
6 -7 -8 -3.91 9.84
-6 -7 8 48.16 20.44
6 -7 -8 -6.79 9.82
6 7 -8 34.64 16.75
6 -7 -7 -8.92 10.82
-6 -7 7 11.4 11.13
6 -7 -7 -7.09 8.64
6 7 -7 -0.02 9.59
6 -7 -6 74.49 26.84
-6 -7 6 78.71 25.03
6 -7 -6 78.54 22.16
6 7 -6 47.93 19.11
6 -7 -5 25.54 16.33
-6 -7 5 12.57 16.59
6 -7 -5 15.06 14.03
6 7 -5 14.5 11.88
6 -7 -4 52.87 20.72
-6 -7 4 56.78 23.75
6 -7 -4 33.17 15.74
6 7 -4 60.5 20.82
6 -7 -3 1.98 10.01
-6 -7 3 -8.42 9.37
6 -7 -3 0.4 7.98
6 7 -3 1.11 6.17
-6 -7 2 3.12 10.11
6 -7 -2 13.76 11.22
6 7 -2 -6.32 7.91
6 -7 -1 1.23 5.64
6 7 -1 6.58 8.74
6 -7 0 0.6 10.72
6 -7 0 20.56 13.68
6 7 0 6.02 11.38
6 -7 1 25.71 15.84
6 7 1 5.46 9.08
6 -7 1 -3.57 8.07
6 -7 2 -2.44 8.34
6 7 2 23.44 12.3
6 -7 3 17.93 13.71
-6 -7 -3 5.64 12.13
6 7 3 20.43 9.6
-6 -7 -4 32.48 17.67
6 -7 4 5.07 14.58
-6 -7 -4 8.36 7.01
6 7 4 13.1 8.62
-6 -7 -5 59.94 22.62
6 -7 5 65.17 22.35
-6 -7 -5 54.44 16.4
6 7 5 41.78 15.27
-6 -7 -6 48.84 21.61
-6 -7 -6 52.89 17.62
6 -7 6 12.81 8.33
-6 -7 -7 59.76 22.96
-6 -7 -7 22.27 12.32
6 -7 7 66.01 21.63
-6 -7 -8 21.24 16.1
6 7 8 11.99 11.46
-6 -7 -8 28.4 14.09
6 -7 8 33.29 18.66
-6 -7 -9 -8.32 8
6 7 9 33.52 16.13
-6 -7 -9 28.16 13.3
6 -7 9 18.99 13.58
-6 -7 -10 0.11 10.68
6 7 10 -22.67 13.58
6 7 10 -5.4 6.24
-6 -7 -10 2.42 8.29
6 -7 10 7.73 11.64
-6 -7 -11 3.11 10.34
6 7 11 -2.09 13.92
6 7 11 -6.11 9.43
-6 -7 -11 -13.53 13.59
6 -7 11 -2.75 9.98
-6 -7 -12 1.59 11.97
6 7 12 -5.74 11.23
6 7 12 1.31 7.31
-6 -7 -12 3.16 9.04
6 -7 12 -5.04 13.81
6 7 13 5.99 11.39
6 7 13 4.64 4.96
-6 -7 -13 26.97 15.03
6 -7 13 10.21 7.5
6 7 14 8.59 10.63
-6 -7 -14 -2.91 12.98
6 7 14 17.98 9.93
-6 -7 -14 7.85 11.17
6 -7 14 28.78 14.91
-6 -7 -15 7.49 9.92
6 7 15 27.69 15.34
-6 -7 -15 21.89 17.31
6 7 15 6.01 6.03
6 -7 15 10.74 9.24
-6 -7 -16 23.13 15.54
-6 -7 -16 5.52 9.89
6 -7 16 4.01 7.62
-6 -7 -17 1.81 13.24
-6 -7 -17 -9.55 11.82
6 -7 17 -6.22 12.48
-6 -7 -18 55.13 26.43
-6 -7 -18 28.04 17.77
-6 -7 -19 44.11 23.5
-6 -8 17 5.17 12.54
-6 -8 16 80.77 29.87
6 -8 -15 12.1 14.54
-6 -8 15 -5.72 11.55
6 -8 -14 36.57 19
-6 -8 14 57.51 26.09
6 -8 -13 10.63 11.56
-6 -8 13 0.6 8.29
6 -8 -13 0.95 11.41
6 -8 -12 25.63 17.12
-6 -8 12 25.2 20.49
6 8 -12 -4.84 14.2
6 -8 -12 25.75 16.93
6 -8 -11 2.76 11.53
-6 -8 11 -27.37 17.02
6 8 -11 2.32 9.22
6 -8 -11 -9.73 11.23
6 -8 -10 7.84 7.45
-6 -8 10 -20.82 15.01
6 8 -10 12.96 11.94
6 -8 -10 -13.36 7.91
6 -8 -9 9.32 15.57
-6 -8 9 15.77 13.66
6 8 -9 -0.54 9.55
6 -8 -9 11.51 16.31
6 -8 -8 5.13 10.69
-6 -8 8 28.22 17.26
6 8 -8 7.38 11.47
6 -8 -8 -11.59 15.66
6 -8 -7 -7.93 16.99
-6 -8 7 1.98 11.85
6 8 -7 0.34 12.31
6 -8 -7 -6.97 10.08
6 -8 -6 6.71 8.71
-6 -8 6 -14.53 14.75
6 8 -6 -4.86 10.74
6 -8 -6 3.74 6.59
6 -8 -5 3.59 9.61
6 8 -5 6.98 10.11
6 -8 -5 19.67 17.54
6 8 -4 22.92 12.6
6 -8 -4 26.8 14.9
6 -8 -3 16.68 12.86
6 8 -3 34.33 15
6 -8 -3 45.07 18.6
6 -8 -2 45.45 22.21
6 8 -2 73.35 22.24
6 -8 -2 85.77 24.09
6 -8 -1 0.26 8.08
6 8 -1 26.39 16.37
6 -8 -1 37.11 16.83
6 -8 0 109.23 30.2
6 8 0 140.14 28.97
6 -8 0 91.66 24.2
6 -8 1 36.9 19.62
6 8 1 13.5 9.82
6 -8 1 11.48 12.81
6 -8 2 127.89 33.47
6 8 2 85.73 23.47
6 -8 3 22.74 15.77
6 8 3 14.95 13.82
6 -8 4 61.33 25.94
6 -8 5 7.3 10.64
6 -8 6 -2.61 11.17
-6 -8 -7 27.93 18.8
6 8 7 3.65 12.27
6 -8 7 23.18 17.96
6 8 8 -2.64 6.99
6 -8 8 -6.86 8.8
-6 -8 -9 4.18 9.24
6 8 9 -5.75 11.29
6 -8 9 20.08 14.36
-6 -8 -10 5.89 9.67
6 8 10 -4.65 10.86
6 -8 10 11.54 11.72
-6 -8 -11 -17.42 14.47
-6 -8 -11 5.07 9.51
6 -8 11 -0.44 7.08
-6 -8 -12 -11.49 12.76
-6 -8 -12 12.74 14.07
6 -8 12 10.27 13.75
-6 -8 -13 2.24 12.8
6 -8 13 17.81 7.94
-6 -8 -14 18.16 15.1
-6 -8 -14 -15.87 16.2
6 -8 14 11.83 9.2
-6 -8 -15 2.04 8.37
6 -8 15 -16.27 18.36
-6 -8 -15 0.74 7.84
6 -8 16 31.01 19.79
-6 -8 -16 45.71 23.84
6 -9 -9 21.61 19.51
6 -9 -8 89.15 28.12
6 -9 -7 28.17 17.02
6 9 -6 71.51 25.22
6 -9 -6 39.62 20.15
6 9 -5 17.73 12.73
6 -9 -5 7.36 15.45
6 9 -4 19.4 14.26
6 9 -3 16.62 14.46
6 9 -2 24.5 18.7
6 9 -1 20.72 14.23
6 9 0 -1.05 6.53
7 0 -31 -14.98 12.79
7 0 -30 5.73 11.48
7 0 -29 -15.68 12.48
7 0 -29 30.75 16.2
7 0 -28 -6.7 11.23
7 0 -28 21.95 15.03
7 0 -27 38.86 18.4
7 0 -27 8.51 7.24
7 0 -26 23.03 16.25
7 0 -26 15.03 16.1
7 0 -25 154.03 34.56
7 0 -25 254.95 42.2
7 0 -24 41.52 17.75
7 0 -23 538.3 59.81
7 0 -22 19.81 13.14
7 0 -22 25.31 17.24
-7 0 21 319.7 39.68
7 0 -21 418.89 45.54
7 0 -21 398.6 49.42
7 0 -20 0.97 5.28
-7 0 20 9.87 7.62
7 0 -20 5.72 4.98
7 0 -20 22.48 17.81
7 0 -19 65.7 19.24
-7 0 19 39.9 16.26
7 0 -19 43.19 11.34
7 0 -19 60.28 19.08
-7 0 18 15.41 10.35
7 0 -18 -0.07 3.64
7 0 -18 3.12 6.81
-7 0 17 143.42 28.17
7 0 -17 148.01 29.99
7 0 -17 99.03 24.49
-7 0 16 7.53 8.37
7 0 -16 13.28 7.71
-7 0 15 118.68 27.13
7 0 -15 72.78 20.49
-7 0 14 20.7 12.98
7 0 -14 16.45 12.37
-7 0 13 71.29 21.21
7 0 -13 32.9 14.22
-7 0 12 8.96 10.3
7 0 -12 4.6 8.81
-7 0 11 45.9 19.39
-7 0 10 4.48 9.96
-7 0 9 67.53 23.5
-7 0 8 3.21 3.44
-7 0 8 13.7 14.36
-7 0 7 1032.18 80.67
-7 0 7 840.31 36.85
-7 0 6 -1.7 2.58
-7 0 6 14.29 17.33
-7 0 5 2539.04 128.92
-7 0 5 2508.05 63.82
-7 0 4 0.43 4.22
-7 0 4 56.06 25.28
-7 0 3 2182.29 118.98
-7 0 2 19.07 16.81
-7 0 1 219.2 38.83
-7 0 0 4.45 10.72
-7 0 -1 41.23 18
-7 0 -2 7.36 14
-7 0 -3 592.39 62.11
-7 0 -4 6.16 12.14
-7 0 -5 325.03 46.37
-7 0 -6 -2.85 9.14
-7 0 -7 52.01 21.71
-7 0 -8 7.34 11.77
-7 0 -9 251.87 39.41
-7 0 -10 6.42 6.17
-7 0 -11 110.71 25.47
7 0 12 5.16 5.12
-7 0 -12 -6.18 6.29
-7 0 -13 764.14 66.05
7 0 13 668.47 46.79
7 0 14 7.52 10.63
7 0 14 5.02 5.97
-7 0 -14 1.33 6.76
-7 0 -15 722.04 62.36
7 0 15 607.71 56.29
7 0 15 573.24 45.24
7 0 16 6.34 9.41
7 0 16 9.37 9.01
7 0 16 -1.5 6.81
-7 0 -16 13.03 9.46
7 0 17 16.12 10.07
7 0 17 -4.03 4.48
7 0 17 9.88 9.54
-7 0 -17 20.87 12.25
7 0 18 -9.04 7.75
7 0 18 2.73 9.59
7 0 18 -5.58 7.57
-7 0 -18 -7.94 9.37
7 0 19 69.11 17.74
7 0 19 60.24 16.85
7 0 19 84.22 22.44
-7 0 -19 74.84 20
7 0 20 -3.2 8.85
7 0 20 -2.14 7.44
-7 0 -20 -10.91 10.13
7 0 21 -3.57 5.81
7 0 21 -7.1 8.87
7 0 22 -6.07 10.04
7 0 22 1.28 9.31
7 0 23 25.63 15.96
7 0 24 -4.06 8.21
7 0 25 29.27 14.91
7 0 26 6.16 11.72
7 -1 -30 54.36 22.04
7 1 -30 42.46 23.34
7 -1 -30 31.16 18.12
7 -1 -29 8.14 10.98
7 -1 -29 22.68 17.94
7 1 -29 29.4 15.06
7 -1 -28 22.57 15.59
7 1 -28 0.78 11.2
7 -1 -28 4.71 10.23
7 -1 -27 20.15 13.79
7 1 -27 55.91 21.92
7 1 -26 -1.66 7.49
7 1 -26 17.83 11.82
7 -1 -26 15.68 13.58
7 1 -25 3.12 11.64
7 1 -25 9.9 9.43
7 -1 -25 26.84 17.06
7 1 -24 15.36 12.97
7 1 -24 18.07 10.46
7 -1 -24 8.28 10.76
7 1 -23 8.93 12.84
7 -1 -23 13.94 8.67
7 1 -23 11.26 5.6
7 -1 -23 13.98 11.47
7 1 -22 -10.1 10.63
7 1 -22 16.6 12.77
7 -1 -22 2.64 5.19
7 1 -22 19.84 12.4
7 -1 -22 9.47 11.13
7 1 -21 -7.11 9.56
7 1 -21 6.97 13.54
-7 1 21 -1.73 7.57
7 -1 -21 7.09 6.69
7 -1 -21 1.25 9.93
7 1 -20 6.76 9.08
-7 -1 20 20.78 12.2
-7 1 20 21.15 11.45
7 -1 -20 8.86 6.67
7 1 -20 32.94 15.51
7 -1 -20 2.44 11.5
7 1 -19 32.61 14.81
-7 -1 19 10.06 8.54
-7 1 19 16.42 11.13
7 -1 -19 -4.67 5.91
7 1 -19 51.02 19.39
7 -1 -19 9.49 8.34
7 1 -18 16.03 13.44
-7 -1 18 1.26 7.68
-7 1 18 35.86 14.4
7 -1 -18 0.28 3.92
7 1 -18 24.9 14.32
7 -1 -18 9.67 11.4
-7 -1 17 120.02 27.82
-7 1 17 128.29 26.72
7 1 -17 111.73 25.17
7 -1 -17 112.5 26.52
-7 1 16 35.88 15.49
-7 -1 16 28.55 14.45
7 1 -16 17.18 10.15
7 -1 -16 10.99 10.58
-7 1 15 447.13 49.53
-7 -1 15 391.64 48.92
7 1 -15 371.22 45.73
7 -1 -15 464.28 51.44
-7 1 14 103.2 26.07
-7 -1 14 147.03 31.56
7 1 -14 148.47 28.92
7 -1 -14 130.95 27.39
-7 -1 13 631.9 62.47
7 1 -13 614.36 59.04
-7 1 13 765.55 67.44
7 -1 -13 704.45 61.33
-7 -1 12 682.68 65.23
7 1 -12 705.93 63.88
-7 1 12 788.41 67.67
7 -1 -12 739.37 62.76
7 1 -11 307.79 42.57
-7 1 11 331.11 44.27
7 -1 -11 291.19 39.12
-7 -1 11 273.66 42.09
-7 -1 10 415.4 51.42
7 1 -10 470.52 52.75
-7 1 10 418.12 33.15
7 -1 -10 412.42 45.3
7 1 -9 88.58 24.33
-7 1 9 141.04 28.95
-7 -1 9 80.84 23.79
-7 1 9 82.12 14.5
7 -1 -9 82.18 20.17
7 1 -8 16.95 13.23
-7 -1 8 8.95 10.24
-7 1 8 19.34 7.1
7 -1 -8 8.08 6.38
7 1 -7 142.6 30.4
-7 1 7 131.29 18
-7 1 7 103.83 26.3
-7 -1 7 149.99 32.04
7 1 -6 4.89 10.63
-7 1 6 -3.32 4.73
-7 -1 6 4.31 2.42
-7 1 6 -11.18 10.63
-7 -1 6 -3.22 7.26
7 1 -5 185.25 34.89
-7 1 5 167.22 19.89
-7 -1 5 160.39 11.59
-7 1 5 138.28 30.21
-7 -1 5 163.73 33.96
7 1 -4 77.6 21.02
-7 -1 4 59.97 7.69
-7 1 4 76.27 13.39
-7 1 4 48.91 17.82
-7 -1 4 61.34 20.36
7 1 -3 39.25 20.93
-7 1 3 28.13 16.11
-7 -1 3 0.99 11.29
7 1 -2 10.46 13.66
-7 1 2 10.77 9.76
-7 -1 2 6.13 10.25
7 1 -1 90.2 23.26
-7 1 1 114.79 28.11
-7 -1 1 110.21 26.68
7 1 0 -2.99 11.66
-7 1 0 -14.1 11.75
-7 -1 0 10.43 12.08
7 1 1 177.08 35.2
-7 1 -1 206.49 37.95
-7 -1 -1 205.75 37.39
7 1 2 23.58 14.68
-7 1 -2 6.76 13.68
-7 -1 -2 30.07 16.62
-7 -1 -3 476.13 56.09
-7 1 -3 539.81 58.34
7 1 3 592.31 59.94
7 1 4 64.02 23.19
-7 1 -4 41.78 20.19
-7 -1 -4 22.5 16.48
-7 -1 -5 754.69 70.61
-7 1 -5 740.43 68
7 1 5 827.7 70.59
-7 -1 -6 873.02 75.71
7 1 6 861.98 71.77
-7 1 -6 926.19 75.07
-7 -1 -7 372.64 50.17
7 1 7 374.39 46.8
-7 1 -7 372.27 48.08
-7 -1 -8 922.88 77.22
7 1 8 1065.73 78.27
-7 1 -8 1049.4 78.56
7 1 9 7.63 9.67
-7 1 -9 12.59 7.55
-7 -1 -9 8.23 12.47
7 1 10 112.69 24.97
-7 1 -10 126.7 27.48
-7 -1 -10 110.41 25.77
7 1 11 8.4 8.66
7 -1 11 9.26 6.36
-7 1 -11 6.81 9.85
-7 -1 -11 -2.92 9.69
7 1 12 12.26 10.13
7 1 12 14.56 9.72
7 -1 12 9.61 6.11
-7 1 -12 14.95 8.46
-7 -1 -12 23.08 12.13
7 1 13 28.79 13.71
7 1 13 30.12 11.74
7 -1 13 39.71 10.77
-7 1 -13 26.99 13.9
-7 -1 -13 26.32 14.47
7 1 14 106.49 23.49
7 1 14 131.85 22.84
7 -1 14 125.6 19.21
-7 1 -14 159.66 29.12
-7 -1 -14 140.8 30.26
7 1 15 -4.94 5.33
7 1 15 9.52 10.06
7 -1 15 10.64 6.86
7 -1 15 17.76 10.91
-7 1 -15 20.22 13.66
-7 -1 -15 10.74 13.75
-7 1 -16 256.07 35.79
7 1 16 213.38 31.94
7 1 16 231.1 31.56
7 -1 16 228.68 27.13
7 -1 16 219.25 33.68
7 1 16 276.48 38.22
-7 -1 -16 223.18 37.28
7 1 17 134.02 25.03
7 -1 17 185.29 25.64
7 1 17 148.88 25.71
7 -1 17 175.57 30.68
7 1 17 183.02 32.11
-7 -1 -17 160.88 31.06
-7 1 -17 225.91 32.83
7 -1 18 23.35 9.75
7 1 18 3.02 6.1
7 1 18 15.66 10.81
7 -1 18 14.99 10.42
7 1 18 31.99 14.07
-7 -1 -18 29.84 15.44
-7 1 -18 25.58 12.82
7 1 19 44.23 16.14
7 -1 19 42.09 13.14
7 1 19 40.07 14.42
7 -1 19 49.45 17.11
7 1 19 35.32 15.71
-7 -1 -19 43.71 15.58
-7 1 -19 18.33 9.38
7 1 20 -13.78 9.23
7 1 20 1.24 8.5
-7 -1 -20 8.82 10.67
-7 1 -20 -0.25 6.51
7 1 21 33.62 14.85
7 1 21 34.76 16.53
7 -1 21 44.04 19.86
7 1 22 2.81 8.97
7 -1 22 6.76 11.15
7 1 22 -12.03 9.26
7 1 23 74.96 22.69
7 -1 23 53.94 19.74
7 1 23 91.32 25.54
7 1 24 6.6 11.67
7 -1 24 -7.37 13.98
7 1 24 33.14 16.26
7 -1 25 40.97 20.32
7 1 25 20.59 17.48
7 -1 26 81.99 28.53
7 1 26 87.05 27.97
7 -2 -28 -2.66 10.08
7 2 -28 -26.16 16.5
7 2 -27 7.78 9.27
7 -2 -27 13.57 13.18
7 2 -26 10.4 14.63
7 -2 -26 0.48 8.27
7 -2 -25 0.78 8.79
7 2 -25 -11.02 12.55
7 -2 -24 12.29 7.59
7 2 -24 2.05 8.03
7 -2 -24 10.84 11.43
7 -2 -23 18.65 11.29
7 2 -23 13.73 13.1
7 -2 -23 10.97 10.49
7 2 -22 97.26 28.85
7 -2 -22 47.23 15.09
7 -2 -22 59.43 22.13
7 2 -21 -8.93 10.85
7 -2 -21 7.92 9.54
7 2 -20 134.61 33.28
-7 2 20 134.49 26.44
-7 -2 20 77.71 21.83
7 -2 -20 123.25 23.44
7 -2 -20 155.37 33.82
7 2 -19 13.57 15.42
-7 2 19 37.64 14.86
-7 -2 19 14.83 13.22
7 -2 -19 16.52 9.46
7 -2 -19 4.37 7.49
7 2 -18 12.4 11.66
-7 2 18 -5.53 6.99
-7 -2 18 8.83 10.13
7 -2 -18 4.84 6.16
7 -2 -18 9.64 11.48
-7 2 17 29.75 13.61
-7 -2 17 60.4 22.72
7 2 -17 32.55 14.26
7 2 -17 64.69 21.62
7 -2 -17 11.34 13.92
-7 2 16 8.84 7.94
-7 -2 16 12.27 11.78
7 2 -16 2.33 6.32
7 2 -16 30.83 17.6
7 -2 -16 -0.12 6.96
-7 2 15 8.82 11.8
-7 -2 15 0.49 7.17
7 2 -15 8.56 8.54
7 2 -15 19.85 16.04
7 -2 -15 2.19 9.9
-7 2 14 3.18 6.67
-7 -2 14 0.99 6.2
7 2 -14 16.75 11.89
7 -2 -14 16.6 12.53
-7 2 13 11.57 10.91
-7 -2 13 -6.93 12.28
7 2 -13 4.46 6.02
7 -2 -13 19.44 11.68
-7 2 12 0.74 8.59
-7 -2 12 -8.19 12.15
7 2 -12 13.33 11.15
7 -2 -12 28.35 14.23
-7 2 11 85.41 24.5
-7 -2 11 79.43 24.41
7 2 -11 86.46 23.54
7 -2 -11 86.73 22.35
-7 2 10 74.06 21.72
-7 -2 10 101.28 25.56
7 2 -10 70.89 21.99
7 -2 -10 69.23 20.84
-7 2 9 58.95 20.39
-7 -2 9 47.54 20.03
7 2 -9 30.83 15.52
7 -2 -9 31.55 14.14
-7 2 8 2.34 7.23
-7 -2 8 7.63 11.61
7 2 -8 12.2 15.04
7 -2 -8 -4.04 6.44
-7 2 7 26.52 14.1
-7 -2 7 20.34 12.81
7 2 -7 18.6 9.81
7 -2 -7 12.45 5.86
-7 2 6 6.5 8.17
-7 -2 6 -1.71 11.59
7 2 -6 7.45 9.37
7 -2 -6 -3.31 7.73
-7 2 5 13.63 14.53
-7 -2 5 32.71 17.3
7 2 -5 27.96 16.05
7 -2 -5 12.96 8.87
-7 2 4 564.35 58.94
7 2 -4 520.38 56.62
-7 -2 4 483.72 56.63
7 2 -3 39.54 21.54
-7 -2 3 35.14 17.58
-7 2 3 -2.86 9.13
-7 2 2 1177.35 86.41
7 2 -2 1217.89 85.8
-7 -2 2 1188.82 86.26
7 2 -1 81.66 24.16
-7 2 1 32.92 18.45
-7 -2 1 69.61 22.17
7 2 0 254.79 40.06
-7 2 0 230.13 38.9
-7 -2 0 230.42 38.66
7 2 1 5.57 8.6
-7 2 -1 6.71 13.99
-7 -2 -1 15.26 16.16
7 2 2 15.54 13.42
-7 2 -2 16.93 14.11
-7 -2 -2 17.18 11.88
7 2 3 36.38 15.25
-7 2 -3 31.99 14.6
-7 -2 -3 25.31 16.43
7 2 4 23.6 15.51
-7 2 -4 44.96 20.93
-7 -2 -4 15.93 10.86
7 2 5 228.18 36.89
-7 2 -5 197.28 34.39
-7 -2 -5 231.25 39.35
7 2 6 222.9 36.01
-7 2 -6 166.25 31.41
-7 -2 -6 199.26 36.8
7 2 7 261.7 38.05
-7 2 -7 219.11 36.15
-7 -2 -7 271.45 44.24
7 2 8 21.34 13.59
-7 2 -8 -2.9 9.56
-7 -2 -8 15.66 13.71
7 2 9 179.13 30.98
-7 2 -9 164.51 30.41
-7 -2 -9 124.03 29.33
7 2 10 17.2 10.2
7 -2 10 13.97 5.31
-7 2 -10 -2 7.72
-7 -2 -10 6.55 8.67
7 2 11 26.54 11.65
7 -2 11 32.39 8.24
-7 2 -11 36.57 14.4
-7 -2 -11 35.71 16.81
7 2 12 34.84 13.85
7 -2 12 10.72 4.89
-7 -2 -12 15.35 11.03
7 -2 13 17.78 6.33
7 2 13 14.72 9.1
7 2 13 28.53 11.74
-7 2 -13 17.28 10.28
-7 -2 -13 19.54 12.57
7 -2 14 10.51 4.86
7 2 14 31.82 14.86
7 2 14 21.66 10.87
7 -2 14 19 8.91
-7 2 -14 18.51 13.9
-7 -2 -14 9.93 10.25
7 -2 15 3.31 3.82
7 2 15 10.28 9.13
7 -2 15 -4.34 7.11
-7 2 -15 16.17 10.97
-7 -2 -15 13.25 14.43
7 2 16 364.13 41.73
7 -2 16 281.39 38.12
7 2 16 369.15 45.06
-7 2 -16 242.95 35.3
-7 -2 -16 308.08 45.78
7 2 17 15.07 8.27
7 -2 17 19.19 13.07
7 2 17 0.14 6.18
-7 2 -17 2.66 6.32
-7 -2 -17 22.15 17.4
7 2 18 118.56 25.81
7 -2 18 174.8 31.44
7 2 18 149.19 30.15
-7 2 -18 122.31 24.37
-7 -2 -18 161.18 33.44
7 2 19 9.02 10.58
7 -2 19 0.7 6.71
7 2 19 12.98 12.49
-7 2 -19 1.82 7.13
-7 -2 -19 23.86 13.24
7 2 20 15.03 10.17
7 2 20 -12.75 13.53
7 -2 20 25.5 14.42
-7 -2 -20 14.2 11.45
7 2 21 25.89 12.83
7 2 21 -4.67 7.71
7 -2 21 22.63 14.07
7 2 22 2.93 6.32
7 -2 22 16.08 12.99
7 2 22 33.05 15.93
7 2 23 67.54 22.99
7 -2 23 70.44 21.6
7 2 23 44.52 19.41
7 2 24 71.54 23.86
7 -2 24 124.65 30.6
7 2 24 57.93 19.94
7 2 25 65.45 22.58
7 -2 25 60.15 23.37
7 2 25 84.47 26.69
7 2 26 56.49 20.17
7 -2 26 39.83 20.81
7 -3 -27 11.71 12.09
7 -3 -26 44.21 20.99
7 3 -26 -2.1 8.86
7 -3 -26 18.61 20.4
7 -3 -25 9.41 10.39
7 3 -25 4.78 12.1
7 -3 -25 6.63 8.17
7 -3 -24 19.79 11.64
7 3 -24 2.25 10.33
7 -3 -24 19.33 17.58
7 -3 -23 -0.62 10.46
7 3 -23 1.98 7.31
7 -3 -23 10.59 12.21
7 -3 -22 -1.3 8.12
7 3 -22 10.67 15.92
7 -3 -22 -6.11 10.79
7 -3 -21 2.04 7.78
7 -3 -21 14.79 11.88
7 3 -21 14.77 16.64
7 -3 -21 -4.71 14.03
7 -3 -20 19.25 13.94
-7 -3 20 4.49 8.32
7 -3 -20 -1.23 6.8
7 3 -20 7.72 9.07
7 -3 -20 14.68 15.75
7 -3 -19 4.5 6.92
-7 -3 19 8.96 6.7
7 3 -19 6.68 12.53
7 -3 -19 12.06 11.87
7 -3 -18 25.87 13.46
-7 -3 18 39.77 14.62
7 3 -18 18.15 12.89
7 -3 -18 23.83 15.23
7 -3 -17 -1.58 9.15
-7 -3 17 -12.61 12.88
7 3 -17 8.08 12.92
7 -3 -17 16.22 14.72
-7 -3 16 -9.48 12.8
7 -3 -16 6.28 5.92
7 3 -16 1.78 12.22
7 -3 -16 2.06 9.99
-7 -3 15 87.25 26.77
-7 3 15 127.2 27.41
7 3 -15 150.38 33.48
7 -3 -15 131.34 29.09
-7 -3 14 7.33 6.58
-7 3 14 16.53 13.6
7 3 -14 -9.99 7.72
7 -3 -14 12.76 12.89
-7 3 13 236.12 37.29
-7 -3 13 216.39 38.04
7 3 -13 221.59 39.47
7 -3 -13 158.96 31.69
-7 -3 12 -2.41 7.16
-7 3 12 3.67 8.84
7 3 -12 12.09 15.93
7 -3 -12 18.22 12.87
-7 3 11 -8.84 10.83
-7 -3 11 1.99 10.05
7 3 -11 -6.22 11.62
7 -3 -11 9.61 8.41
-7 3 10 46.25 17.16
-7 -3 10 26.34 18.45
7 3 -10 28.28 14.59
7 -3 -10 38.34 16.7
-7 3 9 46.27 19.98
-7 -3 9 34.02 16.35
7 3 -9 100.62 24.66
7 3 -9 56.48 21.16
7 -3 -9 49.2 19.56
-7 3 8 110.52 26.04
-7 -3 8 101.95 26.24
7 3 -8 87.04 24.81
7 3 -8 88.79 25.6
7 -3 -8 79.04 21.42
-7 3 7 62.95 20.69
-7 -3 7 93.61 24.2
7 3 -7 57.3 21.17
7 3 -7 74.73 22.62
7 -3 -7 47.81 17.23
-7 3 6 60.9 21.71
-7 -3 6 77.05 22.69
7 3 -6 71.25 23.56
7 3 -6 42.95 16.83
7 -3 -6 48.94 17.22
-7 3 5 297.59 43.21
-7 -3 5 252.33 39.74
7 3 -5 224.39 37.67
7 3 -5 244.06 37.76
7 -3 -5 249.02 35.72
-7 -3 4 0.18 11.69
-7 3 4 7.5 8.39
7 3 -4 -5.63 7.44
7 3 -4 1.7 10.32
7 -3 -4 16.68 10.22
-7 -3 3 145.62 30.33
-7 3 3 139.91 30.89
7 3 -3 148.5 31.18
7 3 -3 113.29 24.46
7 -3 -3 179.54 29.74
7 3 -2 72.4 22.21
7 3 -2 41.78 13.81
-7 -3 2 61.23 7.08
-7 -3 2 72.54 22.87
-7 3 2 47.68 19.7
7 3 -1 136.49 29.24
-7 -3 1 119.11 12.36
-7 -3 1 126.34 28.15
-7 3 1 152.59 31.8
7 3 0 100.47 25.81
-7 -3 0 129.26 14.59
-7 -3 0 150.54 31.48
-7 3 0 145.35 31.36
-7 3 -1 172.84 33.81
-7 -3 -1 191.52 33.9
7 3 1 139.79 29.18
-7 -3 -2 10.37 5.97
-7 3 -2 18.05 15.36
7 3 2 23.86 11.84
-7 -3 -3 18.47 11.82
-7 3 -3 4.56 10.67
7 3 3 10.16 10.91
7 3 3 -6.51 8.01
-7 -3 -4 8.17 12.49
-7 3 -4 10.97 10.85
7 3 4 9.68 10.76
7 3 4 18.58 10.09
-7 -3 -5 244.8 39.46
-7 3 -5 214 37.02
7 3 5 221.51 35.64
7 3 5 196.97 27.49
-7 3 -6 -2.5 5.45
-7 -3 -6 -7.77 8.42
7 3 6 15.14 12.84
7 3 6 5.16 6.26
-7 3 -7 36.19 14.41
-7 -3 -7 14.89 13.75
7 3 7 14.25 7.09
-7 3 -8 43.58 19.18
-7 -3 -8 21.59 16.12
7 3 8 22.97 9.18
7 -3 8 14.1 4.16
-7 3 -9 60.91 19.36
-7 -3 -9 73.24 22.3
7 3 9 78.89 14.53
7 -3 9 42.55 6.64
-7 3 -10 90.56 23.28
-7 -3 -10 86.35 24.83
7 3 10 72.44 14.13
-7 3 -11 4.77 6.47
7 3 11 8.33 3.72
-7 3 -12 33.68 13.58
-7 -3 -12 28.34 16.55
7 3 13 407.38 44.62
-7 -3 -13 378.01 51.86
7 -3 13 376.29 41.66
-7 3 -13 382.17 45.33
7 3 14 1.06 6.76
7 -3 14 22.7 13.22
-7 -3 -14 16.12 14.12
-7 3 -14 10.03 10.27
7 -3 14 24.83 15.61
7 3 15 274.75 38.25
-7 -3 -15 333.06 48.67
7 -3 15 279.3 37.19
7 -3 15 304.86 39.25
7 3 16 -5.87 10.3
7 -3 16 6.2 5.33
7 3 16 -7.36 8.89
7 -3 16 -12.12 10.28
7 3 17 71.94 20.82
7 -3 17 97.89 23.62
7 3 17 94.21 24.94
7 -3 17 63.71 16.37
-7 -3 -17 87.6 26.68
7 3 18 38.78 18.06
7 3 18 50.63 19.1
7 -3 18 32.65 13.5
7 -3 18 24.65 10.69
-7 -3 -18 31.31 15.91
7 3 19 28.36 16.12
7 3 19 22.28 11.88
7 -3 19 43.49 17.98
7 -3 19 9.77 7.32
-7 -3 -19 8.68 12.07
7 3 20 -6 9.84
7 3 20 0.96 11.88
7 -3 20 6.61 12.99
-7 -3 -20 5.68 13.26
7 3 21 32.53 13.84
7 3 21 22.8 14.35
7 -3 21 11.4 9.77
7 3 22 -13.87 11.2
7 -3 22 -9.09 13.79
7 3 22 11.4 16.45
7 3 23 -2.28 6.92
7 -3 23 17.17 13.17
7 3 23 23.61 16.72
7 3 24 10.75 13.48
7 -3 24 2.5 7.74
7 3 24 -24.05 14.71
7 3 25 25.27 17.63
7 -3 25 14.18 11.38
7 3 26 4.11 9.72
7 -3 26 -14.98 14.3
7 -4 -28 19.76 10.71
7 -4 -27 11.52 14.14
7 -4 -26 43.21 18.05
7 -4 -25 -18.04 12.64
7 -4 -24 -7.3 8.95
7 4 -24 6.83 12.21
7 -4 -24 11.4 17.02
7 -4 -23 9.15 11.29
7 4 -23 0.07 14.44
7 -4 -23 -27.21 16.65
7 -4 -22 65.32 21.47
7 4 -22 49.11 22.46
7 -4 -22 37.03 20.04
7 4 -21 13.26 8.9
7 -4 -21 0.02 7.71
7 -4 -20 80.52 22.68
-7 -4 20 72.03 25.16
7 4 -20 100.18 30
7 -4 -20 69.58 24.78
7 -4 -19 73.02 20.7
-7 -4 19 98.12 27.32
7 4 -19 48.94 20.71
7 -4 -19 65.7 24.63
7 -4 -18 39.69 15.45
-7 -4 18 57.91 24.17
7 4 -18 52.35 22.58
7 -4 -18 55.18 23.17
7 -4 -17 33.12 16.27
-7 -4 17 10.87 12.59
7 -4 -17 21.78 15.7
7 4 -17 43.4 18.87
7 -4 -16 10.36 12.55
-7 -4 16 10.46 13.41
7 4 -16 8.58 12.76
7 -4 -16 15.89 11.32
7 -4 -15 6.01 9.57
-7 -4 15 2.69 10.1
7 4 -15 6.44 10.76
7 -4 -15 20.79 7.93
7 -4 -14 24.11 14.44
-7 -4 14 26.74 14.6
7 4 -14 17.02 14.24
7 -4 -14 24.76 14.73
7 -4 -13 -13.74 13.11
-7 -4 13 18.81 14.66
7 4 -13 16.82 13.8
7 -4 -13 -11.36 10.82
7 -4 -12 -1.44 8.61
-7 -4 12 -13.37 11.85
7 -4 -12 10.61 12.55
7 4 -12 11 12
7 -4 -11 19.65 12.15
-7 -4 11 10.31 9.98
7 4 -11 -0.23 6.75
7 -4 -11 16.68 11.43
7 -4 -10 34.4 17.09
-7 -4 10 23.2 14.58
7 4 -10 37.26 17.73
7 -4 -10 16.53 13.1
-7 -4 9 59.04 20.14
7 -4 -9 51.47 18.74
7 4 -9 76.03 21.77
7 -4 -9 57.81 18.15
7 -4 -8 26.97 13.33
-7 -4 8 26.32 11.24
7 4 -8 3.54 8.07
7 -4 -8 28.55 12.99
7 -4 -7 68.85 22.81
-7 -4 7 58.97 20.95
7 -4 -7 77.67 21.39
7 4 -7 99.12 23.16
7 -4 -6 10.43 11.23
7 4 -6 -10.57 6.95
7 -4 -6 4.15 9.59
7 -4 -5 -0.09 8.27
-7 -4 5 21.31 13.8
7 4 -5 -6.31 6.43
7 -4 -5 4.29 6.48
-7 -4 4 275.24 42.92
-7 4 4 314.04 45.65
7 -4 -4 262 42.74
7 -4 -4 340.74 42.8
7 4 -4 248.19 36.62
-7 4 3 4.96 12.44
7 -4 -3 39.69 19.17
-7 -4 3 38.82 20.73
7 4 -3 -4.7 7.92
7 -4 -3 10.77 7.7
-7 -4 2 915.47 75.56
7 -4 -2 871.15 73.94
-7 4 2 886.65 75.51
7 -4 -2 800.55 63.56
7 4 -2 801.91 64.12
-7 -4 1 125.29 28.62
-7 4 1 66.87 24.25
7 -4 -1 140.14 30.83
-7 -4 1 84.65 11.28
7 4 -1 77.24 21.18
-7 -4 0 327.87 45.41
7 -4 0 374.51 48.6
-7 4 0 383.86 50.28
-7 -4 0 400.09 26.64
7 4 0 370.74 41.71
7 -4 1 7.85 5.58
-7 -4 -1 16.76 12.35
-7 4 -1 0.78 8.67
7 -4 1 16.63 14.26
-7 -4 -1 6.24 5.87
7 4 1 -0.1 6.63
7 -4 2 70.76 10.92
-7 -4 -2 98.07 25.51
-7 4 -2 68.87 22.15
7 -4 2 89.74 25.05
-7 -4 -2 79.76 14.18
7 4 2 101.2 21.29
-7 -4 -3 202.49 36.2
7 -4 3 113.26 11.94
-7 4 -3 139.62 30.22
7 -4 3 208.43 36.05
-7 -4 -3 178.05 22.51
7 4 3 192.15 28.28
-7 -4 -4 165.71 33.39
7 -4 4 90.61 8.32
7 -4 4 161.97 32.11
-7 -4 -4 118.47 19.27
7 4 4 150.23 24.45
-7 -4 -5 280 42.29
7 -4 5 270.04 40.77
-7 -4 -5 253.11 30.72
7 4 5 267.74 31.3
7 -4 6 170.64 32.89
-7 -4 -6 160.39 33.23
7 4 6 133.83 21.74
7 -4 7 109 25.42
-7 -4 -7 109.35 29.34
7 4 7 72.79 15.58
7 -4 8 83.45 22.18
-7 -4 -8 117.45 28.61
7 4 8 103.93 17.72
7 -4 9 177.7 33.16
-7 -4 -9 123.33 28.52
7 4 9 126.61 18.32
7 -4 10 33.26 15.95
-7 -4 -10 22.98 15.4
7 4 10 20.86 7.11
7 -4 11 206.96 29.54
7 -4 11 199.82 33.39
-7 -4 -11 159.06 34.78
7 4 12 9.28 10.1
7 -4 12 -3.35 6.21
7 -4 12 6.34 11.71
-7 -4 -12 -9.41 9.76
7 4 13 69 21.9
7 -4 13 65.76 16.8
7 -4 13 61.54 19
-7 -4 -13 59.94 22.59
7 4 14 38.5 15.26
7 -4 14 34.96 12.84
-7 -4 -14 48.75 20.38
7 -4 14 59.2 19.01
7 4 15 21.61 13.77
7 -4 15 -1.29 5.43
7 4 15 5.22 10.75
7 -4 15 -13.09 10.67
-7 -4 -15 1.83 7.93
7 4 16 198 35.58
7 4 16 213.18 35.33
7 -4 16 161.24 28.91
7 -4 16 181.66 31.27
-7 -4 -16 191.46 36.85
7 4 17 12.15 12.95
7 4 17 4.6 6.34
7 -4 17 8.59 7.18
7 -4 17 22.91 12.85
-7 -4 -17 1.8 7.7
7 4 18 150.84 31.45
7 4 18 205.03 35.3
7 -4 18 172.51 31.41
7 -4 18 181.51 29.77
-7 -4 -18 147.64 33.81
7 4 19 27.37 15.07
7 4 19 8.77 9.14
7 -4 19 10 7.45
-7 -4 -19 21.55 15.35
7 4 20 24.58 12.64
7 4 20 26.59 14.02
7 -4 20 14.6 13.11
-7 -4 -20 35.69 16.85
7 4 21 12.4 13.3
7 -4 21 30.93 16.26
7 4 21 27.22 12.28
7 4 22 5.58 10.44
7 -4 22 0.77 8.06
7 4 22 5.01 8.52
7 4 23 83.95 25.72
7 -4 23 99 28.06
7 4 23 73.14 25.39
7 4 24 83.95 26.93
7 -4 24 32.44 17.37
7 4 24 42.19 19.92
7 -4 25 21.29 14.37
7 -4 26 25.67 8.08
7 5 -21 -10.63 12.14
7 -5 -21 7.73 9.81
7 -5 -20 -29.25 14.67
7 5 -20 5.32 13.65
7 -5 -20 -6.58 8.37
7 -5 -19 16.86 16.39
-7 -5 19 9.39 8.06
7 5 -19 -18.78 14.38
7 -5 -19 13.85 14.44
7 -5 -18 -0.65 7.96
-7 -5 18 -14.5 12.19
7 5 -18 11.86 11.65
7 -5 -17 112 25.87
-7 -5 17 116.16 31.05
7 -5 -17 89.55 26.38
7 5 -17 60.64 23.43
7 -5 -16 19.57 14.77
-7 -5 16 -0.2 9.99
7 5 -16 27.68 17.96
7 -5 -16 34.8 19.33
7 -5 -15 226.73 39.64
-7 -5 15 201.26 38.55
7 5 -15 282.74 47.94
7 -5 -15 225.94 43.02
7 -5 -14 30.71 17.58
-7 -5 14 36.18 19.54
7 5 -14 21.09 15.51
7 -5 -14 44.84 19.82
7 -5 -13 273.38 42.73
-7 -5 13 228.51 41.17
7 5 -13 237.35 42.7
7 -5 -13 175.3 36.2
7 -5 -12 174.27 35.93
-7 -5 12 140.47 31.93
7 5 -12 183.3 35.9
7 -5 -12 136.34 31.82
7 -5 -11 176.27 34.42
-7 -5 11 141.14 32.02
7 5 -11 107.37 28.76
7 -5 -11 120.61 30.26
7 -5 -10 79.22 23.53
-7 -5 10 64.98 22.4
7 5 -10 57.8 21.18
7 -5 -10 81.48 25.19
7 -5 -9 96.08 25.98
-7 -5 9 63.82 23.84
7 5 -9 72.42 22.01
7 -5 -9 65.15 20.34
7 -5 -8 26.99 17.45
-7 -5 8 7.63 9.88
7 5 -8 8.33 7.97
7 -5 -8 10.95 9.54
7 -5 -7 12.1 17.81
-7 -5 7 -3.76 7.74
7 5 -7 11.86 14.59
7 -5 -7 -3.65 7.05
7 -5 -6 -6.92 10.1
-7 -5 6 -9.45 10.36
7 5 -6 10.35 12.73
7 -5 -6 10.21 9.58
7 -5 -5 -10.07 10.75
-7 -5 5 23.31 14.91
7 5 -5 9.61 9.68
7 -5 -5 1.04 10.5
7 -5 -4 18.99 15.42
-7 -5 4 20.87 12.54
7 5 -4 13.69 9.79
7 -5 -4 16.06 13.83
7 -5 -3 -5.44 8.07
-7 -5 3 3.56 6.33
7 5 -3 -7.62 10.68
7 -5 -3 -10.68 10.54
7 -5 -2 30.36 14.36
-7 -5 2 5.64 11.86
7 5 -2 3.29 8.24
7 -5 -2 21.15 11.98
7 -5 -1 36.16 16.06
-7 -5 1 25.69 16.12
7 5 -1 20.16 13.42
7 -5 -1 4.8 7.76
7 -5 0 12.58 12.67
-7 -5 0 -10.02 7.59
7 5 0 3.33 6.32
-7 -5 -1 217.04 39.52
7 -5 1 233.28 39.99
-7 -5 -1 134.23 18.16
7 5 1 227.24 33.18
-7 -5 -2 1.38 12.94
7 -5 2 26.94 14.95
-7 -5 -2 13.14 6.39
7 5 2 14.28 13.41
-7 -5 -3 365.15 50.51
7 -5 3 426.11 54.67
-7 -5 -3 403.39 35.5
7 5 3 329.32 38.04
-7 -5 -4 4.02 11.53
7 -5 4 13.65 12.23
-7 -5 -4 14.85 8.34
7 5 4 45.67 15
-7 -5 -5 253.95 42.46
7 -5 5 259.53 42.77
-7 -5 -5 236.67 30.37
7 5 5 235.51 29.94
-7 -5 -6 248.9 42.51
7 -5 6 261.89 41.78
-7 -5 -6 230.67 31.2
7 5 6 219.68 28.14
-7 -5 -7 131.94 31
7 -5 7 99.57 25.82
-7 -5 -7 114.7 23.06
7 5 7 121.08 20.7
-7 -5 -8 368.09 51.48
7 -5 8 358.79 47.96
-7 -5 -8 290.06 37.75
7 -5 8 356.07 35.91
7 5 8 352.05 33.17
-7 -5 -9 3.85 6.32
-7 -5 -9 10.93 11.7
7 -5 9 5.51 5.59
7 -5 9 13.96 12.6
-7 -5 -10 32.47 12.81
-7 -5 -10 39.88 15.06
7 -5 10 46.41 13.96
7 -5 10 40.38 13.33
-7 -5 -11 -5.22 11.96
7 -5 11 3.08 5.8
-7 -5 -11 -0.33 7.3
7 -5 11 -2.22 7.85
-7 -5 -12 6.39 7.19
7 5 12 8.59 6.71
7 -5 12 7.14 6.91
-7 -5 -12 -9.96 12.09
7 -5 12 19.57 13.22
-7 -5 -13 1.21 7.67
7 5 13 -2.71 7.48
-7 -5 -13 31.79 17.42
7 -5 13 -1.68 7.16
7 -5 13 41.82 16.01
-7 -5 -14 87.75 27.14
7 5 14 85.58 24.36
7 5 14 75.74 20.2
-7 -5 -14 90.69 25.37
7 -5 14 86.83 20.94
7 -5 14 63.94 19.52
7 5 15 9.41 12.05
7 5 15 0.34 7.23
-7 -5 -15 10.59 16.17
7 -5 15 12.41 11.15
7 -5 15 -6.86 6.8
-7 -5 -15 19.6 14.99
7 5 16 93.04 25.39
7 5 16 81.1 22.39
-7 -5 -16 78.09 28.32
7 -5 16 32.6 12.32
7 -5 16 74.91 21.48
-7 -5 -16 61.92 23.05
7 5 17 24.71 15.14
7 5 17 30.21 15.03
-7 -5 -17 0.66 8.71
7 -5 17 11.72 11.28
7 -5 17 17.1 13.12
-7 -5 -17 32.48 18.03
7 5 18 -26.8 14.81
7 5 18 -3.87 7.73
7 -5 18 9.4 12.1
-7 -5 -18 -3.93 8.27
7 -5 18 5.47 8.12
7 5 19 111.61 28.82
7 5 19 75.51 22.03
7 -5 19 54.17 19.24
-7 -5 -19 44.19 19.16
7 5 20 1.12 8.4
7 -5 20 -5.1 11.32
7 5 20 0.3 9.65
7 5 21 61 23.3
7 -5 21 83.63 24.89
7 5 21 56.62 20.65
7 -5 22 -7.19 8.91
7 5 22 5.46 12.84
7 -5 23 15.16 10.45
7 5 23 30.83 15.62
7 -5 24 0.06 6.06
7 -6 -20 -18.25 11.68
7 -6 -19 21.61 11.4
-7 -6 18 21.44 14.52
7 -6 -18 49.98 20.26
7 6 -18 45 16.51
7 -6 -18 70.21 26.63
7 -6 -17 31.48 15.77
-7 -6 17 -5.89 7.82
7 6 -17 17.47 14.32
7 -6 -17 33.43 18.96
7 -6 -16 6.42 11.81
-7 -6 16 3.61 10.69
7 6 -16 29.52 20.25
7 -6 -16 -12.54 12.75
7 -6 -15 5.94 10.44
-7 -6 15 25.54 14.3
7 6 -15 13.83 15.21
7 -6 -15 30.59 15.42
7 -6 -14 13.54 11.68
-7 -6 14 -8.65 13.28
7 6 -14 20.7 13.67
7 -6 -14 6.61 9.77
7 -6 -13 11.02 13.67
-7 -6 13 0.26 8.75
7 6 -13 10.81 11.71
7 -6 -13 19.95 14.02
7 -6 -12 10.95 10.4
-7 -6 12 -6.69 12.34
7 6 -12 -8.83 14.12
7 -6 -12 4.75 9.93
7 -6 -11 31.9 17.13
-7 -6 11 2.3 12.02
7 6 -11 1.82 10.85
7 -6 -11 -0.49 10.79
7 -6 -10 20.12 15.89
-7 -6 10 -7.52 9.66
7 6 -10 12.13 7.82
7 -6 -10 13.1 12.96
7 -6 -9 9.99 14.85
-7 -6 9 28.81 16.07
7 6 -9 65.86 24.66
7 -6 -9 21.14 15.08
7 -6 -8 -2.96 9.13
-7 -6 8 39.14 21.01
7 6 -8 29.73 16.84
7 -6 -8 37.62 21.01
7 -6 -7 245 44.86
-7 -6 7 206.59 40.59
7 6 -7 211.27 38.6
7 -6 -7 183.7 35.7
7 -6 -6 0.68 13.65
-7 -6 6 29.37 19.69
7 6 -6 -5.07 8.15
7 -6 -6 39.5 21.44
-7 -6 5 508.27 61.77
7 -6 -5 483.46 60.49
7 -6 -5 407.79 51.49
7 6 -5 394.41 50.84
7 -6 -4 15.79 17.82
-7 -6 4 61.58 23.88
7 6 -4 11.15 11.23
7 -6 -4 16.6 17.69
7 -6 -3 273.22 46.88
-7 -6 3 262.91 44.1
7 6 -3 288.27 43.07
7 -6 -3 262.06 39.58
7 -6 -2 -9.89 11.29
-7 -6 2 26.53 16.14
7 6 -2 12.62 13.68
7 -6 -2 3.56 5.77
7 -6 -1 38.7 21.58
-7 -6 1 66.58 24.17
7 6 -1 24.9 10.6
7 -6 -1 61.62 20.82
7 -6 0 53.59 20.02
-7 -6 0 34.57 19.81
7 6 0 30.69 13.92
7 -6 1 7.32 14.77
-7 -6 -1 -11.74 13.11
7 6 1 4.76 6.02
7 -6 2 10.4 15.37
-7 -6 -2 30.56 16.36
7 6 2 16.85 8.08
-7 -6 -3 30.64 16.71
7 6 3 58.11 16.66
7 -6 4 6.35 9.37
-7 -6 -4 9.83 10.15
7 6 4 4.6 6.36
-7 -6 -5 32.46 15.52
7 -6 5 36.32 21.18
-7 -6 -5 47.28 15.33
7 6 5 16.71 7.89
-7 -6 -6 -5.92 9.35
7 -6 6 22.39 14.4
-7 -6 -6 12.52 9.11
7 6 6 9.65 9.8
-7 -6 -7 -9.68 12.68
-7 -6 -7 3.51 5.67
-7 -6 -8 7.52 11.29
-7 -6 -8 10.51 7.32
7 -6 8 37.27 19.14
-7 -6 -9 43.07 17.41
-7 -6 -9 29.77 14.43
7 -6 9 43.76 18.88
-7 -6 -10 47.45 22.05
-7 -6 -10 55.5 20.54
7 -6 10 74.27 26.29
-7 -6 -11 48.33 22.23
7 6 11 69.06 22.97
-7 -6 -11 67.71 21.59
7 -6 11 60.42 20.71
-7 -6 -12 -3.63 9.76
7 6 12 1.21 11.88
-7 -6 -12 21.31 14.85
7 -6 12 2.26 6.87
-7 -6 -13 101.31 31.32
7 6 13 90.79 25.82
7 6 13 109.81 25.32
-7 -6 -13 90.13 27.31
7 -6 13 136.63 31.24
-7 -6 -14 2.26 9.86
7 6 14 16.59 14.16
7 6 14 8.59 10.27
-7 -6 -14 16.52 12.39
7 -6 14 -6.78 8.89
-7 -6 -15 146.46 34.7
7 6 15 90.21 28.36
7 6 15 75.64 22.01
-7 -6 -15 56.18 20.49
7 -6 15 61.76 20.96
-7 -6 -16 0.4 7.51
7 6 16 -9.22 7.33
7 6 16 -10.57 10.42
-7 -6 -16 0.61 11.42
7 -6 16 22.75 12.3
-7 -6 -17 16.17 11.03
7 6 17 -1.5 7.27
7 6 17 3.8 5.81
-7 -6 -17 -11.29 15.22
7 -6 17 21.71 14.94
-7 -6 -18 -53.18 22.2
7 6 18 -30.96 14.94
-7 -6 -18 -3.28 8.68
-7 -6 -19 11.84 12.72
7 6 19 0.58 6.7
-7 -6 -19 -0.62 12.71
-7 -6 -20 13.98 17.59
7 6 20 41.48 18.81
-7 -6 -21 14.02 11.22
7 6 21 -18.13 12.9
7 6 22 -18.33 13.2
7 -7 -19 2.18 8.91
7 -7 -18 -8.62 10.24
-7 -7 18 -4.7 8.26
7 -7 -17 -5.2 13.66
-7 -7 17 21.92 17.61
7 -7 -16 6.82 13.86
-7 -7 16 -1.38 8.66
7 -7 -15 73.16 26.31
-7 -7 15 11.62 15.14
7 -7 -15 46.74 22.53
7 -7 -14 36.06 17.58
-7 -7 14 25.33 20.79
7 7 -14 32.02 17.26
7 -7 -14 27.58 14.56
7 -7 -13 51.59 23.75
-7 -7 13 36.31 19.14
7 7 -13 45.98 23.01
7 -7 -13 52.52 22.01
7 -7 -12 67.72 20.73
-7 -7 12 71.22 26.25
7 7 -12 93.3 27.69
7 -7 -12 84.32 26.9
7 -7 -11 54.85 23.47
-7 -7 11 35.38 20.67
7 7 -11 29.06 18.35
7 -7 -11 35.61 19.98
7 -7 -10 70.55 25.35
-7 -7 10 48.4 24.23
7 7 -10 79.99 29.2
7 -7 -10 61.61 23.5
7 -7 -9 46.9 22.97
-7 -7 9 23.96 15.27
7 7 -9 11.9 13.47
7 -7 -9 6.88 10.48
7 -7 -8 31.63 19.78
-7 -7 8 43.1 19.92
7 7 -8 49.44 21.59
7 -7 -8 13.11 11.39
7 -7 -7 53.34 22.33
-7 -7 7 20.85 19.11
7 7 -7 36.16 16.69
7 -7 -7 57.65 21.69
7 -7 -6 -3.36 15.25
-7 -7 6 4.04 8.14
7 7 -6 12.68 11.32
7 -7 -6 7.37 9.18
7 -7 -5 42.57 18.69
-7 -7 5 27.92 17.7
7 7 -5 21.6 12.08
7 -7 -5 35.81 16.81
7 -7 -4 0.46 11.7
-7 -7 4 13.6 12.57
7 7 -4 -27.45 15.18
7 -7 -4 -5.04 7.5
7 -7 -3 2.77 13.59
-7 -7 3 16.77 19.57
7 -7 -3 -10.09 6.02
7 7 -3 -3.95 7.69
7 -7 -2 0.56 9.42
-7 -7 2 -5.07 8.14
7 -7 -2 -5.62 12.09
7 7 -2 -4.85 8.85
7 -7 -1 21.97 16.36
-7 -7 1 28.21 17.27
7 -7 -1 1.87 7.27
7 7 -1 9.73 9.2
7 -7 0 15.08 12.8
-7 -7 0 38.86 20.36
7 -7 0 26.24 15.02
7 7 0 28.12 15.43
7 -7 1 12.84 12.24
-7 -7 -1 2.09 7.38
7 7 1 2.14 8.3
7 -7 2 -0.48 10.02
-7 -7 -2 5.72 8.65
7 7 2 9.96 9.38
7 -7 3 30.8 11.15
-7 -7 -3 29.06 18.83
7 7 3 20.72 11.97
7 -7 4 24.02 19.02
-7 -7 -4 22.87 14.38
7 7 4 21.36 10.98
-7 -7 -5 65.71 25.76
7 -7 5 83.33 28.2
-7 -7 -6 32.71 19.53
7 -7 6 103.83 32.72
-7 -7 -7 26.44 16.58
7 -7 7 46.41 19.19
-7 -7 -8 69.78 25.55
7 -7 8 48.36 21.27
-7 -7 -9 10.77 8.6
7 7 9 -1.46 6.22
-7 -7 -10 7.84 13.54
7 7 10 30.72 16.99
7 -7 10 21.85 15.77
-7 -7 -11 5.29 15.71
7 7 11 -8.89 9.26
7 7 11 6.3 9.1
-7 -7 -11 4.54 12.17
7 -7 11 -2.41 14.86
-7 -7 -12 22.33 14.32
7 7 12 5.68 10.66
7 7 12 9.12 4.88
-7 -7 -12 -2.94 10.55
7 -7 12 1.22 7.24
-7 -7 -13 8.31 7.59
7 7 13 0.56 11.94
7 7 13 8.02 7.82
-7 -7 -13 16.45 13.57
7 -7 13 10.17 11.43
-7 -7 -14 21.56 17.93
7 7 14 -15.51 10.68
-7 -7 -14 11.95 11.63
7 -7 14 -13.65 10.45
-7 -7 -15 17.88 16.48
-7 -7 -15 -9.54 11.69
7 -7 15 37.03 18.69
-7 -7 -16 6.3 10.62
-7 -7 -16 -10.4 16.32
7 -7 16 14.67 11.79
-7 -7 -17 1.25 8.83
-7 -7 -17 21.88 20.14
-7 -7 -18 32.86 21.7
-7 -7 -18 27.57 15.64
7 -8 -11 27.34 21.56
7 -8 -10 17.07 20.1
-7 -8 9 7.61 11.35
7 8 -9 21.86 14.9
7 -8 -9 -10.46 11.56
-7 -8 8 9.8 8.2
7 -8 -8 13.11 17.09
7 8 -8 33.09 21.91
-7 -8 7 5.75 8.35
7 8 -7 16.27 13.57
7 -8 -7 10.73 12.05
7 -8 -6 7.88 9.51
-7 -8 6 11.81 11.24
7 8 -6 7.41 10.29
7 -8 -6 10.56 10.49
7 -8 -5 4.99 10.36
-7 -8 5 10.3 15.78
7 8 -5 -1.08 10.43
7 -8 -5 13.99 13.73
-7 -8 4 22.91 17.43
7 8 -4 -0.54 10.64
7 -8 -4 12.9 12.51
7 -8 -3 -0.1 7.87
7 8 -3 -12.88 10.08
7 -8 -3 -9.47 11.42
7 -8 -2 -12.44 13.91
-7 -8 2 8.29 12.32
7 -8 -2 10.8 10.86
-7 -8 1 20.8 17.3
7 8 -1 -9.21 13.34
7 -8 -1 -6.89 10.01
7 -8 0 -4.82 9.62
-7 -8 0 11.62 9.94
7 8 0 2.54 9.79
7 -8 1 12.44 14.5
-7 -8 -1 25.15 17.33
7 8 1 3.46 6.86
7 -8 2 11.11 11.44
-7 -8 -2 37.59 21.99
7 -8 3 14.04 12.84
-7 -8 -3 18.11 15.18
7 -8 4 30.6 18.82
-7 -8 -4 16.54 17.13
7 -8 5 34.88 19.07
-7 -8 -5 38.05 21.44
7 -8 6 18.54 17.05
-7 -8 -6 -8.55 11.34
7 -8 7 56.32 23.75
7 -8 8 11.95 12.96
7 -8 9 1.04 8.85
7 -9 -6 29.58 19.18
7 9 -3 16.36 7.66
7 9 -2 30.43 18.01
7 9 -1 13.16 11.18
8 0 -28 -11.14 14.54
8 0 -28 3.87 7.7
8 0 -27 -3.32 12
8 0 -27 8.17 12.78
8 0 -26 66.07 23.81
8 0 -26 44.55 18.55
8 0 -25 35.72 19.63
8 0 -25 21.07 14.93
8 0 -24 208.79 40.28
8 0 -23 -5.58 11.11
8 0 -22 128.28 28.88
8 0 -22 133.74 31.36
8 0 -21 -2.66 5.69
8 0 -21 1.42 8.71
-8 0 20 29.35 13.73
8 0 -20 34.27 15.51
8 0 -20 26.74 13.17
-8 0 19 2.41 8.62
8 0 -19 4.43 8.05
8 0 -19 -12.21 11.67
-8 0 18 6.75 11.85
8 0 -18 5.78 10.39
8 0 -18 -13.91 11.59
-8 0 17 -3.82 11.41
8 0 -17 1.6 8.48
8 0 -17 18.94 12.72
-8 0 16 4.75 7.56
8 0 -16 24.95 14.12
8 0 -16 12.48 8.04
-8 0 15 -1.49 6.62
-8 0 14 57.96 22.03
-8 0 13 -6.32 8.63
-8 0 12 58.7 22.01
-8 0 11 -6.3 9.67
-8 0 10 26.94 16.33
-8 0 9 6.15 7.82
-8 0 8 523.49 62.19
-8 0 7 18.56 16.38
-8 0 6 1778.38 113.1
-8 0 6 1574.26 53.66
-8 0 5 -1.4 3.96
-8 0 5 13.66 19.33
-8 0 4 1440.34 102.65
-8 0 4 1477.69 53.61
-8 0 3 33.22 21.27
-8 0 2 104.11 29.86
-8 0 1 -14.47 18.08
-8 0 0 10.51 8.68
-8 0 -1 -0.23 14.4
-8 0 -2 39.77 17.84
-8 0 -3 -0.23 10.67
-8 0 -4 0.23 12.48
-8 0 -5 -5.62 7.73
-8 0 -6 198.4 37.94
-8 0 -7 13.26 13.18
-8 0 -8 55.74 20.34
-8 0 -9 0.84 7.31
-8 0 -10 145.47 31.83
-8 0 -11 0.08 11.63
-8 0 -12 526.5 60
8 0 12 537.69 43.37
8 0 13 -0.29 8.72
8 0 13 -3.04 3.88
-8 0 -13 -0.75 11.84
-8 0 -14 691.1 67.53
8 0 14 690.76 66.37
8 0 14 685.83 50.55
8 0 15 9.32 12.01
8 0 15 13.01 9.51
-8 0 -15 9.39 13.82
8 0 16 65.93 20.7
8 0 16 58.16 16.3
-8 0 -16 69.12 20.14
8 0 17 5.8 11.04
8 0 17 -2.02 6.93
8 0 17 -3.08 5.6
-8 0 -17 2.78 7.43
8 0 18 36.36 13.34
8 0 18 27.32 10.3
8 0 18 20.33 11.49
-8 0 -18 26.23 15.75
8 0 19 2.13 5.59
8 0 19 1.76 7.7
8 0 19 2.93 7.43
-8 0 -19 -1.46 7.85
8 0 20 14.06 9.53
8 0 20 9.86 8.69
-8 0 -20 2.68 9.37
8 0 21 -2.23 5.14
8 0 21 -3.6 7.74
8 0 22 38.02 15.79
8 0 23 5.08 10.93
8 0 24 7.79 9.84
8 -1 -28 -17.45 14.38
8 -1 -28 40.78 23.52
8 1 -27 11.67 13.6
8 -1 -27 21.8 15.16
8 1 -26 11.56 13.98
8 -1 -26 1.45 8.9
8 1 -25 -0.79 13.13
8 -1 -25 1.45 10.94
8 1 -24 15.1 10.77
8 -1 -24 25.63 17.09
8 1 -23 10.19 17.72
8 -1 -23 -25.87 15.08
8 1 -22 -1.57 8.81
8 1 -22 -4.01 13.31
8 -1 -22 10.06 7.32
8 -1 -22 16.66 12.87
8 1 -21 13.09 9.93
8 -1 -21 7.34 6.69
-8 -1 20 49.26 18.32
-8 1 20 36.63 15.37
8 1 -20 4 6.63
8 -1 -20 24.72 15.55
-8 -1 19 92.89 25.24
-8 1 19 87.12 23.84
8 1 -19 130.51 29.14
8 -1 -19 72.62 27.43
-8 -1 18 53.85 22.62
-8 1 18 58.28 19.75
8 1 -18 57.75 18.98
8 -1 -18 36.81 18.29
8 1 -17 413.79 51.9
-8 1 17 365.24 46.85
-8 -1 17 298.26 45.09
8 -1 -17 407.63 51.89
-8 -1 16 213.45 38.25
-8 1 16 241.79 39.8
8 1 -16 228.92 38.8
8 -1 -16 232.84 39.7
-8 1 15 258.76 41.67
-8 -1 15 305.84 46.64
8 1 -15 258.21 40.79
8 -1 -15 259.63 41.29
-8 1 14 318.44 45.49
-8 -1 14 263.15 46.19
8 1 -14 322.04 46.65
8 -1 -14 310.12 44.16
-8 1 13 35.86 14.82
-8 -1 13 23.2 14.38
8 1 -13 25.3 14.91
8 -1 -13 33.16 16.26
-8 1 12 89.69 25.58
-8 -1 12 88.45 25.65
8 1 -12 92.04 26.9
8 -1 -12 107.11 25.57
-8 1 11 19.9 11.54
-8 -1 11 21.99 16.32
8 1 -11 22.61 12.8
8 -1 -11 39.54 16.74
8 1 -10 -4.11 8.87
-8 1 10 -8.99 7.89
-8 -1 10 7.96 13.69
8 1 -9 162.87 33.86
-8 1 9 181.44 38.26
-8 -1 9 165.41 35.74
8 1 -8 -1.21 7.32
-8 1 8 8.65 10.34
8 1 -7 62.19 21.17
-8 1 7 91.86 15.98
-8 1 7 111.91 29.71
-8 -1 7 91.58 29.34
8 1 -6 26.31 17.14
-8 1 6 3.66 3.31
-8 1 6 4.38 12.34
-8 -1 6 24.75 17.86
8 1 -5 -3.23 8.73
-8 1 5 10.22 5.09
-8 1 5 -9.22 13.37
-8 -1 5 19.78 15.03
8 1 -4 108.38 28.1
-8 -1 4 155.91 13.74
-8 1 4 120.17 31.4
-8 -1 4 195.88 39.11
8 1 -3 21.83 18.55
-8 1 3 -2.01 12.71
-8 -1 3 -0.1 10.97
8 1 -2 217.14 39.99
-8 1 2 201.1 39.58
-8 -1 2 159.01 35.71
8 1 -1 28.44 16.67
-8 1 1 101.75 29.78
-8 -1 1 71.32 25
8 1 0 166.7 34.69
-8 1 0 161.15 35.41
-8 -1 0 136.09 34.66
-8 -1 -1 490.68 62.22
-8 1 -1 404.34 55.21
8 1 1 436.68 56.74
-8 -1 -2 414.82 57.56
-8 1 -2 389.77 52.98
8 1 2 344.24 51.33
-8 -1 -3 605.1 67.74
-8 1 -3 490.02 58.85
8 1 3 495.37 59.54
-8 -1 -4 950.73 84.83
-8 1 -4 855.77 78.35
8 1 4 891.41 79.61
8 1 5 27.6 12.76
-8 1 -5 16.55 16.76
-8 -1 -5 58.37 22.23
8 1 6 143.18 31.3
-8 1 -6 118.5 31.66
-8 -1 -6 119.08 31.64
8 1 7 -5.53 10.22
-8 1 -7 4.76 10.96
-8 -1 -7 8.35 17.72
8 1 8 9.19 14.11
-8 1 -8 -3.74 9.44
-8 -1 -8 0.48 9.3
8 1 9 122.62 28.3
-8 1 -9 157.44 34.52
-8 -1 -9 165.13 36.5
8 1 10 23.96 16.94
-8 1 -10 4.52 11.91
-8 -1 -10 24.97 19.29
8 1 11 331.51 46.22
-8 1 -11 402.53 51.14
8 -1 11 329.85 31.3
-8 -1 -11 273.27 45.67
8 1 12 17.66 12.98
8 -1 12 11.8 7.4
-8 1 -12 9.56 10.23
-8 -1 -12 -4.3 7.26
8 1 13 25.32 14.32
8 1 13 55.39 15.74
8 -1 13 30.7 10.43
-8 1 -13 47.86 18.13
-8 -1 -13 21.07 14.27
8 1 14 69.77 21.34
8 1 14 50.86 15.88
8 -1 14 29.64 9.29
-8 1 -14 42.68 17.92
-8 -1 -14 85.3 26.1
8 1 15 20.45 14.06
8 1 15 2.65 6.02
8 -1 15 2.06 5.83
-8 1 -15 -3.01 8.86
-8 -1 -15 2.17 12.14
8 1 16 55.93 17.88
8 1 16 80.84 19.73
8 -1 16 96.02 18.15
8 -1 16 78.91 20.9
-8 -1 -16 110.64 28.08
-8 1 -16 114.92 26.63
8 -1 17 -2.71 5.88
8 1 17 13.91 10.95
8 1 17 -4.36 4.58
8 -1 17 19.43 12.36
8 1 17 2.97 12.58
-8 -1 -17 12.23 13.25
-8 1 -17 0.53 5.23
8 -1 18 14.56 9.63
8 1 18 38.22 14.33
8 1 18 23.11 14.33
8 -1 18 49.47 16.25
8 1 18 44.57 17.42
-8 -1 -18 37.12 16.3
-8 1 -18 39.35 15.38
8 1 19 17.54 8.4
8 -1 19 23.06 12.47
8 1 19 25.12 12.93
8 -1 19 21.91 13.35
8 1 19 12.18 10.39
-8 -1 -19 38.84 17.74
-8 1 -19 24.18 14.09
8 1 20 23.37 16.62
8 -1 20 46.27 19.51
8 1 20 45.56 18.3
-8 -1 -20 19.16 14.74
-8 1 -20 7.58 7.34
8 1 21 92.66 23.07
8 -1 21 86.93 25.12
8 1 21 92.21 26.5
8 1 22 54.81 18.81
8 1 22 42.86 20.02
8 -1 22 53.61 21.95
8 1 23 14.18 10.8
8 -1 23 3.88 9.61
8 1 23 20.9 15.57
8 1 24 38.84 16.81
8 -1 24 16.81 14.75
8 1 24 11.97 13
8 1 25 3.55 7.67
8 2 -26 -18.11 13.28
8 -2 -26 -10.55 11.19
8 2 -25 94.94 29.46
8 -2 -25 73.23 26.48
8 -2 -24 7.34 11.08
8 2 -24 35.34 22.02
8 2 -23 19.28 13.37
8 -2 -23 5.55 10.41
8 2 -22 13.07 10.21
8 -2 -22 7.13 16.64
8 2 -21 -5.94 7.8
8 -2 -21 29.41 15.94
-8 2 20 -1.86 7.19
-8 -2 20 -2.13 7.18
8 2 -20 -12.89 11.51
8 -2 -20 11.9 14.26
-8 2 19 14.89 11.62
-8 -2 19 35.84 17.79
8 2 -19 64.41 22.5
8 2 -19 6.69 11.7
8 -2 -19 16.99 15.95
-8 2 18 26.73 14.71
-8 -2 18 1.86 10.19
8 2 -18 17.68 12.65
8 2 -18 10.41 13.68
8 -2 -18 6.21 11.45
-8 2 17 33.88 15.62
-8 -2 17 16.99 13.87
8 2 -17 27.73 13.37
8 2 -17 24.33 13.51
8 -2 -17 6.7 8.24
-8 2 16 -2.64 7.99
-8 -2 16 6.52 7.28
8 2 -16 -4.62 8.36
8 2 -16 9.09 15.53
8 -2 -16 5.21 11.8
-8 2 15 14.79 12.37
-8 -2 15 4.29 9.46
8 2 -15 9.14 9.37
8 -2 -15 1.06 9.7
-8 2 14 32.3 17.69
-8 -2 14 88.95 25.91
8 2 -14 56.27 21.57
8 -2 -14 28.73 16.5
-8 2 13 -3.42 7.9
-8 -2 13 5.43 10.83
8 2 -13 18.24 13
8 -2 -13 6.18 13.83
-8 2 12 69.84 24.55
-8 -2 12 61.31 22.38
8 2 -12 99.08 27.5
8 -2 -12 55.2 17.14
-8 2 11 27.97 16.3
-8 -2 11 26.65 17.12
8 2 -11 13.24 11.64
8 -2 -11 8.62 12.12
-8 2 10 163.11 36.35
-8 -2 10 154.78 33.7
8 2 -10 155.88 33.92
8 -2 -10 174.49 33.06
-8 2 9 285.7 44.59
-8 -2 9 266.7 45.46
8 2 -9 285.78 44.88
8 -2 -9 255.88 39.52
-8 2 8 54.23 24.55
-8 -2 8 49.2 23.03
8 2 -8 45.86 16.94
8 -2 -8 56.28 18.59
-8 2 7 604.7 66.21
8 2 -7 524.86 60.88
-8 -2 7 521.74 62.03
8 2 -6 30.34 20.33
-8 2 6 25.41 19.91
-8 -2 6 56.24 22.23
8 2 -5 170.53 35.41
-8 2 5 233.78 41.31
-8 -2 5 230.89 41.28
8 2 -4 31.4 17.07
-8 2 4 72.72 24.72
-8 -2 4 31.25 18.58
8 2 -3 21.23 17.65
-8 2 3 14.82 11.89
-8 -2 3 20.22 16.45
8 2 -2 26.2 19.54
-8 2 2 42.55 19.88
-8 -2 2 35.87 17.71
8 2 -1 155.62 34.44
-8 2 1 242.04 42.23
-8 -2 1 152.31 34.21
8 2 0 28.68 15.39
-8 2 0 24.68 15.45
-8 -2 0 28.03 17.03
-8 2 -1 443.25 57.26
8 2 1 483.13 58.41
-8 -2 -1 453.47 58.05
8 2 2 119.08 30.69
-8 2 -2 129.51 31.17
-8 -2 -2 120.18 30.27
8 2 3 132.03 32.62
-8 2 -3 120.94 30.99
-8 -2 -3 141.5 34.36
8 2 4 226.92 39.68
-8 2 -4 211.31 39.45
8 2 5 0.47 7.72
-8 2 -5 12.38 12.63
-8 -2 -5 22.6 17.55
8 2 6 329.08 47.57
-8 2 -6 289.48 45.27
-8 -2 -6 300.73 48.38
8 2 7 6.69 12.6
-8 2 -7 16.43 12.61
-8 -2 -7 4.81 8.22
8 2 8 166.23 33.09
-8 2 -8 133.01 30.03
-8 -2 -8 159.91 35.91
8 2 9 10.47 12.03
-8 2 -9 4.11 6.36
-8 -2 -9 26.84 17.77
8 2 10 126.88 29.72
8 -2 10 96.06 14.63
-8 2 -10 104.92 27.5
-8 -2 -10 128.48 32.77
8 2 11 243.76 38.89
8 -2 11 195.3 20.69
-8 2 -11 183.67 35.12
-8 -2 -11 273.33 45.77
8 2 12 17.8 10.2
8 -2 12 -0.24 3.99
-8 2 -12 15.84 10.94
-8 -2 -12 19.38 16.41
8 2 13 93.19 23.6
8 2 13 122.02 24.65
8 -2 13 72.08 13.22
-8 2 -13 114.76 27.97
-8 -2 -13 76.75 24.42
8 2 14 32.11 14.66
8 2 14 50.05 16.15
-8 2 -14 81.46 23.17
-8 -2 -14 44.44 20.95
8 2 15 3.78 8.85
8 2 15 29.62 13.96
8 -2 15 10.78 11.56
-8 2 -15 11.8 9.94
-8 -2 -15 11.22 15.58
8 2 16 50.9 18.05
8 2 16 42.94 16.45
8 -2 16 47.38 16.7
-8 2 -16 35.56 14.91
-8 -2 -16 60.75 22.22
8 2 17 0.08 5.27
8 -2 17 4.29 7.66
8 2 17 -0.97 8.3
-8 2 -17 -8.01 10.05
-8 -2 -17 -6.93 9.76
8 2 18 71.23 20.36
8 -2 18 50.74 19.5
8 2 18 30.06 15.64
-8 2 -18 54.23 18.48
-8 -2 -18 45.88 20.35
8 2 19 98.78 23.36
8 -2 19 119.92 27.86
8 2 19 60.41 20.2
-8 2 -19 77.25 22.31
-8 -2 -19 91.08 26.97
8 2 20 56.03 18.45
8 -2 20 55.63 19.58
8 2 20 69.88 22.02
-8 -2 -20 108.49 28.64
8 2 21 57.89 20.18
8 2 21 81.55 24.62
8 -2 21 78.5 23.6
8 2 22 127.83 29.09
8 2 22 112.42 30.31
8 -2 22 200.97 38.04
8 2 23 18.7 13.6
8 2 23 9.69 13.53
8 -2 23 34.88 16.66
8 2 24 77.82 24.11
8 -2 24 93.04 27.5
8 2 25 7.82 9.29
8 2 26 19.59 11.5
8 2 27 10.58 16.37
8 3 -24 -22.58 16.96
8 -3 -24 -15.52 16.9
8 3 -23 19.25 18
8 -3 -23 23.87 18.64
8 -3 -22 -0.57 10.45
8 3 -22 -0.34 10.74
8 -3 -21 3.67 8.69
8 3 -21 31.83 20.39
8 -3 -21 6.65 14.85
8 -3 -20 96.35 25.23
-8 -3 20 34.08 16.96
8 3 -20 31.19 17.86
8 -3 -20 64.18 25.65
8 -3 -19 -0.05 6.76
-8 -3 19 5.02 10.2
8 3 -19 3.33 10.06
8 -3 -19 33.49 19.17
-8 -3 18 27.6 15.05
8 -3 -18 20.76 11.71
8 3 -18 45.52 22.93
8 -3 -18 37.94 17.03
-8 3 17 -10.98 7.82
-8 -3 17 -11.85 11.29
8 3 -17 8.1 13.6
8 -3 -17 10.63 7.5
-8 3 16 33.36 15.46
-8 -3 16 3.28 8.34
8 3 -16 1.39 11.46
8 -3 -16 13.13 13.4
-8 3 15 -1.85 7.33
-8 -3 15 9.2 11.86
8 3 -15 16.43 14.29
8 -3 -15 -6.43 6.76
-8 3 14 66.97 20.75
-8 -3 14 43.41 22.57
8 3 -14 49.53 21.49
8 -3 -14 84.07 26.06
-8 3 13 -7.07 10.46
-8 -3 13 -2.59 10.84
8 3 -13 6.95 9.37
8 -3 -13 6.02 8.97
-8 3 12 -5.92 11.04
-8 -3 12 -5.58 8.22
8 3 -12 1.52 10.86
8 -3 -12 1.62 8.72
-8 3 11 -15.86 12.35
-8 -3 11 19.67 11.79
8 3 -11 -5.42 11.45
8 3 -11 -3.01 11.43
8 -3 -11 3.28 6.92
-8 3 10 5.08 11.71
-8 -3 10 38.02 19.38
8 3 -10 5.71 6.79
8 3 -10 41.55 20.2
8 -3 -10 3.49 8.28
-8 3 9 66.42 22.54
-8 -3 9 60.16 22.52
8 3 -9 30.34 16.08
8 3 -9 25.71 13.82
8 -3 -9 31.07 14.6
-8 3 8 21.44 12.89
-8 -3 8 1.25 12.07
8 3 -8 1.2 8.83
8 3 -8 1.79 9.47
8 -3 -8 5.56 8.12
-8 3 7 -9.73 7.33
-8 -3 7 23.98 14.68
8 3 -7 -0.1 10.37
8 3 -7 6.38 10.57
8 -3 -7 4.13 6.85
-8 3 6 61.27 22.76
-8 -3 6 80.44 26.89
8 3 -6 76.48 23.75
8 3 -6 64.07 20.8
8 -3 -6 64 20.49
8 3 -5 -8.02 6.88
-8 3 5 9.14 10.76
-8 -3 5 -10.32 11.82
8 3 -4 50.18 20.56
-8 3 4 66.56 20.68
-8 -3 4 114.38 29.28
8 3 -3 9.78 9.5
-8 3 3 -4.83 7.77
-8 -3 3 19.14 15.01
8 3 -2 49.83 20.81
-8 3 2 116 30.7
-8 -3 2 103.52 27.77
8 3 -1 21.15 13.99
-8 -3 1 11.67 4.17
-8 3 1 24.52 15.67
-8 -3 1 26.62 15.25
8 3 0 107.54 27.84
-8 -3 0 178.68 36.01
-8 3 0 159.21 33.76
8 3 1 9.54 15.67
-8 3 -1 2.85 8
-8 -3 -1 -3.41 8.57
8 3 2 41.73 20.16
-8 3 -2 17.01 13.68
-8 -3 -2 16.61 15.71
8 3 3 9.73 10.89
-8 3 -3 16.78 16.84
-8 -3 -3 28.54 18.12
8 3 4 331.83 48.16
-8 3 -4 320.02 48.24
-8 -3 -4 310.55 47.93
8 3 5 12.15 15.51
-8 3 -5 12.14 15.14
-8 -3 -5 18.57 16.12
8 3 6 207.51 37.06
-8 3 -6 322.08 47.31
-8 -3 -6 222.12 40.84
8 3 7 7.97 7.34
8 3 7 1.32 7.67
-8 3 -7 4.49 8.86
-8 -3 -7 4.07 8.92
8 3 8 -4.04 10.41
8 3 8 13.97 7.95
-8 3 -8 33.6 16.42
-8 -3 -8 24.53 14.79
8 3 9 24.85 11.41
-8 3 -9 10.73 10.67
-8 -3 -9 39.87 17.33
8 3 10 134.79 21.33
-8 3 -10 114.36 28.12
-8 -3 -10 170.34 37.42
-8 3 -11 73.19 23.36
-8 -3 -11 43.06 20.53
-8 -3 -12 375.79 55.25
-8 3 -12 333.86 45.72
8 3 13 19.6 13.72
-8 3 -13 12.72 12.83
-8 -3 -13 4.52 10.99
8 3 14 324.92 42.01
8 -3 14 338.34 41.79
-8 3 -14 289.65 42.2
-8 -3 -14 311.2 49.78
8 3 15 9.94 11.71
8 -3 15 13.69 10.75
-8 3 -15 9.44 14.12
-8 -3 -15 11.34 13.66
8 3 16 89.39 23.72
8 -3 16 51.25 18.33
-8 -3 -16 86.87 27.55
8 -3 16 56.27 21.58
8 3 17 21.52 12.96
8 -3 17 5.9 7.52
8 3 17 22.51 13.99
8 -3 17 13.12 8.44
-8 -3 -17 7.49 15.89
8 3 18 85.1 24.23
8 -3 18 59.76 19.72
8 3 18 117.24 29.11
8 -3 18 31.48 11.2
-8 -3 -18 64.01 21.15
8 3 19 19.23 12.27
8 -3 19 16.4 14.6
8 3 19 -7.42 11.66
-8 -3 -19 19.63 15.87
8 3 20 34.35 16.65
8 3 20 14.83 13.1
8 -3 20 32.78 17.55
8 3 21 21.74 15.17
8 3 21 -1.58 7.42
8 -3 21 13.67 12.37
8 3 22 26.72 18.02
8 3 22 41.72 20.67
8 -3 22 61.43 21.16
8 3 23 1.93 6.62
8 -3 23 1.59 7.95
8 3 24 59.59 23.84
8 -3 24 41.39 19.24
8 3 25 26.17 16.38
8 4 -22 13.19 14.95
8 -4 -22 51.85 23.98
8 -4 -21 5.64 8.39
8 4 -21 -3.76 10.35
8 -4 -21 0.99 10.05
8 -4 -20 52.88 21.47
8 -4 -20 61.13 23.86
8 4 -20 50.93 21.15
8 -4 -19 7.1 9.25
-8 -4 19 -3.57 10.23
8 -4 -19 15.16 16.38
8 4 -19 -14.1 15.6
8 -4 -18 20.57 14.64
-8 -4 18 13.1 9.74
8 4 -18 29.54 22.64
8 -4 -18 2.87 10.4
8 -4 -17 7.13 7.21
-8 -4 17 -4.54 10.11
8 4 -17 18.48 14.48
8 -4 -17 29.19 22.26
8 -4 -16 5.78 12.91
-8 -4 16 -6.47 11.29
8 4 -16 13.36 13.15
8 -4 -16 28.44 17.27
8 -4 -15 8.22 8.16
-8 -4 15 14.44 11.79
8 -4 -15 17.35 11.66
8 4 -15 6.93 13.29
8 -4 -14 20.72 16.26
-8 -4 14 11.99 7.75
8 4 -14 -1.88 8.25
8 -4 -14 3.2 13.85
8 -4 -13 2.28 8.54
-8 -4 13 -15.75 15.08
8 4 -13 -4.51 10.3
8 -4 -13 5.16 13.43
8 -4 -12 -1.74 9.81
-8 -4 12 -8.58 9.6
8 -4 -12 -31.3 16.1
8 4 -12 -13.2 14.16
8 -4 -11 47.53 18.22
-8 -4 11 40.77 19.54
8 4 -11 45.39 18.62
8 -4 -11 20.97 15.27
-8 -4 10 109.71 29.28
8 -4 -10 87.11 26.07
8 -4 -10 69.99 23.18
8 4 -10 50.97 20.46
-8 -4 9 218.35 40.52
8 -4 -9 257.95 44.31
8 4 -9 234.27 41.31
8 -4 -9 182.16 35.19
-8 -4 8 71.1 26.05
-8 4 8 37.7 13.85
8 -4 -8 22.46 15.73
8 4 -8 71.6 25.77
8 -4 -8 56.65 18.6
-8 4 7 384.89 53.1
-8 -4 7 339.6 50.33
8 4 -7 299.79 45.04
8 -4 -7 313.89 44.26
-8 -4 6 -3.95 11.55
-8 4 6 26.66 17.85
8 4 -6 4.63 11.2
8 -4 -6 9 11.16
-8 -4 5 21.42 14.34
-8 4 5 87.08 24.72
8 4 -5 68.1 21.32
8 -4 -5 62.27 18.97
-8 -4 4 3.36 7.25
-8 4 4 -2.64 10.02
8 4 -4 -7.01 11.69
8 -4 -4 15.9 12.21
-8 -4 3 10.81 13.09
-8 4 3 -3.43 8.66
8 4 -3 -1.22 8.06
-8 -4 2 46.78 19.62
-8 4 2 67.35 23.97
8 4 -2 72.9 21.83
-8 -4 1 -0.85 11.1
-8 4 1 26.51 17.72
8 4 -1 14.13 9.14
-8 4 0 7.1 10.17
8 4 0 10.12 7.04
-8 -4 -1 33.28 17
-8 4 -1 63.91 24.14
8 4 1 40.18 15.12
-8 4 -2 79.2 24.98
-8 -4 -2 83.04 26.74
-8 -4 -2 63.22 12.88
8 4 2 39.17 12.96
-8 -4 -3 52.72 19.5
-8 4 -3 65.49 22.54
-8 -4 -3 69.72 14.04
8 4 3 43.95 15.41
-8 -4 -4 65.77 23.81
-8 4 -4 90.44 26.72
-8 -4 -4 31.09 10.71
8 4 4 49.99 16.11
-8 -4 -5 26.92 18.12
-8 4 -5 11.92 10.47
-8 -4 -5 0.86 4.52
8 4 5 -0.55 7.43
-8 -4 -6 12.35 8.56
-8 4 -6 29.2 14.84
8 4 6 10.16 7.72
-8 -4 -7 26.89 15.79
-8 4 -7 1.34 6.38
8 -4 7 29.3 17.28
8 4 7 13.02 7.57
-8 -4 -8 30.61 17.26
8 -4 8 23.18 15.6
8 4 8 24.77 11.24
8 -4 9 19.16 13.95
-8 -4 -9 54.31 22.35
8 -4 10 92.22 27.37
-8 -4 -10 66.61 21.81
8 -4 11 49.88 18.97
-8 -4 -11 117.81 31.76
8 -4 12 -7.09 11.42
8 -4 12 -13.85 10
-8 -4 -12 -7.69 12.31
8 4 13 8.21 7.79
8 -4 13 7.81 8.38
8 -4 13 46.7 18.93
-8 -4 -13 41.54 19.7
8 4 14 19.77 12.9
8 -4 14 31.63 14.46
8 -4 14 52.46 18.25
-8 -4 -14 43.15 21.21
8 4 15 4.03 9.11
8 -4 15 3.81 6.3
8 -4 15 -2.64 10.03
-8 -4 -15 -1.67 6.69
8 4 16 -4.32 8.45
8 -4 16 -7.66 9.95
8 4 16 -0.29 6.39
8 -4 16 -7.03 9.69
-8 -4 -16 -13.84 13.61
8 4 17 4.55 8.97
8 -4 17 0.74 5.64
8 4 17 -9.37 9.21
8 -4 17 6.42 10.67
-8 -4 -17 9.27 12.53
8 4 18 11.26 11.96
8 4 18 7.42 10.54
8 -4 18 5.05 7.34
8 -4 18 -16.49 13.47
8 4 19 17.54 16.27
8 4 19 8.51 12.87
8 -4 19 5.05 8.64
-8 -4 -19 33.44 19.77
8 4 20 50.45 20.2
8 4 20 22.07 16.18
8 -4 20 31.97 14.96
8 4 21 24.68 17.3
8 4 21 7.48 10.96
8 -4 21 8.29 7.86
8 4 22 104.87 28.35
8 4 22 98.52 25.38
8 -4 22 46.8 21.22
8 -4 23 18.48 14.24
8 -4 24 -9.19 9.28
8 -5 -20 13.94 13.66
8 -5 -19 34.36 17.82
-8 -5 19 40.23 23.07
8 5 -19 71.11 27.39
8 -5 -19 42.24 18
8 -5 -18 69.08 23.82
-8 -5 18 86.61 29.33
8 5 -18 48.92 24.21
8 -5 -18 22.6 11.46
8 -5 -17 103.16 29.88
-8 -5 17 109.06 31.53
8 5 -17 99.65 30.23
8 -5 -17 129.22 35.24
8 -5 -16 132.26 32.24
-8 -5 16 133.63 36.63
8 5 -16 132.61 34.39
8 -5 -16 90.99 28.02
8 -5 -15 85.52 26.73
-8 -5 15 37.64 22.26
8 5 -15 50.4 21.59
8 -5 -15 18.76 15.83
8 -5 -14 188.59 39.7
-8 -5 14 117.1 33.7
8 5 -14 158.24 37.67
8 -5 -14 143.83 35.54
8 -5 -13 13.72 16.03
-8 -5 13 24.42 16.18
8 5 -13 17.5 14.68
8 -5 -13 32.35 20.36
-8 -5 12 197.05 40.85
8 -5 -12 193.78 38.92
8 5 -12 158.75 36.99
8 -5 -12 171.22 37.08
8 -5 -11 30.7 18.52
-8 -5 11 6.13 8.17
8 5 -11 1.07 16.08
8 -5 -11 8.49 10.88
8 -5 -10 76.73 28.09
-8 -5 10 61.11 24.8
8 5 -10 14.89 12.06
8 -5 -10 57.85 23.65
8 -5 -9 39.67 20.48
-8 -5 9 31.18 18.29
8 5 -9 25.96 15.4
8 -5 -9 87.27 26.71
8 -5 -8 33.8 20.83
-8 -5 8 -8.07 13.87
8 -5 -8 8.27 13.45
8 5 -8 25.36 14.87
8 -5 -7 6.72 10.3
-8 -5 7 3.44 15.6
8 -5 -7 6.94 7.15
8 5 -7 8.77 10.21
8 -5 -6 10 13.73
-8 -5 6 -8.55 11.68
8 -5 -6 -3.01 7.64
8 5 -6 3.06 10.03
8 -5 -5 4.7 8.88
-8 -5 5 9 14.32
8 -5 -5 6.45 11.89
8 5 -5 3.11 8.94
8 -5 -4 -2.36 10.22
-8 -5 4 -9.1 10.32
8 -5 -4 -7.33 6.96
8 5 -4 7.7 8.53
8 -5 -3 19.83 15.51
-8 -5 3 7.55 10.67
8 -5 -3 8.57 6.06
8 5 -3 -4.04 7.06
8 -5 -2 9.2 10.19
-8 -5 2 7.58 11.15
8 5 -2 5.8 6.36
8 -5 -1 6.21 12.49
-8 -5 1 30.36 19.16
8 5 -1 19.5 14.25
8 -5 0 87.12 29.1
-8 -5 0 41.69 20.47
8 5 0 82.72 22.26
8 -5 1 132.37 32.64
-8 -5 -1 91.33 27.28
8 5 1 139.23 28.81
8 -5 2 207.84 41.33
-8 -5 -2 172.16 36.29
8 5 2 126.91 25.5
8 -5 3 103.9 29.82
-8 -5 -3 67.46 24.82
8 5 3 102.09 23.93
8 -5 4 205.23 40.92
-8 -5 -4 232.86 43.75
8 5 4 257.82 35.37
8 -5 5 21.03 14.21
-8 -5 -5 5.59 10.53
8 5 5 20.84 13.06
-8 -5 -6 90.81 27.73
8 -5 6 134.58 31.88
-8 -5 -6 152.57 25.4
8 5 6 118.2 22.94
-8 -5 -7 17.97 13.99
8 -5 7 17.8 14.55
-8 -5 -7 -5.28 6.65
8 5 7 6.46 6.98
-8 -5 -8 43.37 13.83
8 -5 8 30.21 17.05
-8 -5 -8 59.67 22.7
-8 -5 -9 47.23 16.53
-8 -5 -9 59.04 24.32
8 -5 9 65.36 24.85
-8 -5 -10 2.38 9.35
8 -5 10 3.91 5.1
8 -5 10 4.91 10.27
-8 -5 -10 6.26 10.76
8 -5 11 38.64 14.56
-8 -5 -11 28.69 15.43
8 -5 11 55.25 19.98
-8 -5 -11 30.6 11.78
8 5 12 0.47 6.37
8 -5 12 4.36 6.02
-8 -5 -12 2.04 7.52
8 -5 12 6.19 8.92
-8 -5 -12 -9.86 8.66
8 5 13 3.09 6.78
8 -5 13 14.7 8.95
-8 -5 -13 20.66 18.19
8 -5 13 11.95 11.31
-8 -5 -13 22.47 16.41
8 5 14 -1.16 10.47
8 -5 14 -7.52 10.06
-8 -5 -14 20.96 14.15
-8 -5 -14 23.36 14.9
8 -5 14 10.52 13.65
8 5 15 17.48 14.46
8 5 15 -4.29 10.8
-8 -5 -15 8.36 11.48
8 -5 15 10.14 10.4
8 -5 15 12.73 15.66
-8 -5 -15 -12.01 12
8 5 16 13.14 12.09
8 5 16 -16.26 12.44
8 -5 16 -5.81 9.41
8 -5 16 11.91 9
-8 -5 -16 15.44 14.43
8 5 17 -5.18 14.37
8 5 17 -4.73 10.16
8 -5 17 2.76 6.12
8 -5 17 -16.78 7.65
-8 -5 -17 6.16 10.45
8 5 18 18.47 11.48
8 5 18 12.65 10.94
8 -5 18 -5.6 10.3
-8 -5 -18 -0.5 8.8
8 5 19 1.21 7.85
-8 -5 -19 -2.44 8.34
8 5 19 9.71 10.02
8 -5 19 -9.63 5.35
8 5 20 20.82 12.44
8 -5 20 20.02 15.78
8 5 21 -9.15 10.25
8 -6 -19 6.87 9.2
-8 -6 18 7.22 12.86
8 -6 -18 13.39 10.41
-8 -6 17 33.09 19.81
8 -6 -17 6.24 7.99
8 -6 -16 -18.05 15.45
-8 -6 16 16.32 12.67
8 6 -16 7.02 10.75
8 -6 -16 4.24 11.88
8 -6 -15 3.78 8.87
-8 -6 15 9.31 14.83
8 6 -15 5.63 10.86
8 -6 -15 25.12 15.19
8 -6 -14 12.74 12.14
-8 -6 14 18.77 15.78
8 6 -14 17.34 13.3
8 -6 -14 18.44 15.82
8 -6 -13 5.93 11.67
-8 -6 13 7.24 7.51
8 6 -13 20.13 14.89
8 -6 -13 15.96 7.79
8 -6 -12 -3.03 10.73
-8 -6 12 3.46 12.36
8 6 -12 18.24 17.84
8 -6 -12 25 16.25
8 -6 -11 -14.25 12.15
-8 -6 11 0.76 9.37
8 6 -11 -10.92 16.49
8 -6 -11 7.48 11.49
-8 -6 10 18.32 12.95
8 -6 -10 1.78 7.09
8 6 -10 28.83 18.13
8 -6 -9 14.02 13.79
-8 -6 9 -17.2 15.22
8 -6 -9 3.9 12.57
8 6 -9 -7.94 8.97
8 -6 -8 151.17 38.4
-8 -6 8 122.6 34.93
8 -6 -8 123.97 32.59
8 6 -8 146.03 34.37
8 -6 -7 28.41 21.74
-8 -6 7 -5.52 8.59
8 -6 -7 39.83 21
8 6 -7 -12.3 10.47
-8 -6 6 402.08 59.19
8 -6 -6 335.55 53.97
8 -6 -6 342.52 51.12
8 6 -6 406.21 55.67
8 -6 -5 27.94 22.14
-8 -6 5 39.91 23.52
8 -6 -5 29.08 18.07
8 6 -5 69.19 25.12
8 -6 -4 227.29 45.41
-8 -6 4 234.71 45.97
8 -6 -4 185.82 36.88
8 6 -4 223.36 39.22
8 -6 -3 0.47 12.49
-8 -6 3 14.08 12.93
8 -6 -3 22.73 14.92
8 6 -3 32.2 16.03
8 -6 -2 64.18 25.34
-8 -6 2 31.49 17.34
8 6 -2 34.85 15.27
8 -6 -1 -5.17 13.03
-8 -6 1 21.74 12.29
8 6 -1 11.37 12.25
8 -6 0 -0.8 7.52
-8 -6 0 17.57 14.37
8 6 0 6.48 6.97
8 -6 1 -2.74 8.75
-8 -6 -1 6.56 12
8 6 1 -1.36 9.56
8 -6 2 17.74 17.23
-8 -6 -2 24.25 14.19
8 6 2 -9.29 11.77
8 -6 3 19.28 14.51
-8 -6 -3 25.4 17.34
8 6 3 -11.16 10.71
8 -6 4 -12.19 14.51
-8 -6 -4 0.26 10.04
8 6 4 7.8 4.71
8 -6 5 8.7 12.93
-8 -6 -5 12.27 14.67
8 6 5 14.45 9.13
-8 -6 -6 20.47 11.97
8 -6 6 30.19 14.6
-8 -6 -7 7.77 11.16
8 -6 7 5.31 9.63
-8 -6 -8 14.02 14.52
8 -6 8 77.74 24.81
-8 -6 -9 30.13 21.65
8 -6 9 51.19 23.41
-8 -6 -10 38.71 20.3
8 -6 10 67.62 24.91
8 6 11 9.05 11.47
-8 -6 -11 -0.47 14.43
8 -6 11 11.1 8.94
8 6 12 103.03 28.79
-8 -6 -12 126.57 34.27
-8 -6 -12 101.56 26.98
8 -6 12 105.46 30.4
-8 -6 -13 4.75 10.96
8 6 13 -9.45 10.31
-8 -6 -13 -1.45 8.97
8 -6 13 19.8 19.4
8 6 14 139.04 33
8 6 14 84.91 24.51
-8 -6 -14 113.52 29.09
-8 -6 -14 76.56 29.13
8 -6 14 107.97 27.02
8 6 15 30.55 16.74
8 6 15 23.84 13.81
-8 -6 -15 -6.01 13.29
8 -6 15 24.54 16.04
-8 -6 -15 24.97 14.82
8 6 16 3.25 6.56
-8 -6 -16 19.57 13.01
-8 -6 -16 24.6 17.08
8 -6 16 36.96 20.18
-8 -6 -17 -5.48 11.31
8 6 17 0.49 6.21
-8 -6 -17 1.19 10.26
8 -6 17 20.53 16.96
-8 -6 -18 -0.25 8.76
8 6 18 0.51 10.21
-8 -6 -18 -0.35 12.29
8 6 19 -5.25 8.33
-8 -6 -19 26.44 18.41
-8 -7 17 47.33 25
-8 -7 16 68.4 30.09
8 -7 -15 13.18 15.87
-8 -7 15 47.88 22.59
8 -7 -14 -6.64 15.02
-8 -7 14 21.2 15.52
8 -7 -13 28.6 18.02
-8 -7 13 29.58 17.69
8 -7 -12 -22.37 15.79
-8 -7 12 -0.66 10.27
8 7 -12 5.08 10.36
8 -7 -12 2.43 13.57
8 -7 -11 31.77 20.17
-8 -7 11 36.43 21.32
8 7 -11 -0.91 10.95
8 -7 -11 7.79 12.63
8 -7 -10 -15.49 14.22
-8 -7 10 -7.5 14.34
8 7 -10 6.99 12.31
8 -7 -10 11.74 12.53
8 -7 -9 34.72 24.07
-8 -7 9 -6.76 11.11
8 7 -9 15.11 15.13
8 -7 -9 31.29 18.02
8 -7 -8 -6.49 12.11
-8 -7 8 20.05 16.72
8 7 -8 21.64 16.14
8 -7 -8 -1.97 11.89
8 -7 -7 4.03 16.97
-8 -7 7 19.02 16.1
8 7 -7 25.12 17.89
8 -7 -7 31.28 13.92
8 -7 -6 -4.19 12.1
-8 -7 6 20.69 11.68
8 7 -6 -5.32 10.79
8 -7 -6 10.57 8.8
8 -7 -5 56.31 23.29
-8 -7 5 28.92 21.16
8 7 -5 32.72 18.81
8 -7 -5 19.93 7.95
8 -7 -4 78.26 25.49
-8 -7 4 76.06 29.67
8 7 -4 69.36 22.92
8 -7 -4 55 21.18
8 -7 -3 20.81 22.87
-8 -7 3 -2.36 16.19
8 7 -3 -3.81 7.43
8 -7 -3 6.17 9.45
8 -7 -2 108.18 36.26
-8 -7 2 89.77 29.93
8 7 -2 63.1 22.7
8 -7 -1 31.19 19.29
-8 -7 1 23.18 16.83
8 7 -1 43.23 17.5
8 -7 0 94.73 32.54
-8 -7 0 51.71 24.32
8 7 0 44.1 18.03
8 -7 1 36.17 19.13
-8 -7 -1 99.05 31.47
8 7 1 54.69 19.43
8 -7 2 44.51 23.82
8 7 2 35.05 14.05
-8 -7 -3 49.18 25.52
8 -7 3 38.38 21.02
-8 -7 -4 23.46 17.44
8 -7 4 46.97 24.98
-8 -7 -5 32.81 17.87
8 -7 5 20.06 14.87
-8 -7 -6 40.72 24.19
8 -7 6 44.89 21.51
-8 -7 -7 -2.4 17.28
8 -7 7 27.17 19.69
-8 -7 -8 4.73 15.23
8 -7 8 -3.81 12.28
-8 -7 -9 6.03 10.63
8 -7 9 17.27 14.1
-8 -7 -10 30.58 17.62
8 -7 10 33.43 16.51
-8 -7 -11 2.75 9.22
8 -7 11 17.85 17.12
-8 -7 -12 24.4 17.17
8 7 12 -9.88 9.39
8 -7 12 9.09 11.46
-8 -7 -13 37.84 20.56
8 7 13 14.87 9.54
8 -7 13 9.72 12.9
-8 -7 -14 38.07 24.59
8 -7 14 3.88 15.5
8 7 14 8.4 10.55
8 -7 15 9.74 12.4
8 -7 16 51.93 19.12
8 -8 -8 15.23 17.15
8 -8 -7 8.52 7.71
8 8 -7 7.19 13.39
8 -8 -6 -11.16 8.47
8 8 -6 -5.7 11.64
8 -8 -5 20.27 15.52
8 8 -5 24.16 18.51
8 -8 -4 1.78 7.14
8 8 -4 9.71 11.08
8 -8 -3 5.2 6.99
8 8 -3 13.22 17.07
8 8 -2 36.88 17.27
8 8 -1 64.26 24.43
8 8 0 13.58 9.2
9 0 -27 -2.38 8.92
9 0 -26 12.86 7.55
9 0 -25 15.28 10.85
9 0 -24 10.49 13.5
9 0 -21 -10.48 11.75
9 0 -20 -7.24 10.21
-9 0 20 -22.56 13.52
9 0 -19 -17.13 15.06
-9 0 19 0.42 6.92
9 0 -18 -2.03 6.43
-9 0 18 -4.51 12.11
9 0 -17 -6.81 7.57
-9 0 17 -0.3 12
9 0 -16 -11.7 11.44
-9 0 16 -6.08 10.09
9 0 -15 4.75 10.92
-9 0 15 1.38 9.46
-9 0 14 10.42 11.76
-9 0 13 26.66 16.27
-9 0 12 10.84 11.25
-9 0 11 183.2 38.46
-9 0 10 -10.21 10.25
-9 0 9 270.17 48.22
-9 0 8 10.75 12.17
-9 0 7 -0.49 12.63
-9 0 6 3.7 9.15
-9 0 5 44.13 17.76
-9 0 4 -1.44 8.2
-9 0 3 397.01 57.05
-9 0 2 8.27 15.66
-9 0 1 499.5 64.39
-9 0 0 -7.95 12.7
-9 0 -1 164.63 38.21
-9 0 -2 4.66 10.19
-9 0 -3 183.28 39
-9 0 -4 -5.86 11.67
-9 0 -5 58.06 23.74
-9 0 -6 19.05 16.37
-9 0 -7 6.4 11.12
-9 0 -8 -6.06 7.55
-9 0 -9 127.8 31.61
-9 0 -10 -0.29 10.68
-9 0 -11 25.34 18.42
9 0 12 -13.33 11.97
-9 0 -12 -29.11 16.37
9 0 13 13.03 13.86
9 0 13 5.04 6.41
-9 0 -13 -0.38 7.86
9 0 14 -12.48 6.02
9 0 14 -2.67 5.15
-9 0 -14 -11.44 12.63
9 0 15 119.18 29.51
9 0 15 106.9 21.44
-9 0 -15 141.32 32.48
9 0 16 1.12 8.18
9 0 16 10.25 9.5
-9 0 -16 -6.65 11.64
9 0 17 394.76 51.53
-9 0 -17 460.76 57.09
9 0 17 375.86 41.33
9 0 18 16.74 13.02
9 0 18 1.35 4.31
9 0 18 18.99 13.61
-9 0 -18 -0.63 9.07
9 0 19 131.59 28.18
-9 0 -19 137.63 30.36
9 0 19 157.54 32.87
9 0 20 12.04 10.18
9 0 21 7.68 10.15
9 0 22 -0.41 7.06
9 -1 -26 -13.83 11.69
9 1 -24 42.23 20.4
9 -1 -24 -5.3 9
9 1 -23 17.01 16.11
9 -1 -23 6.02 12.01
9 1 -22 13.06 18.52
9 -1 -22 -1.68 10.35
9 -1 -22 25.4 16.75
9 1 -21 0.42 7.66
9 -1 -21 -10.16 14.56
-9 -1 20 5.2 7.94
-9 1 20 13.83 8.75
9 1 -20 12.52 13.26
9 -1 -20 2.87 8.22
-9 -1 19 24.65 13.65
-9 1 19 -6.61 8.29
9 1 -19 17.71 13.52
9 -1 -19 -9.3 10.79
-9 -1 18 97.24 28.76
-9 1 18 96.65 26.96
9 1 -18 93.35 26.23
9 -1 -18 99.15 27.35
-9 -1 17 9.35 12.9
-9 1 17 7.13 9.3
9 1 -17 -2.93 10.25
9 -1 -17 -11.24 14.32
-9 -1 16 81.93 24.53
-9 1 16 117.67 31.38
9 1 -16 52.05 22.91
9 -1 -16 54.7 21.84
9 1 -15 21.92 14.96
-9 -1 15 32.86 17.37
-9 1 15 33.69 21.88
-9 -1 14 23 19.35
-9 1 14 24.67 11.48
9 1 -13 -9.11 12.05
-9 1 13 5.14 10.48
-9 -1 13 23.01 17.52
9 1 -12 -6.33 9.83
-9 1 12 3.33 12.52
-9 -1 12 28.03 18.45
9 1 -11 20.37 12.28
-9 1 11 20.53 14.25
[truncated: 54,430 more chars]
